# Supplementary material for: Scrounging by foragers can resolve the paradox of enrichment
Source: R Soc Open Sci. 2017 Mar 1;4(3):160830. doi: 10.1098/rsos.160830 (PMC5383828; doi:10.1098/rsos.160830)
Supplement: Mathematica code from “Scrounging by foragers can resolve the paradox of enrichment”Description:Mathematica code that can reproduce all the analyses, figures (Fig. 2, 3, 4, and 5), and appendices. The file also contains a replication of the basal two-prey-one-predator model (i.e. Genkai-Kato and Yam [file rsos160830supp1.nb]

(* Content-type: application/vnd.wolfram.mathematica *)

(*** Wolfram Notebook File ***)
(* http://www.wolfram.com/nb *)

(* CreatedBy='Mathematica 10.0' *)

(*CacheID: 234*)
(* Internal cache information:
NotebookFileLineBreakTest
NotebookFileLineBreakTest
NotebookDataPosition[       158,          7]
NotebookDataLength[    650074,      13364]
NotebookOptionsPosition[    646652,      13247]
NotebookOutlinePosition[    647018,      13263]
CellTagsIndexPosition[    646975,      13260]
WindowFrame->Normal*)

(* Beginning of Notebook Content *)
Notebook[{

Cell[CellGroupData[{
Cell["\<\
Supplementary material: 
\[OpenCurlyDoubleQuote]Scrounging by foragers can resolve the paradox of \
enrichment\[CloseCurlyDoubleQuote]
published in 
Royal Society Open Science\
\>", "Title",
 CellChangeTimes->{{3.685798534912799*^9, 3.685798548806147*^9}, {
  3.685798595529461*^9, 3.685798601179229*^9}, {3.68579865942745*^9, 
  3.685798665541951*^9}, {3.69485976851014*^9, 3.694859798298862*^9}},
 TextAlignment->Center],

Cell[TextData[{
 "Wataru Toyokawa\nUniversity of St Andrews\nJSPS Postdoctoral Fellow\nemail: \
wt25@st-andrews.ac.uk\ntwitter: ",
 ButtonBox["@watttcho",
  BaseStyle->"Hyperlink",
  ButtonData->{
    URL["https://twitter.com/watttcho"], None},
  ButtonNote->"https://twitter.com/watttcho"]
}], "Text",
 CellChangeTimes->{{3.685798560763173*^9, 3.685798578499178*^9}, {
  3.685799782175808*^9, 3.685799792628065*^9}, {3.685814857313284*^9, 
  3.68581491034311*^9}, {3.6858149676342907`*^9, 3.6858149676363277`*^9}, {
  3.685859875965464*^9, 3.685859879119155*^9}, {3.6858601426909237`*^9, 
  3.685860175535451*^9}},
 TextAlignment->Right],

Cell["1. One-prey one-predator system", "Chapter",
 CellChangeTimes->{{3.685799500681028*^9, 3.6857995093511553`*^9}, {
  3.685814418532276*^9, 3.6858144190570374`*^9}, {3.685815037561647*^9, 
  3.685815037795042*^9}}],

Cell[CellGroupData[{

Cell["Figure 2", "Section",
 CellChangeTimes->{{3.685799533009118*^9, 3.685799534855584*^9}, {
  3.690881601875708*^9, 3.6908816019957314`*^9}}],

Cell[CellGroupData[{

Cell[BoxData[
 RowBox[{
  RowBox[{"(*", " ", 
   RowBox[{
    RowBox[{"The", " ", "zero"}], "-", "isoclines"}], " ", "*)"}], 
  "\[IndentingNewLine]", 
  RowBox[{
   RowBox[{"Solve", "[", 
    RowBox[{
     RowBox[{
      RowBox[{
       RowBox[{"r", "*", "x", "*", 
        RowBox[{"(", 
         RowBox[{"1", "-", 
          RowBox[{"x", "/", "k"}]}], ")"}]}], "-", 
       RowBox[{"y", "*", 
        RowBox[{"(", 
         RowBox[{"a", "*", 
          RowBox[{"x", "/", 
           RowBox[{"(", 
            RowBox[{"1", "+", 
             RowBox[{"a", "*", "h", "*", "x"}]}], ")"}]}]}], ")"}], "*", 
        RowBox[{"(", 
         RowBox[{
          RowBox[{"f", "/", "F"}], "+", 
          RowBox[{"g", "/", "y"}]}], ")"}]}]}], "\[Equal]", "0"}], ",", "y"}],
     "]"}], "\[IndentingNewLine]", 
   RowBox[{"Solve", "[", 
    RowBox[{
     RowBox[{
      RowBox[{
       RowBox[{"b", "*", "y", "*", 
        RowBox[{"(", 
         RowBox[{"a", "*", 
          RowBox[{"x", "/", 
           RowBox[{"(", 
            RowBox[{"1", "+", 
             RowBox[{"a", "*", "h", "*", "x"}]}], ")"}]}]}], ")"}], "*", 
        RowBox[{"(", 
         RowBox[{
          RowBox[{"f", "/", "F"}], "+", 
          RowBox[{"g", "/", "y"}]}], ")"}]}], "-", 
       RowBox[{"d", "*", "y"}]}], "\[Equal]", "0"}], ",", "y"}], 
    "]"}]}]}]], "Input",
 CellChangeTimes->{{3.665561028579846*^9, 3.665561101546048*^9}, {
   3.665561573575653*^9, 3.6655616610219316`*^9}, 3.665561697461603*^9, {
   3.665561755931553*^9, 3.665561916505917*^9}, 3.6655620562066813`*^9, {
   3.665562095163548*^9, 3.6655621020728292`*^9}, {3.665562134051527*^9, 
   3.6655621672421513`*^9}, {3.665562199283907*^9, 3.6655623069224463`*^9}, {
   3.665562474426504*^9, 3.665562521803247*^9}, {3.6655628836683483`*^9, 
   3.6655628919068327`*^9}, {3.665565580694367*^9, 3.665565582137558*^9}, {
   3.665566142188179*^9, 3.665566179474989*^9}, {3.665566321494063*^9, 
   3.6655663229108*^9}, {3.665566478532278*^9, 3.665566481433317*^9}, {
   3.66564808046343*^9, 3.665648083827681*^9}, {3.665675650745908*^9, 
   3.6656756533628693`*^9}, {3.665676298172494*^9, 3.665676298524934*^9}, {
   3.6656763298760967`*^9, 3.665676356154325*^9}, {3.665676473746737*^9, 
   3.665676483860145*^9}, {3.665677986533601*^9, 3.665678004740102*^9}, {
   3.665678188742277*^9, 3.665678218695204*^9}, {3.665678297683722*^9, 
   3.665678305276517*^9}, {3.66567836907893*^9, 3.665678369448927*^9}, {
   3.6679078008992147`*^9, 3.667907801264935*^9}, {3.667994090660758*^9, 
   3.667994092214344*^9}, {3.6684031937990427`*^9, 3.6684032894592133`*^9}, {
   3.685799638686241*^9, 3.6857996391384897`*^9}, {3.685799762572747*^9, 
   3.685799764219789*^9}, {3.6858145235421963`*^9, 3.685814532329814*^9}}],

Cell[BoxData[
 RowBox[{"{", 
  RowBox[{"{", 
   RowBox[{"y", "\[Rule]", 
    FractionBox[
     RowBox[{
      RowBox[{
       RowBox[{"-", "a"}], " ", "F", " ", "g", " ", "k"}], "+", 
      RowBox[{"F", " ", "k", " ", "r"}], "-", 
      RowBox[{"F", " ", "r", " ", "x"}], "+", 
      RowBox[{"a", " ", "F", " ", "h", " ", "k", " ", "r", " ", "x"}], "-", 
      RowBox[{"a", " ", "F", " ", "h", " ", "r", " ", 
       SuperscriptBox["x", "2"]}]}], 
     RowBox[{"a", " ", "f", " ", "k"}]]}], "}"}], "}"}]], "Output",
 CellChangeTimes->{{3.685799640213532*^9, 3.685799663167448*^9}}],

Cell[BoxData[
 RowBox[{"{", 
  RowBox[{"{", 
   RowBox[{"y", "\[Rule]", 
    RowBox[{"-", 
     FractionBox[
      RowBox[{"a", " ", "b", " ", "F", " ", "g", " ", "x"}], 
      RowBox[{
       RowBox[{
        RowBox[{"-", "d"}], " ", "F"}], "+", 
       RowBox[{"a", " ", "b", " ", "f", " ", "x"}], "-", 
       RowBox[{"a", " ", "d", " ", "F", " ", "h", " ", "x"}]}]]}]}], "}"}], 
  "}"}]], "Output",
 CellChangeTimes->{{3.685799640213532*^9, 3.685799663182171*^9}}]
}, Open  ]],

Cell[CellGroupData[{

Cell[BoxData[
 RowBox[{
  RowBox[{"(*", " ", 
   RowBox[{"Drawing", " ", "Figure", " ", "1"}], " ", "*)"}], 
  "\[IndentingNewLine]", 
  RowBox[{
   RowBox[{
    RowBox[{"r", "=", "15"}], ";"}], "\[IndentingNewLine]", 
   RowBox[{
    RowBox[{"a", "=", "1"}], ";"}], "\[IndentingNewLine]", 
   RowBox[{
    RowBox[{"c", "=", 
     RowBox[{"1", "/", "2"}]}], ";"}], "\[IndentingNewLine]", 
   RowBox[{
    RowBox[{"Th", "=", "1"}], ";"}], "\[IndentingNewLine]", 
   RowBox[{
    RowBox[{"d", "=", 
     RowBox[{"1", "/", "4"}]}], ";"}], "\[IndentingNewLine]", 
   RowBox[{
    RowBox[{"F", "=", "1"}], ";"}], "\[IndentingNewLine]", 
   RowBox[{
    RowBox[{"f", "=", 
     RowBox[{"24", "/", "50"}]}], ";"}], "\[IndentingNewLine]", 
   RowBox[{
    RowBox[{"g", "=", "5"}], ";"}], "\[IndentingNewLine]", 
   RowBox[{
    RowBox[{"k", "=", "10"}], ";"}], "\[IndentingNewLine]", 
   "\[IndentingNewLine]", 
   RowBox[{
    RowBox[{"k10fsmall", "=", 
     RowBox[{"Plot", "[", 
      RowBox[{
       RowBox[{"{", 
        FractionBox[
         RowBox[{
          RowBox[{
           RowBox[{"-", "a"}], " ", "F", " ", "g", " ", "k"}], "+", 
          RowBox[{"F", " ", "k", " ", "r"}], "-", 
          RowBox[{"F", " ", "r", " ", "v"}], "+", 
          RowBox[{"a", " ", "F", " ", "k", " ", "r", " ", "Th", " ", "v"}], 
          "-", 
          RowBox[{"a", " ", "F", " ", "r", " ", "Th", " ", 
           SuperscriptBox["v", "2"]}]}], 
         RowBox[{"a", " ", "f", " ", "k"}]], "}"}], ",", 
       RowBox[{"{", 
        RowBox[{"v", ",", "0", ",", 
         RowBox[{"2", "*", "k"}]}], "}"}], ",", 
       RowBox[{"AxesOrigin", "\[Rule]", 
        RowBox[{"{", 
         RowBox[{
          RowBox[{"2", "/", "3"}], ",", "0"}], "}"}]}], ",", 
       RowBox[{"Exclusions", "\[Rule]", 
        RowBox[{"{", 
         FractionBox[
          RowBox[{"d", " ", "F"}], 
          RowBox[{"a", " ", 
           RowBox[{"(", 
            RowBox[{
             RowBox[{"c", " ", "f"}], "-", 
             RowBox[{"d", " ", "F", " ", "Th"}]}], ")"}]}]], "}"}]}], ",", 
       RowBox[{"PlotRange", "\[Rule]", 
        RowBox[{"{", 
         RowBox[{
          RowBox[{"{", 
           RowBox[{"0", ",", "65"}], "}"}], ",", 
          RowBox[{"{", 
           RowBox[{"0", ",", "500"}], "}"}]}], "}"}]}], ",", 
       "\[IndentingNewLine]", 
       RowBox[{"PlotStyle", "\[Rule]", 
        RowBox[{"{", 
         RowBox[{"Thick", ",", 
          RowBox[{"GrayLevel", "[", ".7", "]"}]}], "}"}]}], ",", 
       RowBox[{"LabelStyle", "\[Rule]", 
        RowBox[{"(", 
         RowBox[{"FontSize", "\[Rule]", "14"}], ")"}]}], ",", 
       RowBox[{"AxesStyle", "\[Rule]", 
        RowBox[{"Directive", "[", 
         RowBox[{"Black", ",", 
          RowBox[{"AbsoluteThickness", "[", "0.5", "]"}]}], "]"}]}], ",", 
       "\[IndentingNewLine]", 
       RowBox[{"Frame", "\[Rule]", "True"}], ",", "\[IndentingNewLine]", 
       RowBox[{"FrameStyle", "\[Rule]", 
        RowBox[{"{", 
         RowBox[{
          RowBox[{"AbsoluteThickness", "[", "0.7", "]"}], ",", 
          RowBox[{"(", 
           RowBox[{"FontFamily", "\[Rule]", "\"\<Helvetica\>\""}], ")"}]}], 
         "}"}]}], ",", 
       RowBox[{"FrameTicksStyle", "\[Rule]", 
        RowBox[{"Directive", "[", 
         RowBox[{"Black", ",", 
          RowBox[{"AbsoluteThickness", "[", "0.7", "]"}], ",", 
          RowBox[{"FontFamily", "\[Rule]", "\"\<Helvetica\>\""}], ",", 
          RowBox[{"FontSize", "\[Rule]", "10.5"}]}], "]"}]}], ",", 
       "\[IndentingNewLine]", 
       RowBox[{"FrameStyle", "\[Rule]", 
        RowBox[{"(", 
         RowBox[{"FontFamily", "\[Rule]", "\"\<Helvetica\>\""}], ")"}]}]}], 
      "]"}]}], ";"}], "\[IndentingNewLine]", 
   RowBox[{
    RowBox[{"k", "=", "15"}], ";"}], "\[IndentingNewLine]", 
   RowBox[{
    RowBox[{"k20fsmall", "=", 
     RowBox[{"Plot", "[", 
      RowBox[{
       RowBox[{"{", 
        FractionBox[
         RowBox[{
          RowBox[{
           RowBox[{"-", "a"}], " ", "F", " ", "g", " ", "k"}], "+", 
          RowBox[{"F", " ", "k", " ", "r"}], "-", 
          RowBox[{"F", " ", "r", " ", "v"}], "+", 
          RowBox[{"a", " ", "F", " ", "k", " ", "r", " ", "Th", " ", "v"}], 
          "-", 
          RowBox[{"a", " ", "F", " ", "r", " ", "Th", " ", 
           SuperscriptBox["v", "2"]}]}], 
         RowBox[{"a", " ", "f", " ", "k"}]], "}"}], ",", 
       RowBox[{"{", 
        RowBox[{"v", ",", "0", ",", 
         RowBox[{"2", "*", "k"}]}], "}"}], ",", 
       RowBox[{"AxesOrigin", "\[Rule]", 
        RowBox[{"{", 
         RowBox[{"0", ",", "0"}], "}"}]}], ",", 
       RowBox[{"Exclusions", "\[Rule]", 
        RowBox[{"{", 
         FractionBox[
          RowBox[{"d", " ", "F"}], 
          RowBox[{"a", " ", 
           RowBox[{"(", 
            RowBox[{
             RowBox[{"c", " ", "f"}], "-", 
             RowBox[{"d", " ", "F", " ", "Th"}]}], ")"}]}]], "}"}]}], ",", 
       RowBox[{"PlotRange", "\[Rule]", 
        RowBox[{"{", 
         RowBox[{
          RowBox[{"{", 
           RowBox[{"0", ",", 
            RowBox[{"2", "*", "k"}]}], "}"}], ",", 
          RowBox[{"{", 
           RowBox[{"0", ",", "400"}], "}"}]}], "}"}]}], ",", 
       RowBox[{"PlotStyle", "\[Rule]", 
        RowBox[{"{", 
         RowBox[{"Thick", ",", 
          RowBox[{"GrayLevel", "[", ".5", "]"}]}], "}"}]}]}], "]"}]}], ";"}], 
   "\[IndentingNewLine]", 
   RowBox[{
    RowBox[{"k", "=", "30"}], ";"}], "\[IndentingNewLine]", 
   RowBox[{
    RowBox[{"k40fsmall", "=", 
     RowBox[{"Plot", "[", 
      RowBox[{
       RowBox[{"{", 
        FractionBox[
         RowBox[{
          RowBox[{
           RowBox[{"-", "a"}], " ", "F", " ", "g", " ", "k"}], "+", 
          RowBox[{"F", " ", "k", " ", "r"}], "-", 
          RowBox[{"F", " ", "r", " ", "v"}], "+", 
          RowBox[{"a", " ", "F", " ", "k", " ", "r", " ", "Th", " ", "v"}], 
          "-", 
          RowBox[{"a", " ", "F", " ", "r", " ", "Th", " ", 
           SuperscriptBox["v", "2"]}]}], 
         RowBox[{"a", " ", "f", " ", "k"}]], "}"}], ",", 
       RowBox[{"{", 
        RowBox[{"v", ",", "0", ",", 
         RowBox[{"2", "*", "k"}]}], "}"}], ",", 
       RowBox[{"AxesOrigin", "\[Rule]", 
        RowBox[{"{", 
         RowBox[{"0", ",", "0"}], "}"}]}], ",", 
       RowBox[{"Exclusions", "\[Rule]", 
        RowBox[{"{", 
         FractionBox[
          RowBox[{"d", " ", "F"}], 
          RowBox[{"a", " ", 
           RowBox[{"(", 
            RowBox[{
             RowBox[{"c", " ", "f"}], "-", 
             RowBox[{"d", " ", "F", " ", "Th"}]}], ")"}]}]], "}"}]}], ",", 
       RowBox[{"PlotRange", "\[Rule]", 
        RowBox[{"{", 
         RowBox[{
          RowBox[{"{", 
           RowBox[{"0", ",", 
            RowBox[{"2", "*", "k"}]}], "}"}], ",", 
          RowBox[{"{", 
           RowBox[{"0", ",", "400"}], "}"}]}], "}"}]}], ",", 
       RowBox[{"PlotStyle", "\[Rule]", 
        RowBox[{"{", 
         RowBox[{"Thick", ",", 
          RowBox[{"GrayLevel", "[", ".3", "]"}]}], "}"}]}]}], "]"}]}], ";"}], 
   "\[IndentingNewLine]", 
   RowBox[{
    RowBox[{"k", "=", "60"}], ";"}], "\[IndentingNewLine]", 
   RowBox[{
    RowBox[{"k60fsmall", "=", 
     RowBox[{"Plot", "[", 
      RowBox[{
       RowBox[{"{", 
        RowBox[{
         FractionBox[
          RowBox[{
           RowBox[{
            RowBox[{"-", "a"}], " ", "F", " ", "g", " ", "k"}], "+", 
           RowBox[{"F", " ", "k", " ", "r"}], "-", 
           RowBox[{"F", " ", "r", " ", "v"}], "+", 
           RowBox[{"a", " ", "F", " ", "k", " ", "r", " ", "Th", " ", "v"}], 
           "-", 
           RowBox[{"a", " ", "F", " ", "r", " ", "Th", " ", 
            SuperscriptBox["v", "2"]}]}], 
          RowBox[{"a", " ", "f", " ", "k"}]], ",", 
         RowBox[{"-", 
          FractionBox[
           RowBox[{"a", " ", "c", " ", "F", " ", "g", " ", "v"}], 
           RowBox[{
            RowBox[{
             RowBox[{"-", "d"}], " ", "F"}], "+", 
            RowBox[{"a", " ", "c", " ", "f", " ", "v"}], "-", 
            RowBox[{"a", " ", "d", " ", "F", " ", "Th", " ", "v"}]}]]}]}], 
        "}"}], ",", 
       RowBox[{"{", 
        RowBox[{"v", ",", "0", ",", 
         RowBox[{"2", "*", "k"}]}], "}"}], ",", 
       RowBox[{"AxesOrigin", "\[Rule]", 
        RowBox[{"{", 
         RowBox[{"0", ",", "0"}], "}"}]}], ",", 
       RowBox[{"Exclusions", "\[Rule]", 
        RowBox[{"{", 
         FractionBox[
          RowBox[{"d", " ", "F"}], 
          RowBox[{"a", " ", 
           RowBox[{"(", 
            RowBox[{
             RowBox[{"c", " ", "f"}], "-", 
             RowBox[{"d", " ", "F", " ", "Th"}]}], ")"}]}]], "}"}]}], ",", 
       RowBox[{"PlotRange", "\[Rule]", 
        RowBox[{"{", 
         RowBox[{
          RowBox[{"{", 
           RowBox[{"0", ",", 
            RowBox[{"2", "*", "k"}]}], "}"}], ",", 
          RowBox[{"{", 
           RowBox[{"0", ",", "500"}], "}"}]}], "}"}]}], ",", 
       RowBox[{"PlotStyle", "\[Rule]", 
        RowBox[{"{", 
         RowBox[{
          RowBox[{"{", 
           RowBox[{"Thick", ",", "Black"}], "}"}], ",", 
          RowBox[{"{", 
           RowBox[{"Dashed", ",", "Blue", ",", 
            RowBox[{"Thickness", "[", "0.003", "]"}]}], "}"}]}], "}"}]}]}], 
      "]"}]}], ";"}], "\[IndentingNewLine]", 
   RowBox[{
    RowBox[{"f", "=", 
     RowBox[{"52", "/", "100"}]}], ";"}], "\[IndentingNewLine]", 
   RowBox[{
    RowBox[{"k", "=", "10"}], ";"}], "\[IndentingNewLine]", 
   RowBox[{
    RowBox[{"k10flarge", "=", 
     RowBox[{"Plot", "[", 
      RowBox[{
       RowBox[{"{", 
        FractionBox[
         RowBox[{
          RowBox[{
           RowBox[{"-", "a"}], " ", "F", " ", "g", " ", "k"}], "+", 
          RowBox[{"F", " ", "k", " ", "r"}], "-", 
          RowBox[{"F", " ", "r", " ", "v"}], "+", 
          RowBox[{"a", " ", "F", " ", "k", " ", "r", " ", "Th", " ", "v"}], 
          "-", 
          RowBox[{"a", " ", "F", " ", "r", " ", "Th", " ", 
           SuperscriptBox["v", "2"]}]}], 
         RowBox[{"a", " ", "f", " ", "k"}]], "}"}], ",", 
       RowBox[{"{", 
        RowBox[{"v", ",", "0", ",", 
         RowBox[{"2", "*", "k"}]}], "}"}], ",", 
       RowBox[{"AxesOrigin", "\[Rule]", 
        RowBox[{"{", 
         RowBox[{"0", ",", "0"}], "}"}]}], ",", 
       RowBox[{"Exclusions", "\[Rule]", 
        RowBox[{"{", 
         FractionBox[
          RowBox[{"d", " ", "F"}], 
          RowBox[{"a", " ", 
           RowBox[{"(", 
            RowBox[{
             RowBox[{"c", " ", "f"}], "-", 
             RowBox[{"d", " ", "F", " ", "Th"}]}], ")"}]}]], "}"}]}], ",", 
       RowBox[{"PlotRange", "\[Rule]", 
        RowBox[{"{", 
         RowBox[{
          RowBox[{"{", 
           RowBox[{"0", ",", "65"}], "}"}], ",", 
          RowBox[{"{", 
           RowBox[{"0", ",", "500"}], "}"}]}], "}"}]}], ",", 
       RowBox[{"PlotStyle", "\[Rule]", 
        RowBox[{"{", 
         RowBox[{"Thick", ",", 
          RowBox[{"GrayLevel", "[", ".7", "]"}]}], "}"}]}], ",", 
       RowBox[{"LabelStyle", "\[Rule]", 
        RowBox[{"(", 
         RowBox[{"FontSize", "\[Rule]", "14"}], ")"}]}], ",", 
       RowBox[{"AxesStyle", "\[Rule]", 
        RowBox[{"Directive", "[", 
         RowBox[{"Black", ",", 
          RowBox[{"AbsoluteThickness", "[", "0.5", "]"}]}], "]"}]}], ",", 
       "\[IndentingNewLine]", 
       RowBox[{"Frame", "\[Rule]", "True"}], ",", "\[IndentingNewLine]", 
       RowBox[{"FrameStyle", "\[Rule]", 
        RowBox[{"AbsoluteThickness", "[", "0.7", "]"}]}], ",", 
       RowBox[{"FrameTicksStyle", "\[Rule]", 
        RowBox[{"Directive", "[", 
         RowBox[{"Black", ",", 
          RowBox[{"AbsoluteThickness", "[", "0.7", "]"}], ",", 
          RowBox[{"FontFamily", "\[Rule]", "\"\<Helvetica\>\""}], ",", 
          RowBox[{"FontSize", "\[Rule]", "10.5"}]}], "]"}]}]}], "]"}]}], 
    ";"}], "\[IndentingNewLine]", 
   RowBox[{
    RowBox[{"k", "=", "15"}], ";"}], "\[IndentingNewLine]", 
   RowBox[{
    RowBox[{"k20flarge", "=", 
     RowBox[{"Plot", "[", 
      RowBox[{
       RowBox[{"{", 
        FractionBox[
         RowBox[{
          RowBox[{
           RowBox[{"-", "a"}], " ", "F", " ", "g", " ", "k"}], "+", 
          RowBox[{"F", " ", "k", " ", "r"}], "-", 
          RowBox[{"F", " ", "r", " ", "v"}], "+", 
          RowBox[{"a", " ", "F", " ", "k", " ", "r", " ", "Th", " ", "v"}], 
          "-", 
          RowBox[{"a", " ", "F", " ", "r", " ", "Th", " ", 
           SuperscriptBox["v", "2"]}]}], 
         RowBox[{"a", " ", "f", " ", "k"}]], "}"}], ",", 
       RowBox[{"{", 
        RowBox[{"v", ",", "0", ",", 
         RowBox[{"2", "*", "k"}]}], "}"}], ",", 
       RowBox[{"AxesOrigin", "\[Rule]", 
        RowBox[{"{", 
         RowBox[{"0", ",", "0"}], "}"}]}], ",", 
       RowBox[{"Exclusions", "\[Rule]", 
        RowBox[{"{", 
         FractionBox[
          RowBox[{"d", " ", "F"}], 
          RowBox[{"a", " ", 
           RowBox[{"(", 
            RowBox[{
             RowBox[{"c", " ", "f"}], "-", 
             RowBox[{"d", " ", "F", " ", "Th"}]}], ")"}]}]], "}"}]}], ",", 
       RowBox[{"PlotRange", "\[Rule]", 
        RowBox[{"{", 
         RowBox[{
          RowBox[{"{", 
           RowBox[{"0", ",", 
            RowBox[{"2", "*", "k"}]}], "}"}], ",", 
          RowBox[{"{", 
           RowBox[{"0", ",", "400"}], "}"}]}], "}"}]}], ",", 
       RowBox[{"PlotStyle", "\[Rule]", 
        RowBox[{"{", 
         RowBox[{"Thick", ",", 
          RowBox[{"GrayLevel", "[", ".5", "]"}]}], "}"}]}]}], "]"}]}], ";"}], 
   "\[IndentingNewLine]", 
   RowBox[{
    RowBox[{"k", "=", "30"}], ";"}], "\[IndentingNewLine]", 
   RowBox[{
    RowBox[{"k40flarge", "=", 
     RowBox[{"Plot", "[", 
      RowBox[{
       RowBox[{"{", 
        FractionBox[
         RowBox[{
          RowBox[{
           RowBox[{"-", "a"}], " ", "F", " ", "g", " ", "k"}], "+", 
          RowBox[{"F", " ", "k", " ", "r"}], "-", 
          RowBox[{"F", " ", "r", " ", "v"}], "+", 
          RowBox[{"a", " ", "F", " ", "k", " ", "r", " ", "Th", " ", "v"}], 
          "-", 
          RowBox[{"a", " ", "F", " ", "r", " ", "Th", " ", 
           SuperscriptBox["v", "2"]}]}], 
         RowBox[{"a", " ", "f", " ", "k"}]], "}"}], ",", 
       RowBox[{"{", 
        RowBox[{"v", ",", "0", ",", 
         RowBox[{"2", "*", "k"}]}], "}"}], ",", 
       RowBox[{"AxesOrigin", "\[Rule]", 
        RowBox[{"{", 
         RowBox[{"0", ",", "0"}], "}"}]}], ",", 
       RowBox[{"Exclusions", "\[Rule]", 
        RowBox[{"{", 
         FractionBox[
          RowBox[{"d", " ", "F"}], 
          RowBox[{"a", " ", 
           RowBox[{"(", 
            RowBox[{
             RowBox[{"c", " ", "f"}], "-", 
             RowBox[{"d", " ", "F", " ", "Th"}]}], ")"}]}]], "}"}]}], ",", 
       RowBox[{"PlotRange", "\[Rule]", 
        RowBox[{"{", 
         RowBox[{
          RowBox[{"{", 
           RowBox[{"0", ",", 
            RowBox[{"2", "*", "k"}]}], "}"}], ",", 
          RowBox[{"{", 
           RowBox[{"0", ",", "500"}], "}"}]}], "}"}]}], ",", 
       RowBox[{"PlotStyle", "\[Rule]", 
        RowBox[{"{", 
         RowBox[{"Thick", ",", 
          RowBox[{"GrayLevel", "[", ".3", "]"}]}], "}"}]}]}], "]"}]}], ";"}], 
   "\[IndentingNewLine]", 
   RowBox[{
    RowBox[{"k", "=", "60"}], ";"}], "\[IndentingNewLine]", 
   RowBox[{
    RowBox[{"k60large", "=", 
     RowBox[{"Plot", "[", 
      RowBox[{
       RowBox[{"{", 
        RowBox[{
         FractionBox[
          RowBox[{
           RowBox[{
            RowBox[{"-", "a"}], " ", "F", " ", "g", " ", "k"}], "+", 
           RowBox[{"F", " ", "k", " ", "r"}], "-", 
           RowBox[{"F", " ", "r", " ", "v"}], "+", 
           RowBox[{"a", " ", "F", " ", "k", " ", "r", " ", "Th", " ", "v"}], 
           "-", 
           RowBox[{"a", " ", "F", " ", "r", " ", "Th", " ", 
            SuperscriptBox["v", "2"]}]}], 
          RowBox[{"a", " ", "f", " ", "k"}]], ",", 
         RowBox[{"-", 
          FractionBox[
           RowBox[{"a", " ", "c", " ", "F", " ", "g", " ", "v"}], 
           RowBox[{
            RowBox[{
             RowBox[{"-", "d"}], " ", "F"}], "+", 
            RowBox[{"a", " ", "c", " ", "f", " ", "v"}], "-", 
            RowBox[{"a", " ", "d", " ", "F", " ", "Th", " ", "v"}]}]]}]}], 
        "}"}], ",", 
       RowBox[{"{", 
        RowBox[{"v", ",", "0", ",", 
         RowBox[{"2", "*", "k"}]}], "}"}], ",", 
       RowBox[{"AxesOrigin", "\[Rule]", 
        RowBox[{"{", 
         RowBox[{"0", ",", "0"}], "}"}]}], ",", 
       RowBox[{"Exclusions", "\[Rule]", 
        RowBox[{"{", 
         FractionBox[
          RowBox[{"d", " ", "F"}], 
          RowBox[{"a", " ", 
           RowBox[{"(", 
            RowBox[{
             RowBox[{"c", " ", "f"}], "-", 
             RowBox[{"d", " ", "F", " ", "Th"}]}], ")"}]}]], "}"}]}], ",", 
       RowBox[{"PlotRange", "\[Rule]", 
        RowBox[{"{", 
         RowBox[{
          RowBox[{"{", 
           RowBox[{"0", ",", 
            RowBox[{"2", "*", "k"}]}], "}"}], ",", 
          RowBox[{"{", 
           RowBox[{"0", ",", "500"}], "}"}]}], "}"}]}], ",", 
       RowBox[{"PlotStyle", "\[Rule]", 
        RowBox[{"{", 
         RowBox[{
          RowBox[{"{", 
           RowBox[{"Thick", ",", "Black"}], "}"}], ",", 
          RowBox[{"{", 
           RowBox[{"Dashed", ",", "Red", ",", 
            RowBox[{"Thickness", "[", "0.003", "]"}]}], "}"}]}], "}"}]}]}], 
      "]"}]}], ";"}], "\[IndentingNewLine]", 
   RowBox[{
    RowBox[{"largef", "=", 
     RowBox[{"Plot", "[", 
      RowBox[{
       RowBox[{"{", 
        RowBox[{"-", 
         FractionBox[
          RowBox[{"a", " ", "c", " ", "F", " ", "g", " ", "v"}], 
          RowBox[{
           RowBox[{
            RowBox[{"-", "d"}], " ", "F"}], "+", 
           RowBox[{"a", " ", "c", " ", "f", " ", "v"}], "-", 
           RowBox[{"a", " ", "d", " ", "F", " ", "Th", " ", "v"}]}]]}], "}"}],
        ",", 
       RowBox[{"{", 
        RowBox[{"v", ",", "0", ",", 
         RowBox[{"2", "*", "k"}]}], "}"}], ",", 
       RowBox[{"AxesOrigin", "\[Rule]", 
        RowBox[{"{", 
         RowBox[{"0", ",", "0"}], "}"}]}], ",", 
       RowBox[{"Exclusions", "\[Rule]", 
        RowBox[{"{", 
         FractionBox[
          RowBox[{"d", " ", "F"}], 
          RowBox[{"a", " ", 
           RowBox[{"(", 
            RowBox[{
             RowBox[{"c", " ", "f"}], "-", 
             RowBox[{"d", " ", "F", " ", "Th"}]}], ")"}]}]], "}"}]}], ",", 
       RowBox[{"PlotRange", "\[Rule]", 
        RowBox[{"{", 
         RowBox[{
          RowBox[{"{", 
           RowBox[{"0", ",", 
            RowBox[{"2", "*", "k"}]}], "}"}], ",", 
          RowBox[{"{", 
           RowBox[{"0", ",", "500"}], "}"}]}], "}"}]}], ",", 
       RowBox[{"PlotStyle", "\[Rule]", 
        RowBox[{"{", 
         RowBox[{"Dashed", ",", "Red"}], "}"}]}]}], "]"}]}], ";"}], 
   "\[IndentingNewLine]", 
   RowBox[{"(*", 
    RowBox[{"crossing", " ", "points"}], "*)"}], "\[IndentingNewLine]", 
   "\[IndentingNewLine]", 
   RowBox[{"Show", "[", 
    RowBox[{
    "k10fsmall", ",", "k20fsmall", ",", "k40fsmall", ",", "k60fsmall"}], 
    "]"}], "\[IndentingNewLine]", 
   RowBox[{"Show", "[", 
    RowBox[{
    "k10flarge", ",", "k20flarge", ",", "k40flarge", ",", "k60large"}], "]"}],
    "\[IndentingNewLine]"}]}]], "Input",
 CellChangeTimes->{{3.667995995876066*^9, 3.667996054735615*^9}, {
   3.667996109273266*^9, 3.667996136659061*^9}, {3.667996176360568*^9, 
   3.667996238125372*^9}, {3.667996348647789*^9, 3.667996425420014*^9}, {
   3.667996464643676*^9, 3.6679966570751038`*^9}, {3.667996785411552*^9, 
   3.6679968069991817`*^9}, {3.667996855166411*^9, 3.6679969860711603`*^9}, {
   3.667997187348728*^9, 3.667997355120038*^9}, {3.667997394427713*^9, 
   3.667997420184936*^9}, {3.667997473154151*^9, 3.667997495159049*^9}, {
   3.667997554443574*^9, 3.667997591909893*^9}, {3.66799762893482*^9, 
   3.667997629307876*^9}, {3.6680032401994333`*^9, 3.668003347531149*^9}, {
   3.668003398729518*^9, 3.6680035163538437`*^9}, {3.6684170113551397`*^9, 
   3.668417034446974*^9}, {3.668417132106331*^9, 3.668417145223177*^9}, {
   3.6684171822521353`*^9, 3.668417199149296*^9}, {3.668418957495393*^9, 
   3.6684189647218857`*^9}, {3.6684218064663486`*^9, 3.668421953003405*^9}, {
   3.66842515053605*^9, 3.66842516058132*^9}, {3.6749901372346907`*^9, 
   3.674990170722604*^9}, {3.6749902050716457`*^9, 3.674990206503347*^9}, {
   3.674990244592771*^9, 3.674990255693606*^9}, {3.674990368158113*^9, 
   3.674990418504595*^9}, 3.6749904586170197`*^9, {3.674990546291863*^9, 
   3.6749905939876137`*^9}, {3.674990694895122*^9, 3.6749907655140343`*^9}, {
   3.67499081949881*^9, 3.67499091412292*^9}, {3.674994014549828*^9, 
   3.674994068617361*^9}, {3.67499412132026*^9, 3.674994140610306*^9}, {
   3.674994176549202*^9, 3.6749941909244747`*^9}, {3.6749942368168697`*^9, 
   3.674994342271617*^9}, {3.685799559242128*^9, 3.685799561538033*^9}, {
   3.685799750495287*^9, 3.68579976050146*^9}, {3.6858145498112173`*^9, 
   3.68581464407277*^9}}],

Cell[BoxData[
 GraphicsBox[{{{{}, {}, 
     {GrayLevel[0.7], Thickness[Large], Opacity[1.], 
      LineBox[{{4.0816326530612243`*^-7, 20.83334481292465}, {
       4.0816326530612243`*^-7, 20.83334481292465}}], LineBox[CompressedData["

1:eJw11wk0Fvv/B3A89vV5Bs+DUJFSlmRNwltSyPo844osUdxUKBGRst6QJW2k
IlrQ5pZEZMlSIkqWQsq+1M1tQYWb3zjn/59z5sx5nTNnls/3s8ws9w5k+/Bw
cXH1UfvisSDB26tydKSa6/82hJ9jhuj2V+/0e+VurcoC0X3SWn/Tg+pybY+z
yee1oR/qH8lq7DQNDc2okBUxwZjG46McvzHT7A5vF9f35pgdS6xOPfbNtHP7
8uiQc5Z49seDHZMdP02DTHQuuITbYPcApHeKLJj+SlN0bm6zx2RpUf8fKxdM
a9uUP5t9sEdYquJtW7MFU/+DsleL/rFHstH8JqPQBVPdkb0GZTQHPDhXeoA5
tGAaevB5rbmiA3hUWL6+7lxY7izxNp7tAHZ3yhN5PW5wOVfNl5Q64KtZRFji
MA8+qhZqPg12RNDNPe0KX3lQ1im1iS/cEd+IPzTv/8eDxJEjYTjuiKkhreEe
Jg16mlp2txIdMRM/aq9uRcODXbaX2dmOmH3uuOrlHRrsPK2bxp46goet2iUV
yotfmXae6tJsxJRLryuM5cXaG6Nt/8qyQVOmJRuf4sVeZtifRYps8E71mfkW
8mJ06Yk5JVU2+M+fuVPaywvBN07PejewIdzzO84VfBjvLPl8xpMNSe9OnStC
/FBkRoUo3mCjXl6AYc7ix+TJ/JW1N9kIfrN+cmQFP5z4b9h6FbHRYXOpQA38
GBJU/S+9jI3zBrsUSg/zQ9gCg4+b2JAR+8rfOsSPyAtP6tdPsiFfJtozVymA
3/cFPjWu4+BFkElpdrMATldIOPfqcXBU48BZs24BVDZOrp8w5KAvr93uxJQA
2r+s8/hhxkF2SlYdoSYIkbAXmn2OHCzbpXpndaYgcrzZ460HOFAR3xzlHCSE
nQW5j61vcUB/eosteVwI/e3lN07d5WA+UlLl5UkhTAf7XXx9j4OOz4PPt1wX
QjfrxDXrMg7iWqIl9d8KIaG/Tk+kgYPB5OobUibCSIo0J1v7OLgiYtTSJiQC
6VHXaDdREsl1eTkpTBHw1itVKUuQCIsQDrJSFkEsK4pvjEHC4VM388lGEWDp
XLEXi8RCU9jOvwNFkHPvW9oqJRIeSQ+/p3aKgHtwzHxan8QSIW05m1xR2B78
eDHTnYRJfAe98Y4oUlede9LpScKbO1Rgc7ko7NeulJXwJlHwq2LKqF0Um3Xm
3A/7ktD/aPFSjU8MEmIHTViBJNjNLnEifmJQEUx2zTtO4vDW+fATIWIw6rqY
nRdN4kJd9kFajBhap9OlcmJJ9FcMecxliSFw9brzySdIBNz2N/z0Qgyp3kZf
DNNIJKVETzZpicNe/vhC32USd4VWjGwxFocRz5RXbg6JtvinvbVW4rhqaD+z
M5eEzDGR5+Xe4pi8VPag4xqJGwHnrt48Kw4fPeeE1Fskau0Ltyf9FEfrnbqk
bWUkRpu32fPzSSDt1mWR149ICFlOWsQwJPBi1r2KrKDiCR2d8DUSqE1Jf2RX
ReK9VqXYXjcJJMfX80vXk/jFaKu1qpFAzmOX+Y+tJGz6S406WiSg3qri5PCK
xJW72Q88eiWgxvVT514biS3b9t84NCMB/4a7sT4dJKxqaQ12TDrkO332ZXaT
CFodyi2lQIfsR++p7h4Sl059NO5WpiN2qS+N9Y7EF4+2h7vW0ZH/6Vhx7HsS
5+eyC8Js6CCEZnesGiJR402MGHPoiFquKm0xTGLiefxymisdrq5upMcIiY2Z
+7NS/qTDTePN7tgxEkO6G5LzYuj4azuzNeMTCa2AzsAXZXQE15U/mfhGwrXT
8nZ6NR21g9a91d9JxG58PP7HUzqOKg2Ep0+R6BK+6jXQTscG2jKbVTMkIvMP
cGYm6fhgNaav8IuKv/hwWsU0HVn7C6JeUn4V4vwiap6OhqJAh8hZEis2m1iI
CDPgnUGPaZ4j0dQvYrBMhYH6Txc1tH+TmNp6/NCIGgNfGan5NZQVir4V3dRm
IGn7X/nWCyQORHar6oEB/q2Jho5cTsgatvGZ3cLAxOSZ5hbK9dtqcqttGTAq
vTZkwe0Elly+nPUOBlYXvr2uyuMERMs5S3gzUPt6zv4M5b3jKWc69jDQJK8S
9Yty1cNgUc/DDKgQSUFlNCeMK4xbrohkIKyyQZfB6wRG/I74iVgGDBMFIn0o
7+Zs+n0onQG+mMs5XHxOUH/kUNKQwYDsWMHwJsrfFT33s7IZiL/nYx5NuTzO
X9nvGgNbB9orKijHfIzoKb/JgMfh77bfKFs5JKWL3mOg5UD9rxX8TqA/zLT0
KGXg3Kst1RzKb5fkLxRVMlB0Ljz7GOWc6JKH3PUMKNV4Zlyn7DtW589pYmDS
fqawkbKm7esV118xIGph0jVGefp+f+9MFwNxOQbyNAEnPJb597RlHwP2noMR
cpTjjv1nlTXEQHCcybQG5W3DItz/TDDwWdwmwZgyYS1XZvyFgarfwnpWlHuK
VAPTZhgY4UTMOVDOkzZYOTDPwC7xy70kZb8Iiz5tGgFdzQOdi9Ya4JyNEyLg
VTw1vnj+zy3e27okCAxeXsNcvF717QM8qkwC5Z8Z7ov3+4s4/uiIPIGJvJuV
i89jF5ZyoFmJgH/llMHi80q/v7hKYTUBa+MvzTyU35nffB+wlkC40uUji+97
rbDsXI0eAZr/HBbjsU/imQ2xkUC/vIjSYry0QzppuzcRYGm/kF+M52zPUHmJ
JYHc2ybrFuP9BN8OCtgTiE/29lxcDwdRif6bOwjYH60SXFw/mSCFjHkvAnrJ
M7FRlD+8UbOz20PgIHe/zOL6B1y1fPw1mMDkkmdpj6h80RNyPmQeQUDzSf3B
QMrzAT5rzkUTqG8+5L+c8skNMZnrUwlM0UfvHaHyj33llH3SWQLp2wpnl1KW
48/hf5dFIOqTgnstla8FbRXBx/MJ+O1YEjhH5fvTPdMOT2sIYM73mQlVD6mt
NEGZZwRSd5b0NVD146RLVPu1UOuhViJmRXl4QVNDrIdA3JfGcnOq3ngy9giR
3wmoGZlZCc9T9Tl/uOb6LwIazXIaQVS9pnvHh/5YIJBQc31NF1XPyzTzRrJE
JYHel0GnqXo3buh9MqAiiUevgg3eUf1BnhQtL1eXxMr16nukKc8Pbrx/RkcS
dxJu8VpPkyjnys6zMJMEbYQ7+jrVbww27owtdJNEV5LYCZUvJJjNpyJidklC
wIiXueFfEjMuTw7t2CsJTkct3XqSxINQpd1iYZJYV5th5fYPiXXFw5sPnpEE
6+SVRqtxEvRN0sbWWZIQi+sqMaT635dXFnrKuZKQ9+0QVxml5svkDZXOu5KI
G1nFO0n1U7U1fvyGTZKIaNOYt/xAQiX38zMubikIepQsV+4kwaulWNMtIIXE
cb/m5+1U/Krsyu6LS0HJbbR/32sSee+KCnbLS+HSb337vJcklsoEJTYaSOGR
loHh2+ckZNNmrE8FSCHNqnjTnkoSPxVWmfuFSCHTZ7SggZo/b287G206KoXy
vQPhiuVUv28qU5tKlIK11lrv2ockJPkjRLdfl0JywWqT9iISYpELLUvfSeGu
bZaaLDUPBQNs374dlIKPu6WdPjUveT0vDqZPUL4kLmBPzdNZGPyg/ZCCRcHQ
hkMXqHnIG7hsnCGN0z+Kbv2VTqIq+X3Q31uloR3cdq87ikTgpUqWWbE0SkYM
HLTcSOxNEVGafSSN5vef9GpcSPgec1EvrpGGukDZvW3OJNx2TkOlVRovRzL3
ObFJWK7Q2Cs0IY2MnqPjOpZUvty+9LhNkYn1eS38CjrUPK+I8PJOYqKk8HRn
Dh91/Vu7R/NPMXE/u4+ri4fKx4u2+z6fZ+Jl71tSkIuEbvjSkLCrTPho9h/2
muUgc31dQupjJmh62ldHJjnwKBH+u3ySCfHGoUt6bzj45+6F3wSHhe18kVJT
1ziIz46J3e7Cgu7vV05FuRwopu4TzPZkYa1pZ7VvNgcO/sbE6v0sRF2YFGvK
4KBYbUDFNJ6FC0W7T3sncRBeoGq7r5SFs14eG3sDOBDIK71Yt0QG9e9OSH3S
5aCsvNbrlJIMntXe9e3R4mBPe8sq99UyEM97r9ugzkET73DxjL4MHG1cLFJW
cJD8J/3FarYMWuzL9cckOSA0/ObTEmRwglDbUfuVDcUyOXe3aRkIn3h2U5r6
PtZrjVScbpWFg/o/u7XE2FTeKnvadcrCaSRAzlmQjdfzz3Pye2Xh8tm+/wiN
jUA15nLXcVm4flS/XPzLEYUJd5WrueVglMnu/THiCAXzD6qJunKIrrPxq6t0
BF8ZdBSy5CC/fb7Zd68jOnNplhY+S5BwxPL2e+r/w29+4OeF7/IwGO3tMdlu
h+lL1t+qriqi9vLnBwXB1jgSZGgVvWQZhO6cV5DhbEHwo9PGIjPL8JUdcq/S
xgwT5pkhGS+W43pPWYX2FQOw8v7jKj6rBLfGL3wnW1TR9Dpl+rmnMv7//+1/
FzPixA==
       "]]}, {}}, {{}, {}, {}}}, {{{}, {}, 
     {GrayLevel[0.5], Thickness[Large], Opacity[1.], 
      LineBox[{{6.122448979591837*^-7, 20.833351190475415`}, {
       6.122448979591837*^-7, 20.833351190475415`}}], LineBox[CompressedData["

1:eJw113lUjlv7B/AGqeg0T8+oSZN0KpoexVdlaiJFPdNOqZzQjAqhIiJJUihp
niM0ECrqTRocFEkyNRyRqRCp43f/1nrfe6173euz1v3Pvq7vvtbemr4h6/3F
RERE+qj3/78JpZY7inOGG0X++8yETdHvKL9qvDiZ8inlrCqmn/uNw7lp2Y+z
eU7+8VZ4eF3ff/2rkWV99EbR1WsdIHaHNlWe+23ZZ8ed6ec4zrirxCobmf97
2VbrBwXfgtyQe5dmz7adhQJh92/+eg+s6m2eU+8sjQn9F98Ycp4ge66OnveW
ht+K6tBEdU/smpffFhsujabsa8wvmp4o2hKXsOaMNMylnKUuLfbE7B8Q6xuU
hkLt+YXDXE+0qjf8nNw9B0kxY1WcfE+s4F17a146F3k3LM8dNfWC/UBF62UJ
WZh/PTh5y4aLvGmxwAV0Wcjoi3X6ruBCjMmdW2gsi6WJV7tEXLm4w5NYd8ZT
FiXdV7z0vbnAU2HfvlJZZB7RPj4/lgubbtkxJxc5SEV0hTxt5iLT75pUhKM8
vq6xZ2o48OC4Y7Dvkoc8uvRXZrxz4mEqXrZ8jMhDzDxm2UV3Hnj5fi4BEfII
f3xYTXMzD/Q38qncLHlEWMiNVMfycMY7kIGP8piMGplOu8VDGo9u/EeqAlRE
6hQsTfgIjgmj07MU4Gl2q2u2JR+rctpm6xUpYAOb8/1vWz6mhne9RL0Cdmmf
SXJ14mNTWHfKjjcK8H0zdH/anw+jI0kT/WaKeGp2u5R1jo+Wmn+vlXUrYin7
0LXQGT6yn24orBtQRNphX/FgcQEif1WcbPlHEYVltfV+0gIYLudvffFLEZ9Y
zcFLVQRI6axjKOooYeH17WN5RgIIBkP3Re9Qgt0dsaUmPAEm5AftV6so4z2b
wxFUCVB/WettMVsZgas3mRrXCHBgvW+SpL4y6KHs0KnrAsikve5p5ShDpt63
JbZZAB21V/4rNinDzGpum9MTATayBg7blSvj0ED/kq4pAa4Z9HbYLFeBY+ee
x4eWCbGvXTU0y1EFD2/kNubYC+GwbaPytLsKDpd6f6lZJcSDiseCGwEqOLg/
f8Hfa4UY/bPng3WSCm6pOP266S0E3eKhnGWvCmze0yQT9gkRY9fhbhqkCsKp
fdBVJ8SIRkMfP1IVOtW17btvCLHud5V3QqwqMjZZzdFsFELnZvq2/tOqOODW
yOW2CtFp7ht/qEEV3FP9nOgeIZgGP6/0yanBNMNFYtcnIRIkx6xm0dVQtcTH
s25ciM/DLxqMddTQp/j945dvQrTktbTHW6nhT27+x/XTQmxnprxZ6KOGoRUy
Ji1SBDfl9BTjrqgh/ILajc0aBLofaWcqbqqhNHipv7U2ofojw+5tVUNi6IiH
lC6BX+K4gVG/Glxk6melLiCQEW9Y/kRcHf35IUUeFgSC7x5hhhvUoemuPJ7u
SNDas2rSw1sdsi6uX0VcCEyucmL2B6qjIFraxm8twaxQjcSeGHX0bhXPUvUg
qBh9n7OvSB3LKyWyDYUEv57HPXg0qQ6bK/ZlcsEE662J7DpRGhJ7mcvGQghK
Tls7d82hgbt28eSdMIKNrp/v3mXREGvBfkh2ElQ1Chtv2tMw/mZgwbq9BJJM
6xlrFxq8skqfzcQQkCjlJXUbabApuVpRuJ9grmlH7eVAGtLq4uoH4wgC8qwu
Fp2gIbBaJoaWSNXrX6Ux7bM0DIl2rDhzlECJ/8kgN4+G4dy7pgpJBE1KRYWZ
NTRs79sT8SWZgHFI6XxKPw0XdB+c35ZG8GDLx2O79ejItNZPXplN1bvl3r1J
EzpWX+o4uuUCQYxGoeRODh2RkZVlcTkEhn38+BAXOrx/L/AoziM45Hhvt18E
HRs+KLuWFRE8Lyq49novHfTJMr+sYgIz8QPfSQIdvu77s4+UELy6YRHOPUtH
jPjgnrVlBJyFBYGujXR0L08fSK+k+pu4v7ijjY4rL9myvIsE/wzzhlc/okP+
wbCP2iWCtGwFH/thOvglxhEHqgjeT41lN32kwz6lysToMoGdZ9tz2x90VLWH
Kjyi/Eluv5fVXAYULStsZK4SrNzOS69RZkA6UO9wDuWsNvMeMzYDBz68+mpc
TeAYO7Z2oSkDUx9kOZwagpyBu8fLOAzMBMYr1FGetM7v0HOg/reykDGuJSgY
567S8mRAuWvjtjl1BNlJbwO2+jAg718sHkX5rG5kwpVtDNifUqh/QTmtSaJo
aicDVz1PJy+9RpDMS/uP3QEGvK6YxWZQPvJVa/joUQas8kdPjlKOT748qzuN
ARfD+qbF1wn26UOHcYGB86sK/oimHHXnvv3mUga0fxVH1VIOFwg3l19lYMjh
P6IfKAd9fx83cYuBAZ3pEmY9wV8pu/OWtDEgl+kcvIKyr6H0nfhHDEQW17pt
oSxoyXjd8ZwBmiPHPY7yRqIrqvwPA9/iesPTKa/7Ua0h+MLA7PXJVfmUnVLt
UfCLAfc6IlNGeaXRI+8xCSZ6r6xOKKWM1k37F8szkergzM6jzNn0KXsvnYnD
2wN7TlFePBXT0KLDRI1hTsk+ysZpMi9k/mSCtv/zOV/KBsaZMx7WTNQF8sqX
UdZpM2Cdt2fixLuBPhXKbN9rNsMuTGSK7tEdptarPr1SsNCLiaGLpicrKSul
P96z05cJv3FReghlWRO/zFvbmWB0vm8yoCzVPl4vEcmEnM2nQwNUvcX8Yp+5
xDJhaScTeJTyzIzc1OljTGS8sNtqQnncdKG1bg4Ts59Nt26h+jnWccMruIwJ
WesDWj+pPPzj7xhVW82EuzErK57y87Nb6lbeYyK+P380nsrPk0XfnyR3MxF6
6vitn1TeHnYd/P5kgIn01ymX/qLcKppnvmWciUQMfTCl8tmUabLh0jQTnm6L
OUlXCG6YN+6YnM0C+XG+4CWV76rA51cPM1hQlW7oDqP2w7mHqmYlDiwYmptm
2lP7KW1bodtnVxYaJl2eBlQQnJBYHGbFZeHIuoOL4ssJDlq7VbUFsdDaYutQ
XEoQnHvMeDSdhdG6wftZhVReltBdTXNZgFHX9JECgs2PS4Kiy1notHiwOjif
wEu6tUK6iYVUWe0lOrkEy8NEFhiOstDc9uuIbRY1r9g3/O0mWCgYunbzxzmC
ox07c3gzLEgVqrtWniV4NP+9yjEFNgKVmhLFMqg8PnssMmbNRmTRRT/hSYKE
wylLZjmwcXzkwKHBEwRli512MV3Z0Ov4Jr6ZmmcTyU3vnX3ZmIi9S3M9Rq3H
vvxJ5VE2egrnlPYcpObxZ3+F1jQ25s0Zr50fT9B5XsP5RTYbHxX3aoXGEij/
OH1b9iobOopRil+o+VtYcaAipJ+N/la5jfm7qH6obIwzNZqHROmGbfcCCN7d
kb+1xmIebGr/dq/yo/IU2jHpg3mIlDx4NsWXwLMdQake8xCX0WNrSwje7lvg
NbF3Hl4HqbxbuYFA+q2IcU3XPAxOqDxk2FHzduDx9ixLDbz0U+zrUCW4GK43
4majgQdnNr2TVyawlIr2llyugd/3w8zXKRCsXsRcH+6oAYbdQNStuQRbE30t
Vws14Gr/tHq9CEGl+SfRr3EaSL5MRP96K8TiZKkMp/saiLWtHLOtFuKmNk9e
tFsDXtf5Fu1VQqy4Xp5Y26uBMMuu6+sqhdg45LpX87UGvDk/g5yLhIjknPaZ
nNDAIv7OY/9mCFE/ommUT9NEjdS/51x2C7F82ZLbU36aMFNyk8ngCJEVEVCu
slUTBe2zfOQthPhefPK0SYgm1GQ4Y3GmQpTJvw0MiNbEbyODInd9IZTfpCk+
Oq6JoRFaSb4KdR45+HFzaa0m3nFWDM18FCCpPXe2l5QWxjc322ZmCTDyb+fn
8D+0cIJf4rskQwAs+vHsuKIWDAZkG3pOCvAt0/VSM1MLf+3bpD6RIAAJ+uX5
p6kWJq1U+S9CBTCV31A6m6cF5+QO9RB7AZ5skHKuKdfCz+vCndGDfOje00uN
rtLCrCobm7IBPiJtVj21rdGCXiBX/XEvH+raCX6tDVqo0XGWp3Xywf8sHtP7
UAtKt1V/c6v5eHX0d+XPSS1UJuNpYzwf7xu/yy110AY/ZiSKweZDxHC4u/W5
NlpL9kQoLudhpOicXsRrbRwO8bT4YM1Dh/a6PfNGtNHmsXbNHTMe0lk3tKI+
aePl7lPefB0ejBROhhmI6UDXPMhljSQPXj9s5JL0dODnG2Cs3MlFVWuao1u4
DgIvhEgEuHHhs9nhdr/kfKTmD0hOOXrBxm3usLOzLs5cXtkc2LwBldOvJVT2
6CFX0r5372x3nBFoCK2b9REtvaqN7rQW9ZqvaT4Shgg22PXuYvcqhBVc7n5p
ugB17a3y4Wwgr3+0uT7SCKkfBEnWnQswnSidEc9biP/dv/4PwzbYeQ==
       
       "]]}, {}}, {{}, {}, {}}}, {{{}, {}, 
     {GrayLevel[0.3], Thickness[Large], Opacity[1.], 
      LineBox[{{1.2244897959183673`*^-6, 20.833370323127692`}, {
       1.2244897959183673`*^-6, 20.833370323127692`}}], 
      LineBox[CompressedData["
1:eJw113k0VWvcB3AVodKAELqZh+Oc45iKIl8qByFTZhXFcZyzVW4RSYmSqSgq
umkUIpGKurqhwZxQriEcU6YyU7ri3e9a77vX2muvzx97r72f5/f77ueR9z5s
77OUj4/vC3n+7/XbzXulTOv+13z/d6w+dUVhNrvt9aRTRIStghy+TPc6bbYd
NP59a9br4rVd4IksvbfNnA/uAll3hc44QG9l1XX5emHIPHx1MOeLG+RS7TzX
XVkHmTV1JfvyDuBieEfF0vsSCDNwK97+4SDs3bJUbPfJwKJtyUF9F18ILYnd
VB8og7JG1gDX2xevMzlSNtEyuFwQmJLG9QV1hr7CKl8GJgrBAd1nfCGY+Ow7
c6ksWuq3im/M9kXJu/Knxg9k0ez+iG710xeqWh2mmqMbQdlifCsmiYWFZTGa
gsZy2Pjf+sMRj/0QOaxcIWEhh70+/UUtRX4Qaijfp+IgB8uBXLZ6qR9E0+cT
drHk4KetJFT00Q8q+ke+RV6Sw5n+QkbkhB/2cJ2z+XhykH7tzOjSYuP2J2XF
X2fkMWdcMJTxiA3lv8tfCsfJo+5OpB3lGRsP7+y335AiDzcZG4WsEjaeBqRG
6GfLo3BvzcKlGjYqhUR4QQ3yMBzwvbd2iI1xw+m/puQVUHxK4cZnBX+YZJRL
fC9XgOuJnJ0BSf54Imzuu6dWAaGTI0W51/yhFFD3rOCzAiyWnD3cf9MfQlta
HIMGFTD1JS9n10N/fKj8fnlRRBHh8Stdysr94fFNao2oqyI4tR/PZEz644TO
YcEtY4pIrY8VlbfhYPjatFPqT0X81XVqbZYDBx7zIQ/+W6IE+6j39uquHBi/
i9pVKq6EN3Eu96UPcbDcOS3SYqsSui+fPlkcwkFy6LtF93NKGIlonePd4+Bx
mczPMzLKcO8t2dw/xcHbg47qecrKYLp9OCU7x0GbQIJbu6YyAqRallsvkM+z
XCjR26mMEP9PnalCXHg08iKGucrw9DnyoEeWC6HejJWO/ygj7rleMmMnFwf4
GZtUvVQQ+H5m6FUCF0EP/GwdOSr4obT2yMbLXMSZ34mIOK6CZ9UK+kFXuXge
L9rXHqOC4RHGRbFbXKxaP5OV+EQF1HPjdr8fc1Gs/FL71zJViIn93pLwkYt1
zJ1mdQ9Ucfiv3eHpqwiIs3w0rfNVEZa61GN4DQGJ6PNSdS9UIbk5x5UhRkC6
onK4tlYVP6wbnj7cQECBaX2pdlIVnJ9Hhl1UCOgynVpqtquBor9gf2M7gc2s
4LLd5mpQoddrxpgQ0I++/rDGTg2P3yRRj+4kYFTRFlZzSA2H60bOaVoSMGPu
l6+JVUOO+1SRz14CLkw//+pmNQx6224o9ifgxopxsOSp4bPdthkmQcAj+qFh
9ZAa7HiSEw2HCXhVfFtdPa+GifYM80/HCPgzjxZWKahjxHp98OVwAieZofOV
AerIkzVtmE4kEM660W9+Qh2x/MxclSsEzkSXfKiMUMdsnFGmfQqBqIqF25XJ
6ggOWZy/nkognhm5q/KlOrTrm1W77hBIZ8ZfrFhOQbBPU6hdAYHq0NbLkmsp
OFFaTJUtJDD7SOUaawMF8Qb6Bt1PCdiIl90SpFLQeE7A262YwAJvJp9pR4FA
dOuk0GsCFPEdz665UXC88VLIg1ICTszEFwMHKRjfxnPbXk4g7xGlPDqIAhH2
HprnOwKeofubKm5QMKLBWudcQ+DCo9x/JTMoeMMa5VbUEnjKm2tn5VGQWbZG
UfsDgVXM5D7BMgrS6uVuzX4kUCJWNcP8SoGiY1jztmYCso+0pSoZGshflDIt
6iJgzjstK7VVA16ypsw6HoFjYnVyfjs0IO0skNnRTaA2hKUu5KSBYhW3oO+9
5Pia/bXV/KQGUuhGjlUDBB6EDG2/HqWBvG1b6E8GCTTmbt4xmKCBz7413ilD
5PeKNey+cFsD5pLl7ZYjBNq6BDwr32mglje4KnCUwHIxBy+peg3Ydxb+TRsj
oG1228evRQPdc1LveknH5m4NEBrRgHpcwcD2CQLPu6IDXaY10MPXz9dHukf0
c1DWbw1kJz85FjlJYGvI4dPma6nwkJDlFkwR8M0tiby+gQoL/uIx42kCl7uE
LwwqULFj7WhdJenhXfcTL+hRceCsWlrVDNkPIRPJLdupiB6kXjCZJWCauz1V
zZyKZ9yaj4WkU0Vb71S6UWFU33w0+gcBv8jW6N5DVLwPN/s4Tlp/upVYCKBi
0rT5gsNPAkI+bQ4bQqiokDl/4zHpls9tBrqRVJgIOwkJzBHIMmvftCeBCvZK
s3oH0sFF7QL+16jQU3Aav0HaTO3LSNQdKrKtz3M6SEukfmm4lUPFu4RmSP0i
8FW4o+jlMypiesyOWJF+Htpx8/NrKsZ2/zsXQvr8SEfkeBUVy6qjO26T3uvR
yV75iYq/PVxkykgr1XXuUemkQpbforCN9LRRl57JIBXKpa4Z30m/zeuS8Zik
oikxdmKOdPIm3pLgeSo0gtqvLZI+lMgbSFpOA+WI1fUF0rpLuuty19LQGN4x
OUuaP7C7sEKaBvm7FzMHSTf1dKf2KNEg2bb/eRPpuw49p3/TaShUsdtUTDrw
bY+PlAENs9HePSmkTfV6d+vsoKH395VFLmnRB71aNtY0nLjQH2REukeiT5Lt
TMNTVWdzQdJPovt+R3rRcK198M9qcrzO/uzrTefQsOl+2tx50nbs/qoXx2lw
iOC2GpKWa+t//Ok0DdQ/94l9I+dn3PJrylgMDXkhRzKTSSdSB7yU02nIfjvd
0UDO74GbA0xk0fCHMOuML2nG6kGa+xMajLznwqbJ+qgfG5xLfE/DcfvwqHmy
ntIPDHXlfKQhbujIpSDSAQ1D79630WCZEjk9RNbf6sLhpPlRGl5QhOtKyHrt
VBwJlpyjIUA8DLKk85JHPLWX0VEjumb1cbK+rYO+qftJ0hFqnVIkStZ/vMFo
WZMxHQUvFXYufCfz8uFo5qgFHfcsrl5QI02VGUsQdqTD4Lu6qtU3AjXzY67G
fnQcCCwIPD1MYEXpxMTDRDpijpnsuPqV7E/G5L/v0ugoynrmEtdPkP//yVe8
+3QkTFhUhvQRsIicipF4QQe9rPGZaQ+ZR2Yz8me76djt4lMd1UFgp17n67Fh
OnjHNji7fSGwRKnC03OaDltDS2lKO4HQJamp+oKaKK2R31ncQoBTYrhujKqJ
wW9ZypeayPzUjuLzOKEJQ31JOdVK8v3kifSqCE2cXnpV/PZ7AhVrnAy3xGni
VnCSsRiZj/iuekI0XRNc7wX9wTICWlk1Y5VvNLF7a/4Lq7/J+y/FjKUJMiA+
9efkYi7Zr8vD/7FbxQA/55WNbA6B96cCE4TWMdCYENmtnU0gkuuuESTNwHzT
uYc2GQTmLWgsOxoDl7y9q3GTwCh/Q6egAwOVF06arIkn0BAq9eFYOgMH52gi
e30ILE36KpJ0jwEbHfNXp73JPMt8av0oi4HBjc637+0n86fJtq7/CQMMAYfF
ZlcC9tSYWqcKBiZl3sh9sybzs2OuWn+cgb3+URP1ugQ+ob1i3kQLV2Pjqk/9
5oLfOVtwA1ML3LZtrR/muNAlgpl6VlqYbONJb5jlIjlVrIJw0sKKUaEtqaNc
7J3c/b7TXwsBHg2NzC4umu+VvC29ogUZtx3X973momV5ellUvxb6WnLcAkO5
WHA/4Gk5rIW9fnJtm4O4UC5QmFszpoVV0mc5M0e5CHTPZNz4qQWDvlVvD7DJ
9Ud+/q2CldooFoPVuDMXxq5vTnVqaWNzl+yLSR0uHuQMGuiHa4Oqls9/boCD
Wr6cz7/PamNqsbIsroeDqb3E0TfR2lic+5AY38EB+CazbJK00eh491BYE7m+
cvxP0ue+Nu5n+PaKv+ZAZEFkNqlaG1WFPkbqKRwcs9V5MiKhA/GzRge7DDnQ
fBznniqjg7e2QdK7tpDrQZE+fqacDuRM4/7I0OLAqybZ+a66DobiLUQcVTiw
MZuddzHUwb1yyXPEGg7UDV8w33vpoC3vV8dFnj86VY07bufqwCS2TTcu3B/M
RUshJ1NdjFktDfbPZuPTfJgCm6mLm37ry6rvsOH9K88wzEoXTeP7nZTS2Aib
ET1610kX/5nd8H4Ty0b+SFvrqL8uBFbkLCngsCHd4p8TfUUXS0fobpZUNkbz
Y21e9OmiVKry2PEsPyR7VyfLRuuBrgjbR/EsSN0aX9EapweJpALWYiQLN9ol
IlIS9bBc5nnm7pMs3HU8SKxO08P42RN3Gtks5JvN7+J7pIcfd3tOppmxUEeh
/+ht1MM/ila16xZ9sXwqyTXnj804oHasPZ3ji+BI1z+2Pt+MD0ZShdo6Pvjk
YttZuLAFA0SiHM/IG35XqpZpmRhgxdFGbfV/PZEUZ68iELAVV4+X3F751Qm6
+jtO6z3dhuz1rJ5Nf1iDe3fH55I+Q5jeVJb/IqwP8QUvoZ/ZRvj//dr/AGL8
TXw=
       "]]}, {}}, {{}, {}, {}}}, {{{}, {}, 
     {GrayLevel[0], Thickness[Large], Opacity[1.], 
      LineBox[{{2.4489795918367347`*^-6, 20.833408588432253`}, {
       2.4489795918367347`*^-6, 20.833408588432253`}}], 
      LineBox[CompressedData["
1:eJw113k0VWsfB3AJkZQpMpRCuURmHWf8OsaQ3CsNlDIrpa4MZ9oiQ8MJSXUk
ESINRIroEveGikQZKlRIpVxDSSnp3e9a77vX2muvz1/P3s/z+32fZ6/w2/dH
oLiYmFgfef/32dEz4FJHGbor9r/Lo53wenin7+5f9sYUSpMasoZpt5p7frJe
6ucGb1f1QHlkvHnCKQU4PY5lxlP9cKXP0u+RhAbOJzvP2XpqF6omFbVncrSh
1dz60HH7fnBTlfVzCvTw9q+7ZWciDyBluadu9kZDKOyZfdEyHQn17KLBsRBD
lNN0VUfnRqFQYybPhjBEyYLvmdILo1Crkr9iqMAQ127c4uprR2F0wcQyw6+G
aFi4N13dOQrrp4+rVZ81QtS83rXVGVFY8OTewq6Xa9D7vdpuzCQaDTaZM0k3
TZA3LAgzWc8BJ8bwlHitCcrErxQreXJgcKd2dUyTCSQktRQntnFwwmLQK/KF
CRIaXjtn7uHAS8+wyl/MFN2W//ALhRyML6iNhKsp2p/O7Sm4z4H6s/7R6UFT
qElGpILJRYtyRFLkv6aQccyODrHn4uDvUssmpkzBDpdPPObKxZuHBuvfy5jh
SELLohovLq7XHLjaZWyGkIz8Nz1RXNjlS4aU883AJx4JxUq4CAvT79+jZI4p
unzbkCoP996HeZUvNYdOzv6UnmU8aPjffDqtZ4579Vp7H67k4f5mVmMS3Ry7
nHYL08150LbxvHoh0Bx63qUuT9146FSKi+yoNEfMGbEe6QQe6FXPZOjbLFAc
UGbhOszDSfNl8YeCLBDWOTwTOMbDcLH/zP39Frgo9ecQ5wsPZ/JGRz0TLRB+
JVT12Bw+xoUSHftKLBD3VeHXVjU+LvqYZOeLWSLmknbfdUc+ZCWOmMkWWOKz
z8YO8xw+jqdNN664bon1V1sct17kY4FWqDelyhKTAkUNzmXSVLeEwEeWsCyV
6s8tJ71fuevuF0tEbUr7UNDEx8LeC9wIByuM5RpP7hvlQ/5mVV3fOys0W5zo
l10rwAmb1Z6TE1bQWl3ltp0mgPzjrOH5M1b4p/C6RhFLAIUPBxUp8msxYyTZ
qe8kgOJyh4CTlLUwFPzR0LdFAKXjT+Y5Hl2LBNWorHlcAVQCPrqVGlCw1Llf
1/+mAPH77M+pWVCwq/e3xxcrBRjn5bw7xKCgU8361utqAR6mecR6ulMw/0y5
hWO9AMTdO2XfIyn4kS4/5/EjAd6oH1e2r6egu2D34wdDAvy+6u3OkocU6Hyg
W11/L0CtKYpVOyhIed79LOWjACKnSfsPbylorApup08I4By1LTp1gTXKD46l
eswIUNZu+OL5Zmukrchh71EgsKwvaZWtrzV6VWcCvygROPb+dfi13dZwqlrR
wFEhEPDrlOxBwhpxPxutwjQILDH6SdfNt0aYkPtOaSWBmCOPcsJGreFSExPj
vJbAx3S9ke6v1hAFBvlEWxPYkhNHsZlDxdwqFV42jYBZhWW7kjIVVN/2gB4W
gaHB8+JV1lQYVJbMk3ci4MoKC5ybSIUUVyY+YDOBbUf46WtTqeBYt/7w3kpg
b/uR+tCzVNjX2Re7ehNI8c9f2lFMxcfl66vVdhBoP/ys82IXFRFragR+QQQG
2obmPn9Nxe0VS+7ohBD4pPbZVO4jFZ49K81e7iKgfE0uJfIXFdm5Wx8y9xLY
1MZ2cPiNhj087fySAwSC1dwjeGY0xF1QumQdSYDjtz2vhE7D+PHKwZooAmcn
o2dVfqeh57bqvBtcAr1LiivecWkY22Y95XSQwIhv9RuNBBo6btXdPR9L4OeV
JkX3FBpUOr/Xf4wj558xEHY7j4aCoMP7DyQQ8PVV1TvaTMNs55wo06ME2Te6
njWdNNzy1ZJ0P0bg0GfT+IlXNDSVj7UECwlcTHR9tXWShukrRVLxyQRutm6V
S5mlQc09jZOUQqBBNZj2tzQd6XcMdeJTCby9HCcyWEpH5hBfOySNwNdPKQ0+
enToXDSOdj9JQJqe9fmkKR2S+mckzNIJ6LdWbPhhT8fzRP6D16cI7Pn0cV5L
GB1/CS/9GBERENCmLcW4dKgQE4tzMggkJ0gFWMTTyf4aDXE+S6BEZUVdlogO
9tdft49nEri7Y81oWy4dUuKLK3TOEWgromlKXiPHf9r7sZz0BHUTZ28dHXvu
J8ypyyIgnuBfmPuQDtFIQD/tPAHFR/s7OjvoWNr9dbqUtI5KjPj8V3T8PMxw
0comYLFDaMIcpoPyy7IzibRdUYZP+Gc6Wuj9onekPScKjhf+pKMarHSbHAJB
1PLqF/MYmCvr3nSKdFR83fuFigwUnlOy6Cd9wLmi9bQGA1tuHNuvfYHAfoVr
NzVXMpB+wuXedtJhz3Iz89cwsM1qk3E66dAcUawBhYFr+VfK/iYdEpQcVGbD
gPCZk8sI6SCjeFeKCwNjHSYzi3IJ+E9yzO5uZOB1ht89I9I774QtcfBhwEv3
Zb49aZ9DAbMtwQzsjM7P3Ezae53XG48/GRhPu1HkT3qLvPvDFzwGZCJkW3eR
3tRtX+qbwMD1pSXzd5P2yKadeZ/MwKuUTJ8A0u6BpoJ9IgZON7U92ELazVDP
b+oCA8+b3F0dSbt81nQirjBwKVX9rTFpp2rFNRI3GRDXWiNSJO0QJ60srGFg
MFK4Y4z8Hlun2WmFJgbcT5mxGklj0eSrjDYGHHk6ViLSzK7hBq0XDDTq+dj5
kaadf3W1cJCBzqyBXXqkKQGdaUb/MrDreWnhW3K+rVY3R9+cYiC57/73HNLm
n+q208SYsLpsEORB2qSqwvZvGSZC6V3vxUivib2mv06JCQNR86Eicn1XO+Yt
atNkIqJqvoUz6d8WZnzZtIoJ1/z0mSGyXlZ1Jvf0GTNxeWNQL5/0cn/upY9s
JiQXDvefJuttmcG+5HBXJuaqnJ2nTlpjIuDAtCcTR4dO2mWQ9aly0J01bxcT
jB5/iXiynpUcHFamhDPhP4d2eIysd3k5uuxiARPKY94rNpGWPafXrZ3KhMoK
/jkFsj+k/ZbWXM5gYncglx9E9o+UvlK+SR4Tdn/Wh986Q0CscjaMeYuJjFdr
LtmcJjD1pFPKq4eJv1UO6imR/fn5bPPI6zfkeKLmegrZv+M7658EjzKR9sr3
wJYTZP6OXsuOnMOCsDFU87/9/3p+glWaHguzo5OJmWR+vGznai4xZeHL1dQX
J8h86cnYJ55DZSHSJMIh7giBrlXerdfWs6B6Qj3APYlAM9ss6P4BFjou91Zc
IvPqk+bGYC2CBbXm5OkIMs/Uv0aGRCWx0NewLYVO5l3I1ardumdZeOe4saRa
QEBC2WZfbC0LkjGXm8KjCWR/0qNnSQAhN0Z2PAklcOPV7b8cZYDKUP49u91k
XrWsY3yWAxJn9fhlZF6PFIYynVWBotIXL7mBBKje1/FNH/jhUHiw0Yd833+s
7DduAOpoXas2uBP4UNrU8MsD0EpmFwe5kXl7fovD1S3AdGVLIseVgC6H5yju
B1AyqUZCcr8JN6xdVxoBVJ8QeO4BgYWn7d0WZAKD9mdllxkTcAzauPneG+Bp
m+VCljQBw0+1Tp3DgNu0XGWwJJlHMfrUt6NAuld76VFxMv9Pz2pKTwP7mtRE
VeR+G95QNOAiZ4MU57I1D8YFyNb9ufeppQ2Mpr4fvdQtwORAQcJAkg00Br+N
77wgwIsw+ajPQhsk6lIqy7MEuPudFyyRZoO/s/1af2UIcEzR3XnVORvEM7hj
8WkCLGd/X7T7ug126xbP0A4J4JLrdm6i2wbZImPbUD8B8nZ8LRPTZ+OOUk5s
41IBYgw2/ao2YsNGTuHeCTUBvL7cdI00YyMvJsTSczF53hGGvxumsTFyvym3
ZYEAsRX/aj51Y+PKD8fcyB98+Mi9OVwQwUbnczdaaTcf6nfatjvXsVHNiepp
EvIxlWh8VaKBjR17RT3dSXw8cU/5VvuAjWfPz8sMxPFx9K1LuvlTNjzUvcfe
RPPxTaHpvuZbNiKtRf0X/fnoCqkxH5O1Rdj4Yl85Kh/pKldkTm22xQiMWmIH
eEDsQFP5NlvYZtRVbuvlYXRYPempry0mO7+1mHbx4FwjFFfaY4sgiS0RTQ94
EAvY+yMt1hZ8o/aKC6U8hJWZ/Jt62RZEacl8WYIHJ9fKNuEPWzzhqozWyvMw
G3dPFJ9jhzq1s/n5Olzgy0l/4UU7nD/NvD2qwUV8iK9x+mU7WOn3WporcyG9
YbYxr9wOWaJfoUUSXChqUqbqm+zglPbuH9shDlZVXN0oNm4H6W80bWYBBxs+
nCRPXfbQS5/KsFnOwYU/fIVR/fZQFysPixePRvdrOUGdnCNUnTxipS5F4IiO
dn6QhxPqZQYUhkr/RKuOQ5N//Dpws99LFKvuhcvREfeAYmdQHm03vm8VBHb+
d/n6cRewdESDTu+88Zi3pDVi2XpkVMoc8J+2h6ed3qqdT9bj//9v/wFl7jaG

       "]]}, 
     {RGBColor[0, 0, 1], Thickness[0.003], Opacity[1.], 
      Dashing[{Small, Small}], 
      LineBox[{{2.4489795918367347`*^-6, 
       0.000024489793519367167`}, {-0.004895510244126479, 500.}}], 
      LineBox[CompressedData["
1:eJwtz30w1AkcBvAVw5kUW5e7QQgVcpxVjejaB6GWsrReFj+tfbM/b0lL4228
O6WXcbR68ZLoBZErREcom5cub11MkYhzjJK8VpLbm7nvzDPPfP57vlu4x9wE
aygUioss/zXF446ObQ+DTvn/ImmR0i7rh3QHvS6nos5ZumNErvbL4HG60yVR
FW+/JnInraufDqzQS5VCUn8lzOFqXtBeHPeNftj3ZvVKlTkUo9YMxems0uHx
xoqmQoNlCl/+ojkFGSr0oP46Ggo37jBhRMjBhhXtq7FhJ8S02riKr/JYd/vt
eFPNbmiE9eqeXKsMn1zxo9Bea9yLSLZIyaaCkzeqn1ppi9LXu7jPFDRxev7J
9JCEgbr5DXpfC/QwQY1xDF1kIur890YF17eDHROfQ1BZOKfrbpDPMkG88/W8
ocsekNpc/ppW9TMmRWYdr79jIzTUaCR4owX0zwYPNKj4YK1COm3t9V3QzDqi
cIpCQJ0/dbjS2BKLo3vagmr94EwPFcinWiE9yl5/eRMHkclNE+s3/IIPBdw/
dZ9x8NSWJmw7QYeXRHGvGekPRyHLs2UMcHKWPBhf8Me1o0u/U4xsIcKboLAk
LrLUS5WzPe2gqCRdSVjm4ltiS05ywX78EaWTuiDm4aqbf0bkiD2Sxv5O5Y/y
0D+8LrZpnSMaRz2eetvxka6vVyQ8cgDsSdZkUjEfnfoOrbzkgxg9VCj2+MyH
06l3TH45A4M1UdkJjgLYFn1Ra55xQn31Nq5VjgBd0T92irUP4YCp0jD9tQB9
ivnNKYLD2Es0JHYZCBHOtLg7JXGBqvEJ91GeEEXxWxV2+DORUPZuV0K+EAxz
AeOcvCv8Olqpja+EqG82Ud18xRV5oUqcTWoBCDIx/MCmu+G2tOHLJ4cAVLeP
JV4cdoP29PBxvegAdNgbZa05eQRbz863XboZAK3cwkYNDRZstPjPr/QFYE9P
YaDfXRbGzpRtj6OI8NGS11bk6I6HaQYKHdtFGI/2ssmZdEe9cYyrhCnCjSsv
LGsSPNCL4hLlCBGKJGlOyQaeWHo0cGvssgjWLZ/U3KSeOPTS6X7sQxHyu2dZ
zj5eiJTLkvMbEmHffd2q+RUvZNZxmDmrIpTE9mW2XWAj0GhkKWAzCVetptMM
K290HC0LitlLIns6cHfngDd81WPLe9gkrhXkceLCfeDKUpbSxCTeGyvceLXJ
F+pe0rNPzpOQvzBL8ip8oSpIFOfdIlFlfm34vR2B25E2xw2bSBT/tmg45EAg
Ucwby5U5a45xvPMgAW9/u/3UZhLh1XNyd1wItOgyOz7LbL7HXj/Mh8BAht5M
+2MSFZgQzIYTkFzoviFsJVHiYjq1WEhARdVkJLOTxMXKJIt/igmsP2G6IN9F
Ip3aH9N/k8BOScpihMyi5/EqteUEMkP2NbO7SWzz7Pkpqo6AiafopG6vbJ+f
OGy5m0Dx2PnA0hey/xvbaqeeE3CYn3HX7CORrLtZbrCPQIhg2vSMzNy30sz6
QQILnO6SkH4SW4Q/3IubILBVu+Kx2UsSaq1ByyFTsr3Fx7SuykwxbLLzmyYQ
zPzIVXtFYnhS9Ne+eQLUNw51MzJ3Mxq0zJYIsAv12zkDJBrLqAKdLwQEB3qf
dMtcoSIsV10h4AvPuxgkkR/yYGF1lcDcXE1Gpcz/Ap/gQFQ=
       
       "]]}, {}}, {{}, {}, {}, {}}}},
  AspectRatio->NCache[GoldenRatio^(-1), 0.6180339887498948],
  Axes->{True, True},
  AxesLabel->{None, None},
  AxesOrigin->{0.6666666666666666, 0.},
  AxesStyle->Directive[
    GrayLevel[0], 
    AbsoluteThickness[0.5]],
  DisplayFunction->Identity,
  Frame->{{True, True}, {True, True}},
  FrameLabel->{{None, None}, {None, None}},
  FrameStyle->{
    AbsoluteThickness[0.7], FontFamily -> "Helvetica"},
  FrameTicks->{{Automatic, Automatic}, {Automatic, Automatic}},
  FrameTicksStyle->Directive[
    GrayLevel[0], 
    AbsoluteThickness[0.7], FontFamily -> "Helvetica", FontSize -> 10.5],
  GridLines->{None, None},
  GridLinesStyle->Directive[
    GrayLevel[0.5, 0.4]],
  LabelStyle->(FontSize -> 14),
  Method->{"DefaultBoundaryStyle" -> Automatic, "ScalingFunctions" -> None},
  PlotRange->{{0, 65}, {0, 500}},
  PlotRangeClipping->True,
  PlotRangePadding->{{0, 0}, {0, 0}},
  Ticks->{Automatic, Automatic}]], "Output",
 CellChangeTimes->{3.685799567582594*^9, 3.685799671382897*^9}],

Cell[BoxData[
 GraphicsBox[{{{}, {}, 
    {GrayLevel[0.7], Thickness[Large], Opacity[1.], LineBox[CompressedData["
1:eJwt1gk0lG0bB/CRJjuzMCQhtLwUiSTrH1myTDPPI1uTlCWypJJIi6RCSiQq
UWlBJcry4WtRiahoUVGiFJWIEm3iu99zvuecOc/5nXvONfdyXdfcM9aspwIn
MRiMV+Tz7zt3x5ophgE5VrI9k/wVzY2Q59Nv5qkZa202Fn3xsb8R2t1SNmpq
JlvvOza1Jj7VCFscveWZmses9wb1/VP+2ggOdRD90CiyZjvX0JE7jVGcYLx7
SKPa2nsR95Fl7UK8XX2ZN6DRaF1+oSh03iJTxAlD/T5rtFtnfQ/WX/XbAlK/
chrD9Pus5VbrBy60t8OG2ztT+zcOWz/vcjglsnOE/tnDj8sv/7K2LjRJt7nm
jB5+sFqXKQOnnwjMa8X4UKwP09lhz4CORO2bMVk+bC03zJ1OMaAloeu1QIWP
U3pbLVaEMpAU8uXaPn0+RJKpohe5DEhXmfp2+PDx5FbJiZZJYngT93Ri7lU+
bhj/UKt9IIaneTNuhq5YhmzVvdNP+4ljaA4r28BVgNF3zQX8CHGkIUPfTSiA
e7HygrE4cdjl3TgY5CEAB0UOntni+K7HK0r1EyA18MF6uWZxrD9Ua38+SoD4
Us7tWPPJaNk+SUPhhADBDieDKB4Thn1mwv98EKBe4ePQhDYTN+uY4279Asxs
nx9XbMhEYM/WTW+GBOgOvZ0m6cbEyE//qp+/BBCl91Td2M2EUYjhhVEZIQQd
ejJ6X5ngRVTPm2MgxOKNVSXiD6Zgu9SO8tUbhXg0Ye67oX0Krrd0JftGCxF0
4KZsV+8U5Jt+4XtuFSKjsD6kRkwCXt9YhRYJQvR1tmpvWCSBeGZE1vN0IU64
fM3uzJdAzYW9/o6lQozr6MZXx0qidcjwplqfEJlXi/Vn75NEqcyclOwBIXRh
+DozUxL6jU1L5L8K4bHC1CyyRBLT5/KSB38IUZLu8H1WjyTK0uvcdjEp+I2v
Cc4USKHp1c6GtxoU7rzIEayfLY3c0MhtWUIKmWuWfx8xkobLlz0WIncKQQPy
R7dBGt+zQjepe1KQFk/oSvaWhrlPgf1REQWBfnDE2f3SyCx8E7d6LYXOROPU
9kFpbAjwMXDeRuG34cMGuyoZdHqtuxp1hsKDa3tDm+pkMH480bXxHIU8RygI
H8tgmvj6laqFFGxWlnn49snAyb783ZVLFJKSjvXEqMkiPJ2RUFlBgdcVKH45
XhbdTqeYvAYKhqnjVipL5bDDeGyO/gcKC0LGAoo95CDFoyzMPlEwdvidYhsg
h+41/Nm2nymYMEafh+2UQ4SVWaL9IAWLqIGIWxVyEP/b6a36g4KTqCNvnZY8
ph0VRY0xaTgvflk3YSAPN/2pk+olaLjw2voyLeXRZLBt7X4pGvxHT01uesnj
dNTCaik5Gu5L7jdz08g4c3NMK5eG39ya8Wt/5CHnMCcoX5PGGqkqHUpKAT2H
XCL+0aLh31vh/IGngCmOSvxL2jSCTl3JYi9QwJyRnMxzs2iEKRbpBwWT73tF
WwbNpbFlLNtX4ZkC3K1WjWssohHTfiTxbLcCWiw/xQeY0thaefjC4iEFZBVO
fXV2MQ2rKsc/V5gsiNWG86Za0LDZaOfYocmCx2h3YQtoOPaadc33ZKE/Xsxy
81Ly+09b+/etZCHKZr9JkDONxNqI353+LDQMxB6iXWjcOp6vdCCShTtSewO1
3WiYL5N2/ZTMgvYy78xsAQ0fi7PeOMTC13Dp9FAhmd8/Vmuzs1jYG6P5xZyi
USG+McH+DAvSwrjGxzQNg6r2qtPXWIhR6J/8xIPs57lN9T9vs5CUWjc52ZOs
P0OudVkjC6tHxAItvGgUhdkM/n3GQnjKRYej3jS0ZxTN9Bkk879VfVBHRMNW
3s7oyggLNrnV6TeI/f50QHKMBVGA+oj7Shq5z1iiSkk2hip4r6N9aSinxGRw
tNjYEXTbMM2PhskWzqmQOWwon/q0SHY1Oc+AS8W1+mzE3N2ct4c43erNvQhz
NjKeXksNX0OjVG/r87s2bLhe26LYQdysovhezYmN5kPZYw7+NGSGHSea3NmY
95f5hR1AQ/fNW1mtFWzIHHH/sYHY6WGcauxqNkpVJFc3E+8pKFk4O4IN6l3u
8m2BNM5mLrXbEcXGMt34Nw+Jb+96J3i2lY2pKxvuTwuiMbFCOWz3Pjb+7km8
c4lYfemV2JcH2Ji+7XfLILGFics+w0w2mL7PLAzWkvPR7slMOs5GpZ6SdChx
LGtnftcpNgx6qhedIT76V6XUpICNjSl37r4gruy7ev1AMRvbpy0olwym0frC
9f77MjYER5niJsTDdb1t5jVsfGZYXV1FzLka35tRS+a7/NWtPcTzT6p+/1TP
RtyR14aFxPzUcjGbh2xE3loyqYE4PJavcPQpG/rtLKNu4tSgj2qD7WyUddjU
/SK+QCfoOrxhQ+zBiwq5EBr3oGaa20vWX/BEQp34w7xK++/9bPwMX1CjS6y1
PTxQb5js/8JFhUbEogc6e9b8YuMHp051MXHWtI6zxybY2MxsZ5sTP1p3uO4R
k4MlctEH/h2XrnF+LyHLQaBuzgFjYnupSZOtORx0iJw4c4njvaq1o1U4OHN2
+zRN4pqCSLtidQ5uiJkXsYi/j872f6/Dwdyo+P/+JfPXd+hKmKbHQf8fN+oD
cfCRrHzKkAPGsTPhD4nPvHe7nbyIg7Uuu+RKiTuNmN21lhxocD8YphGr7L4m
9tOOxBtqfbmOmHqyaYaBMwf7u50l7f7drxl6NkECDiz7nGqUiesju/1yPTiw
lWgZ+kjOj1F7LL5VxMGxxa8vVhJv9pWstQ0h453pJY7EpcU3u2LXc5AuMP0p
Tdw3Fj1RupkD47agu00kf3xzeqw0EjjYNFs0YE18tO+Er0cSB6xBLacRko9P
F7vvOHCQg/H7G2YXEDu13b7+5zgHrXcLNjGIDZVOWbSVceBfHWWbTOohLMBT
pFDDQabetltaxOfL5Lc51HKgWiZzt4rUjyq1/b/lDziYPumO90tSb5PTfMzS
eziQPJVRPbyK9LNOts+9zxw8uvZStIE4Zl5j7MRXDga+XEj8TOp54P6i6vBx
DjQPv1v9jNT7c0klU2dlLoJeVVA7V9BgeT3w3DWdi/p8K9W3PqS/F+zeUqXN
RezOZUHWxDftv1XOms9Fe4xU6lfSbwoTWhaKL+ViW2in3FzSn+LGko2ubeXC
SSD7+dcyUu9R/plbd3Ex9jIgn02sOWAxYppExmfaYyafRt3rwcqKI1zk/Txh
AFcasjeXm5WUcsE/XtSxxIlG3q4ZNvm9XNxsNIlMtqYx9Ov3ab8BLlrcZA6t
siL9bGPrJI3vXESnr80ytCT5vmZfXY6YInZ5/sej0YzU15IBxyNqisjtLDvX
sJD05ynV/CRKET1tmtsndGko7swocfBWhNBjAzPzH9Lff4SymH6KoA4vjdKZ
Q/L9o/qTXeGK4LqmMxfPJPnVmLg8LkkROVXbR+dr0Hi/XyCKuKGI69ub2CIO
DQn2xxB3XSXYVhnpnxyhMLpPZH9yvhK2dtffejxMoXf8kWafiRJiXPLvML5R
qO+vfrHTTgl17YYc9y8U9t7bb39RpIQzH8petvRSmBJvMGNSmhIi79lNVXtB
PBjdVjKsBGFehqsE+b8fDfxc9vuXEqxPzytquErid6xKs2fw8L2bFZVYSuI3
OTm8kuXhklap+/BFEv+8avmUWTwEHhbanM8n8XxvpK304qFnseY9vzQKzIdM
R5nrPOjl9O+fE0RBNvyE/+s7PCw8fyXHwp+CopxRfEkTD4eDX8e6+lHQcfOr
ptt4cOaGnF7lQ2HJwxq9E8M8nGMIc2k+hYSH61nzdJUhZ+7vtHEhBUZzezs/
Wxn5+umhKQwKkhGRo5p5ytDSmeek8lcIlrwEd/isMkYfGQyf/iWEJt/YNfuq
Mo4LQsoLvwlh3XzwRtdDZbR8uPRu93shdjTbnYmcrIKPm6NHIhuE+NNcHJax
QQVdLG7vzBQh1B+vzlkSowKd3c/0sVcI26dKTaM7VBBk2hvmQe6XKS+2z16R
qoLHod/uRZP7p8obt27tAhWsGK1g7FsnhMnXAc+KDhXg+KeInqVCRHL17doc
p8J4urjDcaYQPZ6Xp6qrq+KtwkTnu0gBznv9vS3SUcWFEldHQRi5X3u7huXo
qsKFdVGveq0AfT59N1QWqUJH8XhwvK8AQytnBXAFqlCfZVP23kWAMf+8y5IJ
qjDfVLZ/8iwBuJEH7YZ7VKEcIMywLVkGm6SI8HvF06CZeLE/14+PI+NVUnar
puOwe9dJKV0XrFC749oxrA4Do8qUjquOkK3V69darom+9LytQevtELgwf8R7
7gysPdbGRYwltuyIoTRHZiB6FsrfNxhhT9/hp83NWrA3ZIu0UzWxTHpvUaWv
Nhj/f/4HkUK4EQ==
      "]]}}, {{{}, {}, 
     {GrayLevel[0.5], Thickness[Large], Opacity[1.], LineBox[CompressedData["
1:eJwt1Xk0Vev/B3CRIZIxhzM4ZiIkolS8FWW6ynzO2RuhDNU3lFSkdKgMTVSi
qESDIUSUkqKokPEiImkQoYhL6Zbfvmv99lp77fX643nW3uv5vN9b1S/EZZug
gIDAO+r+7zn99uUzjaQci4k1z2vlVxvj53qjnVav+Zb1faaHwyONse3BZ3fF
1ymWXRtHB6oqjHHpn5p6odfXLOP26WTLrTSB6dllR392lVgusxmUf2S8AvP9
Av2mumosO9L3lUlpm2HHS8HWia42y006E19Kf5tDOXpz/HjXe0vBsStyB1dY
4fmsyYXWa5OW1+uS5tGKbZGX/bjNb+lvS9Wn+epF005Qf2iQKbpeCJVXLct/
rnIBNyIjz8ldDIXPR/YyOtygsiTbdG2QGPIzVc7S37ph8E1ujV6UGKxPtP4l
/9kNu63u9YhlUS69eWnmhxsSF7aJPx0Vw2kdzfRopjsqr4nuMItbAKvirYzj
fu5gN+/WUykVB9Nkes2ZL+74pG1XMCEtiSJJ/6nILx747l7+a6+mJAx1F+jW
fveAQJy6w+wqSbQVFS5c8MsDzHe/hwX9JXFkeuZ1tIQn3NJKtOXLJJEQFnuS
sdQTNWLMbFPuIpgqHwrQ3umJy8Nf06OypDDnLPg65rMnCmjk8FyZFD6nnL8t
8M0TD2xeroyrl8LkGp1lkdOe6MjK7joxKYXwRoc1PGEORPQLxJvVpMHqTgpt
UuPA4tMW23fh0liU+832OMlBgXv9U0ElGfiqb6gwb+Cgd65AZLG6DH7e+Pyl
pZUDybzTdtr6MkhUXjjf9zUHu/64NTtYySBluG901ycOjG7295wLlsHKbzlp
VnMclP+YmtB6IIMP959waoy4eHKJreJAyOK2jWGUUQoX4zaC/l7bZGFoa5g5
P40L1fGP10NCZJFrUXKjNZMLvnWe3rlYWcSKWoVyc7mwGTMx68uXRbMYv4/9
hIt6C3unkH9lUf0yWSV+lIv2gfCDZzPloGEzZFsHHsYXYN+PG3IYCLkfetiG
h0XLJXZ7Fcshtf2JvbE9D7b8rEDtp3KYtIlcnOTKQ5Vak8vDITm4d54W/rWN
h1v+2ks+GMvj/XWbzb0JPBz81N2xvF4eQgK9p3Ne8ZAueb3lQrs8RuxK/5S2
8lC+IrTh3155tDTWsKs6eJg4KlJd900e/OjE/TV9PARoGRfwFi9GemJlXNIY
D5sDT/D5WxbjuGu+KHshAc1hC8O26cUIu1p6z8GGwKDTIwnBeQqY/HD95Kwt
gVt3Vw8ZSSgg8IWMdrYjAd2YlVnJbAUwwj1yBlwJGNCWyznbKuCJx9kXcn4E
TG00Z5rTFTBu++aeYzSBmbzs9rlsBey4FFh7IYbAfWm1YsNCBfx96n+pvbEE
zHuVg0/XKCCSM8h3TSRguUfxjdOIAv5EJB2dTiVgmyXx+NUaGsbeZRvJFBFY
IJp46fcGGrzX1Uf8uEOgfqfYfn1nGqqttx/uvkvAcaWw0cltNHCW0t7EPyDg
3PznmuMpGiqOaVRm1BLg/Z441tBPQ2CQpGZ6D4Ed3NdOL/mK8O6npXycI6C4
1vKDwwlF9Pze7/luHok6lRv7ms4rYv6hsNudQiTUhvZcbb+lCK9sHYlSURI9
EVLf+5oUockvOqkrRcL23Ibz3+lKYJ1hF8mzSEzvu71kr4YSAl5OR1cok8gh
5Ktm9JXA3bqtj6NCYk7t/eC/UMLGx2JOx9VJlN+JXikaqAQsCJq+toSERvPd
N4xSJaSMxft3mJBoK2GEXq5UQo5V52p1UxIxqfz5qnVK2DrzIGeHGYk3Xpv1
tbqVMHzcXmd0FYmU0ZFDy+aUILWWP51vQQItLnKlYnQkXE50bbIk8bW04uYK
WToKfXWtRkDCLup4i7kmHQKSy5rk15MQEFdXs3Gg49GMa5HWRhKFYwnlz93o
yAigJbNsSZCt4/b23nRome0WkrIjcS+tas+mMDrW/x5LH7AnsUubV8u9QEca
689JGycSTIlqbu9VOrrTD05JbyJR/1X7q3ceHQ37UkY6KWuW/6Ow9REd5Zy4
JBdnEr3WyUG7PtCRWRiTIuZG4u5qDcXqUTrMVtVtu045afm953LTdNR/6Jpb
407CXKVPq0KMgaE0n3jSg4QsLbRTQpaB3dkdER8pD0sKHfNmMDD1irY00JNE
2i+dT0IGlPkCIySHROj3h+c8zBgIkbw51Ux547CTdS6o/e4p1a7lUufZGZ7t
5MrAy53+DxbwSDS9EnXNIhkw2WfeH0j5+rOLglPbGMjI6qt/Qtmt5Ilv+n4G
fD3ip/0IEktzXWVGjzBQ+e60aQFloauDTyySGKAl+a8dp9yTeiA0+RwD292F
JAxJEiUnF6p8zGSgyjLkShDlxLgrzaY3GRC3vzmbQdk3avnhhGIG3MPzmY2U
V+6uNeitYOBSVZTwNGXpYM5bg6cMvNVRLKN7kRjyGTl5pJEBdmmMnjnlxx6H
1v7dwQDPqyzIjXLqXzJjWv0MJGuX7wymvMs6J+PAEAO1MrFmByhvWG3m2DjB
wAyD+TKWMmt5/S/lXwyobTiimkB5SscrP2w+E45nSvCfG9njvGeSTITMFmnF
Uc5RiBWn0ZhIiTvQ/t9+UZIKD4JVmCg2kNq4nbLL/NzgyiVM1P8IPeJOWffX
aiUpYyYG3l/mr6Ys+L3phe8aJqZG0+yZlLuHfPfftWFCkObTPUN9b3H/lLbo
JiakfCcMmijHdx7v4nKYoDVscrhCecsr+vECXyaU3CMNdlA2e3bbdG47E4y5
0NdGlBc9xKBzOBMKL43tJqnzGLzTfj4nmgmZ0pqYIspVtwJsZo4xIfKIdTiA
8vkrP6fszjAxM2htrUjZ+iTb7ds1JpovzqjtpM6fGVcitK6AibsasWsWUZ6M
tCk9V8ZEelMPM5+ap2tBO2TNXzDhwv9q1EHNW6TPn+oTrUzoncgL8KPs7JEc
1t/DxFzZcr8v1LwKWN9riRtj4lLwzdtfqHl+bW4f0zXNhP/k2d9+lIuM+gx1
BVjQzXSU76Ty4M0WOt0sy0LeZrXUAiovD2ed/qKvZCHKzGeE7kLC1PD8W7N1
LLwZ/8DiUXkr8X8T4u7IQrqdie7ZzSRuNQamnNnCwspus5bvVH5TL8d0iSSw
8Cu03jnIgYRMe12QxlkWvDULXCKovJ8QlZy1ymRB5QBX/xDVB7Gh6czoOyw8
/6MQGkX1R+i6Et/JbhYu8Vl6S6l+GYn48V36IwvzlpOzYutIBORbxBl8ZaE+
JiC7n+ojL/mGG8GCyjjwbx8/kuov+8EPI/26yvDeydkXQPWbRuLiiMYoZaw3
iDKlGZC4UkWIfjmqjJL2PdeSl5KgT2aliZ5RxhHFlUPCetT7kgYP1+UoAzHq
83q1SfzR3yhQ0aiMjS+OBlmoUvPUuj/xOouNXeb7JXtlqfyKPGY81Wbjc4eu
wpQ0iRZz4dvvjNioks79IUz1fV12cjNjAxtntoo50CSoftqbJ5+yi417cS6a
44IkTin1Xj70mA31m/LFkRMEphvEh76+YMOGlH3q+Y2A96FVRj5tbCSFHIwy
HCOg/yH1qeUnNtKKz/c2DREI6NQJjxFWQWpGr8+rfgIiVz+kWempwIBZuf1l
I4ENxtz3TyNU8LyiOvnRNQKRJ8ZFDkap4Jexg8u3KwQKPx3XM4lRgetCq/uM
TAIKaeXhOQkq4HeFhW+9QP3v/5UTPZpBre/6fLssicCxuia9DTUq+HJYU9Nz
D4E6rvXeF5KquLjrs0aqBYFG5zLxQVlV/O9wWHarOYE2O62rQoqqWJd9vkvE
jMDbVWINFmqq6Fcv2OJtSOAfpUaVMlNVzInJTlezCWj0uDZm+aii3q9an5jj
gc/zV4+6o4pYt8KWjgoe4l3+vp9Wrgrx2khB2zIeTtnbOJU/VEWi7cBwaTEP
F821D0zUquJk/MHu/Td5uEMfaQrsUUXY6Mjqe+d4eNezO9JNSA3P1xdKiuzi
wZLgt+q7q+H0suqPIwweesiEcGOeGvzXTnbdVuAh3PsMbZWPGkoL6Q+DZXjI
873sZR2shvwqO+dmER4WBz0Y5kWrweicziPnCS5Gwr/Pi7+uhq2Lh1OMa7m4
cMpv+ft/1HAldK/pjiAuvlWvO5uaqg6DxIdeeRkcxAhapNhcUkd1oI+CVyoH
sutXJU9dUUd2ADNB/AwHJs8MT7vkqmP1i4EM91gO9tcxkxZVqqObfjG6IJgD
gYZp/rEBdXT9fqLutYJa/3fe7oilGrjz4LNg/QtPmAzKunjUaOCHVPrCtn4P
XKj9XL39uQYkguMFT3V5YDan0uhwowZyig4+W9/sgSf+ATK3OjVwTDi8IKPK
A44DFS0/v2igpz1z4fxMD2zt3bIpU04TjbN9krkcD5xrK3T8uFUTo2HS8o4N
7pisst+4W1QLysIWhtOZbrB1T1n1yVQbm7e+Wy+5xAW0q1Z+dw/roFJoW/fk
aiewNu8ZP1azBC69MstyDm7E/Ud3o4q/6YIrfPn+sxjgVb/XWlPTpajVH7d7
QSyDrkHPDg6pD4H/v/4PptcLkQ==
       "]]}}, {{}, {}, {}}}, {{{}, {}, 
     {GrayLevel[0.3], Thickness[Large], Opacity[1.], LineBox[CompressedData["
1:eJwV1Xk01OsfB3BRlFJXJEuSGfssZuxaeBMiJYRCsoWZ+XYTqURK1qgUylJR
2RJSIVcpRQvJtRaKVJR0LW2oUP2e3x9z5rzOd+bMmc/zeb8fZZ9ARz9hISGh
Z+T1//fJvicPVY5VmGRbSI8tWaWLn2u5O826U0yPRO2b2lajC7/bH5xlu3NM
6x13uB4w08O5ibpGke4y04ii/oU66/RhkMqJ/dlVZ3rSQLA1194Qs30CfMa7
2k1ta/P8Yt1XgXoi3Palq980udW3IrfQDMsj7I9+7vpqqmXZf9R7uw3qp/TS
23JEUDXtMOwR6oSi3HvtPkwJRBuMumye6w56NTtLbK0U1q1NM63z94LrvvNF
ds6y8P3idm9Qwxfv1W1KvvyliMlXrLhSHz98da6c3quqiIRvBklplB+EYui2
U8aKMA02XRsa4odlb359FPZVhEyxXYVGnB+cMsrUpW8q4m9x/7I1V/xQN3dZ
roHrclQcDl1uNOaH7I9jmeGXlHDTglm5a48/SpwbHwjLKSPeqGWgXxCA3j8l
okvoynBL+yMqHRwAiaKTNuosZagOlUmaHgjArt9OLbZmysgJyHkVFR8A7uXX
L0/zlcHtzNtUmxuAyh/jX9RuK+NqkOF5uZ4A3D+ntMLWnYblOaldhpY8fLYU
9vXwo+HFIdpwvi0Pyp/f5QcG0pC0SW9QwpGHKIsixuloGnqb3qQ83c6D5aie
4atiGhYbejz+tZ+HRpP1doEzNHQ+GTiz5goPHW9DDqZm0dE3pN6lJcbH53nY
/6OADsepy3EhC/hYqDM/2OM6HfctvIaqJPmwjroUoP6AjhMxB+q4y/iooTU7
Vg/R0XzNrm2Aw0ehr7rmgK4K5G9Gu9q48nHw/YvnOo0quBUmKy1fwEemRH5r
eocK3IoviN8u4qNSf/fTmV4VTEp7ljtd4+NLrGjt408qkEuNUwir4sNfTbfE
bYkqFq0KtYpt5MM+4HhUlJcq7hgPimaN8qH60US7fVIVql9HuO3aAgza3Z0v
PEsN3QWt9xX1BCisWDXEna+GiBmWlK+RAFqRRpeSldRwJtFZuAcCsJfqSDlY
q2GGu1U80kEAA0vV7y2Zaqi8yqjNDhLA+tL8e/+uVkf91vmN7KsCzBNLPPfL
Sh0BDHpD2XUBGnfODWU5qGMmuyKBUyHABqM53BN+6pjgWWyRqxbAoeV3zoYk
dSgcXbrsYoMAbr++xD19rQ6Hb8c2RPULQLl22z2J0oB7xFXrTEkKsmtMB2yP
ayBeTtlDXZrC4xUF+5vPaGD7UqbwdRkKtKE9FzsKNbDEaO7v6woUXu5b9PVV
swYyJF7cCVKlYH3a6sxXeU2IzXvlMmZIYXL/Vc29Kpr4fe9xiOpKCnnu0jXf
WZq40L2OvmU1hT+0/sEZaGKY/ZdOEShU3ogwEgvQRHbgLZlFNhRUWip6FMo1
EWC2a6ZjK4X2MoXd2Xc0oSnVTK9woxCZFjVb+bEm0qwe9SRto9DjYc9Se6GJ
sPYDv3S9KKSMDB/i/NGE26FpsTUBFITE6TRLWy0cUvM2Xh9CoXQ0obLeSQsL
pAwFHXspbGv7vH79di1Yeecxtuyn8E9GzZ5NQVq4T7P0sgujsEvd7ZFruhZa
jS+cmj5ModcimbdrQAu2VTclHBIpVKxSka0d0cKtS8abIo5ROKbzT73UpBbo
xQlb8o5TWLnildqtuQyMKCbd6U+ikDGt8V6EzcDGaI3uFakUdn+tPu1iyED2
Tgl7+mkK6z7aWVwBA6N7a5JWnCHz7AzJtdvMQNhQjNf8dApOZfe9M0MZCNiY
65xzlgLzymbJkSMMpBt8FAk/R0Hk4uB9k2MMNJhOh9qdp1B2YsGKd1kMKJRF
//M+i0JizIUWg8sMrFaYirySTcE7XOdwwnUGtuWtluRdoPAXf2sf+wEDyTJq
cc8vUhjyHD5xpImBgj9NgphLFO65HFrz7DkDVXMhw84h87HIO39giIGWsMTa
oFwKTUqf3R5KMNHSd51/O5+cv0y0+NKlTNTXV8WYFlAIl5C5zV/BRHXrcf97
xFrTq+QW6TKRbp556NplCsJfmxu8VzNxuLitQqmQwosh79AKSyZ89DpvJBIf
7Yzvct3KBL1grZDDFQpe/8rHl3gzMZVU4lBCbPjwqsEfARMd6W/5wkUUFlZj
0CGEiZz7/dabiQdvdJzJi2Biz7zrY9nENYX+lt/jmFgTbOP+nvjMhZ/jNqeY
mD1dmqRWTGFn2vG885lMNOS+OepDbHFCyelTDhPxO/tsMomXxZSJmJcwYe5c
2NZI/C3Msvz0TSZmPExWfCduDOr2+VDDxLW4i/rLSyjk8KjFKxuY8G5plgRx
mOfv2uNtTCwyelKxjdjBJTno9Usmqu6fXB5CrLFRRVnnHRNefNqmOGIhi39a
Y0aZENI5YpVK3L1yfWTXJBNZ8iWzzxFf477S1hJiYRU9NyGLOE5j9+uD81ho
s/V/fpZ4u5LIyZbFLPidnviQQqwvk2ZCW8bCxIx9bSzxAgnNsRBVFg7Hhnrv
IX4ncierns2COHtngztx9ZTdRnkjFo5PMiZNiA20z/QZmpPfy+Q0yBGX+fYE
Om9gwaZHKGSM/H9WhvKsPS4slN85//MOcWFTQMopLxZi18x2jSVWmVVKLxWQ
5x6GKeuIL+iPVzwNYWGtokG+CHFadmSXaAIL0WFpW/nkfCQ7HvNUUlnQl/3x
YzHxcTGJKbMsFiydVfdUkvOP3p25LOIGC4lX+8f/I/vyO+/11bPVLNxtCJ4J
Jw57oWpa9YgF++jmV6LEu83LvL+9YCGjc4glTvZveN+Pr3+9Y2Fj4OXzUWQ/
/YtNYthjZF6Xue/HyT57SD8t4AuzUT5RKFKfR+ZvLWkUv4CND/PTXqgRO0Vs
eZInw0ZUrV1CJMnD+sGB4ddabDwTp+9TJnl5JK8V8UuPjWPZJuU8kids2r1Q
wZSN/DbVxiskb4ZVMxyXzWz8WrIlVo7kUSVxyb6mcDa5Nyy510i+L9S4i/0X
y8ZI/t3Vj0j+5b9dyhA7xYb4s1m055lkPtvY1eZ5bPgvHD3QT/riN2ud0K0m
Ngqn7TzLSd+E+ZxI7uxkQxCrYpyRQmEirYM2/oaNU6WPRvYlUxj542mpPcHG
tz7BW+WTJH9toYn5itqwrIIQm/Sdk+g9hQfq2pBYs6fw7VEKrSvnXH3D1Yau
d5DWyXhyf+QmtyhYaSMnvrW6K4b0494i6ZRd2pizUV5aifRnklxv9qF72hi6
1XM2Lpj021PxobEGbXTuCBsY303285Ax17OdPP87ts0jkOzPQNoD0/faOHH2
TZbSTnIenRohkXM4qPEo/u7jR0H04kCGGYODqmMp14ZcSN/+DLv7U5sDbbnv
drOcST85Lu6/ocdB8+yGVOnNFDpnmzFoJhxET5ZKMDZRKOBn3xV24ODl2uS6
pesoWOm69j/Yx4Fs3GXOZ30yr+OfRQ+GcyA32aZWrkvuj/fxDL1IDkwe8up2
cynIZFSG5CVwMDu852MPk/TLjJRY7HkOwh2f/wyik/w9bmZY1XEw64r88qxF
ZD6uFnsbJLjYPz68/9OAAE0ON8UHF3ORHLvVo+GNAO02ahdFZLko1vT8cfaV
AH3Gc5+a0Lh4VrRyE6tLgAm5phU3DbgQT9aKFG0UQOXl5qZLnlzMGh0dSywV
IMrNlx5+gwvpAWGh3mABjjo+q8qo5OJtx42M4V0CJK23tKus5uJy19TguECA
syvVD3x5xCV5cs8b9xHghvxwc8BLLjgRTjmFjgK8eRkc5iSig/JOreJ+jgCm
7lFtLGcddNb7fc4e4uPltoQQXTcdLDEo4E8P8BGy/dRSY08dtM3tbXd4zUeR
d7aHBV8HuT3qe0ee87GEd/ujW4QOeg3ws7uOj+GQr7OO5usg6MGeP0nn+EhP
8tHpn9BBiP6gSKA1H59qzVPT0nSRfPDHyO+TPEQKm6RYntPFwoantWaJPCxe
a5w8fkEXL/Wq7A/H8KD3UPuk4xVdWAX3nv8vlIfQx8uOLbyjixMHHceOePMg
9HQyKu4t+Xzz+N5yLvn+s6LgfUw9uAgWy9KaA6A3uNjRpU4PfQdvXGZ990f6
ow+1gno9ODVLDsd+8sdU3h3u4SY92Evsn+r64I/7vv6ShZ16mNpsH8Hv9seG
t7daf/6nhx4REynzW/7Y0eu1KUtKHx9G50Q+OeCP0+2lG97t0Mfq4XUe3Ek/
fKtZvy5YzABdiafV/Hp3wNo5xfi9gSHMaVVKE8d8sPSimU/FYSOUMnun/rX3
xHTrViX5aSMEH1EJcviyDf8DFanqLg==
       "]], 
      LineBox[{{25.019132653061224`, 114.99793098778953`}, {
       26.177639650376804`, 90.27185788071873}, {27.453118112397934`, 
       60.06416458295055}, {28.64398641391845, 29.03620031047137}, {
       29.669183541419713`, 0.}}]}, {}}, {{}, {}, {}}}, {{{}, {}, 
     {GrayLevel[0], Thickness[Large], Opacity[1.], LineBox[CompressedData["
1:eJwVk3041AcAx68bYZ4anddYkqTG4d5P4r4eMZwMc4roqTPMaq55uZdf5Wne
KpM9Uyp52zGJXYpt1MmUl9kdIzx1ZzMvvSjPSsdiGJn98X0+z/f5fP/92gtF
4fFkEonEW8v/nB9VdW7/qtN76eN6bytPBhZ9acd8tJW86Z45HdWfiXjlc4GV
tpFX+2lEwHQoCyVz7ep3tO28L0z2TybHc8C+4J6zqBnkBVunjInyPKEnTBS+
0Tzm2ZxdFXIf++Coijwwo5nlxQfupnOWA7HlVOhZnYaMVuIHDwttBLqXmJcH
KinwsWAd/jJGiLqqtkGhy/ug684fdzRNgkOLa5mBrwNsdmUZ7ltKRpS4tC5E
sBO83E2f9Ian4JlToGLGhAprf8pHv5anYVbQ9G+6IxVs7T6s1qSBlO3AX/Kg
Qjx0ZtStIQ224ytT5Dgqjugv2Wd0pCHiSqOT2U9UjEZqOvuep6Hd0LaKHeWK
1FvpBNzSUT41XXxC7gYTb5/q+DvpUAjUHWRrGqw7KItNSjFGVhXrzR1oeLfA
uIjVLsaGuq8Dnag0/B2ca1WvEiP5bUQ/34eG2mt6j/K1YtBqxn6/mETDDdV2
53XzYjQtvJnZoaSB0jfr1eUmwb0Su638g3REPujSbymXQOdHjouNp8N1s22h
uFoCe93TapGIDtKBOX0XhQSZe+ucL2bRce6m+3fZdyTwe8Xk/Pk9HfQ+tfLl
kARq76AQ0TIdE6r80CsGUgxNpJ28UMaAUvnhltjPpNAZQbJwjYG8tgrT1yIp
NtKNU2JvMSBYcWs+kS5FQKY80amDgWGHRauc01L8vK0vvOXF2t7WlXPgkhTX
45x2PWEw0Xx32+jqPSlOPht+SFczYX6b/ShikwzFG6ofXB5iwnSkyMTLUoYm
1vGe5REmjDyoK3a2MszkrL//y2smnpTpvXroKEPCDoYi2pyFIEqkE9lDhtDE
/MzMwyxoFFnrYw7J4Djl7TY4z8LqVSORebUMkyGtxuR1bPANE6Jv1spw/UfP
FzRjNs5Z7DHyrZfhg9Nc+Td2bAyYCxr2N8vgakmnhAWwUVKx25mtkoHt5/hP
fzEb1uNDXd1/yRAgN277bQ8HjWa8S14uBIwM8kpW/Dl4WdGve8+dgPqYoZQa
xsHm3uGNIwwCwVx92vm1H+w1OFh0xJNAWP/byuACDnoNTXvtgwhEr8zk9oxx
0M3lj4sTCByN0oaoMrmICl6oSr1K4Pbdb2tasrn4fKJ1xrCEgN7WJFJ97pov
ZeuXr/XSycWGwjwu6rJ8TnWXEuhLtTGPKVzzVq0NlhUE3AsO/TEt50IVxXe5
UUVgrv1potl9LkhenYkKBYF5eYM3c56Lyp0Z4RktBP4DqOq9lg==
       "]], 
      LineBox[CompressedData["
1:eJwt1Xk4VfkfB3BLKy2ihagbIQ1FpeLee859u9dFw5WUJS1DK1km4XadM0SW
LGVCU0LJUlRDy0+RKSHKUrYsEzExQ1FaJooWft/f8/zO85znPK8/vn983t/P
53O0d/3suFdBTk4uh7z/+yrttC+vm24OTwdOQW0ZA9fazJUfif08bdFKbFJu
2i1WM4eJ0ZUwxwcMugvcqNd65rio9tiJqmbAj7v0da2tOfbtytzU0sRgFLSs
7jdzrJ9I/HXqPwwa1zctW5xhjvKs/qB1/QxyV+5pP5hnDvG+qUvdXzFw1opb
N/8Pc1hL8puy3zAo/Nw67P7CHAvT4sLeDDM4WODr/+kHLlTWxetGTGJhc1FO
e4MpF+7PMg/vnMKCk57cmEZxcSU9MtF0Gov62DvGFg5crIko0GhSZmG0d/Lb
+CAuNBqT2TpVFq80zx3QLuOC55UTVcVhUaZqsjCwhgu7GSFiiTaLM9Mf1Dxs
5mJHg/bjBh0WVp9fGfj0ceF/q2FFlR6LnGbTl7eVePCRvyf0N2ThHvt4t50T
DzdSum7Wr2XReU91xOsnHkxuLmrRWs/C+V/X6GNePKh6L2/YY8ZCsq0vryKE
hw8l2Y69XBbcFeNDZpd4oJ8u/TVZwOK2h+UR5+s8VLwsC70OFqtOx6kElvCQ
m7bc5pEFC4OJ+Wuu1fOQ1LPDs1fEYl6TsUzvMw9v+zZ111uzODlZOl0kz4d0
xDa9xIbFDO7dVHdlPnbkzDG9sIGFQrbNvTQOHw4vJt672rIIbU+wv7Ocj+2+
BvON7FiMKbf+1baGj8qzWvPGiN8Heiio2vBxr3H/hTB7Ft6Xc5ONHfmw6Sw1
4m1k0d81pCvZzsf6qJ6kd8RdVox1zEE+VhXFvhFvYlGrnnx8PIWP35P3tuZt
ZiGWPFuklc2H4KyGyeotJP9wzjXzfD5M6LN7bhEXDV5tCiznw3TfV7fLTixW
c/7dlVTHh3igS2uhM4uCzWbD11r5KFE+XhxJnHO3cv7rAT7KV9qGWLuQfvig
lDdtmA8X4+2XMohT9TaZ64/zYdtgdvkD8Xy3M7WiaRSyZ/VEUa4sEhO6tnmo
Utg6tIUfQTzjwdKhUC0Kvt6nHlcQx3z2Ck3Xp/AqJmPdN2JFo+uzS0wo3BdL
GeOtJD/3TxfauRQ+ZaqnbCceO8VfPWJJIeFc9K8RxIE1Rx+obqQQY1bmnkP8
/nv1FpOtFP4+VKV8n9h79ex+yW4K5+1On3xK3L/P6bC3L4XiqtXveoh3paVN
iz1MYW136rJB4q6GnrOXwimonK43f0PsOsnAsDKegt3QE71XxC1mfnd7fqPw
5u+U113EG30LJRMZFPqDjeOfENdmfunWukLB6lripCJiqzYc5BZSmBJ53yWV
uFzpmLxrKQW90eLIw8R8wZOkoGoKOcqh8fbExQFqusnNFI6WzvLhEK/J23rr
+nMKD1W89QdJPqluMeNL+inMu5rRd5NYYWaRdeI7Ciey8aOU+MD9vpPyYxSM
v0i2mBI3+8/t8FegMVrwSHGI3A9XV7S0V5nGYHm+6wXirDZ/H8d5NCavkdts
T3yI1zC+2oBGofHg+lRy/x1D362zV9Gw+SNcx4xYeMEoUY1HY8rFqJuNpH9U
J8ctHZbQ+JLUXPGB9BdTVOyzx4WGyRlNEUPc6/XyVos7jZNjjZ7fSX/erLe0
uRVAo/rPsJyPjiwWhgck6oXQyHBiS/YRH12T1fFbNI1Mk96gFtLfjikTPtKz
NBbJjzzPcGDxr0dJ4vr7NL4pG/t8krBwmzvQkVtNQ505nk8TVzxcoKveTOMn
K+dT4WS+kgyDbo/+Q2PX2ErHzz+Sfh8x7ryjJMDmmuGELDLPqbk7dX+YK0Ch
wa2v961Inm4nfFMXCSDo75n5p5jkVzo4wZgI8IQN0xkl++BQzEVdvrMA9SrN
M0bJPungtvj+/pMAAR4jOYM0yWdIoUjLSwChSlRvO0XycXTf8J0VwDVmQJLF
I/VravqVZgrg2/uw79M6Un/9hqKVVwXYoiu5XEr229EwmVxGoQCelQLVcFNS
f19r0pFHAkzhHGgZWUXqLzhZhCEBVtBPNTKMWGhoR4R5aAEqup/z3i9hsVhj
eN4RbWCah76WBdm/unP2Xk3XBxRvvLOMX8TCRN66rd0EeBnrUDRjIdn3PUpG
9mIglWPLqST7W5aZ1M71AyI7ln6bpEjm76yir2sA4GQ9XP1ejkVkYqCCVAYs
e7TTtm2cwclw5xU3jgKlE/L+CV/I/8djYcSyM0DjlnDBfz4waNPOWjm3DDia
sHugvpvBcw21ylVVgJFh62zn5wx650Ru3VgLtHW8eN32jMFb+X2RcS0AJ+Bh
ZVULg8m9yzvkBoDkY7VjLrUMTLNuRA3NsYAybh+0L2SQpFP+/OFuCyx6p5kU
EcFghW71kceeFng0NPcPhzAG1XoNOs2+FnjloNiyIITBd4Muz67DFoi1LGtN
ljLwNB4b/hhvgT09JeoiLwY0f9VM7UILcD/cTA+VMBh0yqTYSUIUexWke81h
EOWS9yJsuhArP2+uDJzJYMnWaxHRs4TQHHjbGTydgdP2ezWJ6kK4fZnU6S/P
oGzXM6c8IyF2Nt9Q1/gQjNM/z/Fr3SJEiuusJMuGYAhjw88bXxSi/V7zL7OP
BeNpzS/nui8L4ah6x+DK0WDsUZKlnygQQiWmOEEQGozoeL/U10VC+LUrxLoF
BaP2xLbTubVCnJpctW7T7mBsTlqbwHkvRFbGhNSCJufTBkJm80TIqJXErXgv
w0jnP7+UCkSgbVyDOa9liNZ6wfpaiqD7ktWZ0S9D3rm24DqJCE9iZmW3dsow
lPEg6Ji7CMe3eexY/kgGac4534koEWroe7efpstwLH/TjneNIiz7Jvm2xlKG
weP6TxTbRFBWe7tCnpbBzucrX71ThIgFyYbV62VQNbyoZdEngurA6ziRoQzn
80Y7k8ZEKCv489m7OTLczs5wW6djCe/K88WLuw+j/+yQS0iAJSZpdAW3+h+G
VXSso/J8MVT36yjnRkuRkeO4uGahGFzFqlTvI1KMVmgORnPEYKpGK36QSXF1
Ij9cYbkY1nfVulK8pFAJbr4+xhNDP2CBmamdFJ3emrNfeYhRPdk5dr+KFAc3
5ddV5otRUXotpexUENK0mixDxVbwO9J6gH8iEAf2h/lKEqzhq/YjMzb1EA4u
uPmV02QDr0rPy3tc/KAc9TF6w/gGmJj/Jbno4Ikluek2DZa2GFexnhk71QO1
0U5Tfw+yw3V9PfMGpc24WnfS8PgFCbhLnuq6ji0Dfflt3benEsj9//kvXuqK
dA==
       "]]}, 
     {RGBColor[1, 0, 0], Thickness[0.003], Opacity[1.], 
      Dashing[{Small, Small}], LineBox[CompressedData["
1:eJwVxXk0FAgAx/GJBmsRsRlyjWEa99jcHfNTOXtrRuvI2exEOXJNTKTCxKuU
drecZSmiSH80toN1xIqIdcSQYxIhISXSKOzu973P+5I5UQeCJQgEgsd//v9n
UWuT3sWm3dSTdJ3398S7xXvNj9kPFDHItdQ5y5x+RnD1lCdpQMBwnNipO1c4
xbi+1NgmOdDIKEmkiWruLzOsrtLTxP09jOP1zi96+6SxkXOUs9g/xlC22dlx
RJuE8FaJ7o/9C4yifR1p3z2mQes06/yHfgksS/FX9DbYgTD+9sBtA0kUTNbz
hk/bYcw5RTMwURLuJn1DG7/aoURFIHiutRF8JvFZ+ecdMK5QHikNJmKL6e92
/p92wW5IaB7wSRoE17dT0Rvs4WUbMNSqII89H8lhlxgOsClcKklmy4PzmtSe
neYAdeLlaGuBPJZLzgW9ee6Aka46YomnAha1Uevq44igEB16cv4mHLJMEbqd
cELV85g9W39QQgdnJSTjiQtaVixyuouUkVlQw+5Nd0OYPmV4+Zky9EcO9nf0
ukGBpUTWmlfG2mxMu7w2E14lc+VhO1RwobCimfMnE2+YpXWSvSrI/n5R3SqG
BUKJ6qQlcQvgPFVpXOoOG+aKxbWjJJSeVZf1MvHAcMLbhCcZJJjZ0Vl63h5I
uiWsm6wk4VXD7IJGigeaxQLn7QQ1xLyYY13u84DHrXD/9lw1mJ9TK4hP9kSM
ePjsWqs6IMp5WCryQnlxfQ/HWBPuYsdMdp0PFtUDU1vdNcHRUYvdPOcDxpVv
lvQTmgjcRXq5tNUXvcm2easNmrD1k4o6cNIXawGVh3K9teBHuJsdbusHd9Lt
2Q6+Ngx2COOONPjjlKPT2fxZHRB92r9MrxwCmb9lmLmuA+vowVxbEhvNtRMW
kpvJ+HkuMl9jOxtKlqmTodZkLLxTKdsdykYppcHFmk+GnNit+IuQjS7CDsUe
VV3U1z+SjX38Cyh/mf4hvZcCGW97HiXrMBS5QVUsbwq8nJtKnz48jG+0a315
4RRER1bzMgcOQ5hNVDDOpCCLr+RbpRGEdO7wGdYEBezFVKrh7SB8MEhn553T
Q9Trln9WmoJRlztBMWrXx/XL40q0bSG4y9yK2FF9PGq5c16LGYJcKXf/2kV9
lIm6O91OhIAbW5PJ1KRCZn69JfBZCPRZV4mxkVQUiV6edo0IxSVp+6kaxW3Q
EQzONDeGwYeXX+7mSYPaqaqrvjcioGNQbLUrhAaS+FAPpyMCk0NljUaJNHyb
2zx2byUCXPtHgzI3aXDtnmlT8IpEulyP7N+zNIz1HkyRU4xCTZF0uHWqAdzn
bZ42OEdDu5NrpFNpCJvQ8ZSsqRhMpiQ8Umg2xKYICcI7CS4qLJL3rg4YwtNs
Hz1ciwubaxl+g2uGOMPKYi95csEKvnMx09UI1FYBx7KFC/7XkRmZMSPM/yS3
/FxwHBPbXCo+Kpqg/degqZn7cVjwfPg1Tt8EDxRZ/GJhHAiplP0rtiYYv0W9
Vfw1Dhqjq9MSh01A3CIUJTvy4JEr2KbywAS9pdcLW17x0CijUWzlY4pG+/U6
T3I8uqwuLFRHmKLzSk6NxP54iII+2zP4pjjossSTjouH+EnXqNNdU+gqxyRp
tMWDnpCm5bNqCsZD17jM+AQUTL/PS7xpBn2veePWqZOoUPWfXn9ghhkpqnmS
aiKqHVptUtvMEKDxW9UNp0T03Szuv/TJDLtUbioZlyVCyqRCtlOXjvvk2GMZ
Maewe4LtPBpLRzvvxwIR6QyuCOdDxm7TQfg/JOFftrZaxg==
       
       "]]}, {}}, {{}, {}, {}, {}}}},
  AspectRatio->NCache[GoldenRatio^(-1), 0.6180339887498948],
  Axes->{True, True},
  AxesLabel->{None, None},
  AxesOrigin->{0., 0.},
  AxesStyle->Directive[
    GrayLevel[0], 
    AbsoluteThickness[0.5]],
  DisplayFunction->Identity,
  Frame->{{True, True}, {True, True}},
  FrameLabel->{{None, None}, {None, None}},
  FrameStyle->AbsoluteThickness[0.7],
  FrameTicks->{{Automatic, Automatic}, {Automatic, Automatic}},
  FrameTicksStyle->Directive[
    GrayLevel[0], 
    AbsoluteThickness[0.7], FontFamily -> "Helvetica", FontSize -> 10.5],
  GridLines->{None, None},
  GridLinesStyle->Directive[
    GrayLevel[0.5, 0.4]],
  LabelStyle->(FontSize -> 14),
  Method->{"DefaultBoundaryStyle" -> Automatic, "ScalingFunctions" -> None},
  PlotRange->{{0, 65}, {0, 500}},
  PlotRangeClipping->True,
  PlotRangePadding->{{0, 0}, {0, 0}},
  Ticks->{Automatic, Automatic}]], "Output",
 CellChangeTimes->{3.685799567582594*^9, 3.685799671394741*^9}]
}, Open  ]]
}, Closed]],

Cell[CellGroupData[{

Cell["Appendix A: Local stability of one-prey-one-predator model", "Section",
 CellChangeTimes->{{3.685799726670743*^9, 3.685799730416265*^9}, {
  3.685859828779416*^9, 3.685859858827929*^9}}],

Cell[CellGroupData[{

Cell[BoxData[
 RowBox[{
  RowBox[{"(*", " ", 
   RowBox[{"X", "-", 
    RowBox[{
    "coordinate", " ", "of", " ", "the", " ", "coexistence", " ", 
     "equilibrium"}]}], " ", "*)"}], "\[IndentingNewLine]", 
  RowBox[{"Solve", "[", 
   RowBox[{
    RowBox[{
     FractionBox[
      RowBox[{
       RowBox[{
        RowBox[{"-", "a"}], " ", "F", " ", "g", " ", "k"}], "+", 
       RowBox[{"F", " ", "k", " ", "r"}], "-", 
       RowBox[{"F", " ", "r", " ", "x"}], "+", 
       RowBox[{"a", " ", "F", " ", "h", " ", "k", " ", "r", " ", "x"}], "-", 
       RowBox[{"a", " ", "F", " ", "h", " ", "r", " ", 
        SuperscriptBox["x", "2"]}]}], 
      RowBox[{"a", " ", "f", " ", "k"}]], "==", 
     RowBox[{"-", 
      FractionBox[
       RowBox[{"a", " ", "b", " ", "F", " ", "g", " ", "x"}], 
       RowBox[{
        RowBox[{
         RowBox[{"-", "d"}], " ", "F"}], "+", 
        RowBox[{"a", " ", "b", " ", "f", " ", "x"}], "-", 
        RowBox[{"a", " ", "d", " ", "F", " ", "h", " ", "x"}]}]]}]}], ",", 
    "x"}], "]"}]}]], "Input",
 CellChangeTimes->{{3.6858000671847067`*^9, 3.6858000895709133`*^9}}],

Cell[BoxData[
 RowBox[{"{", 
  RowBox[{
   RowBox[{"{", 
    RowBox[{"x", "\[Rule]", 
     RowBox[{"-", 
      FractionBox["1", 
       RowBox[{"a", " ", "h"}]]}]}], "}"}], ",", 
   RowBox[{"{", 
    RowBox[{"x", "\[Rule]", 
     FractionBox[
      RowBox[{
       RowBox[{"d", " ", "F", " ", "r"}], "+", 
       RowBox[{"a", " ", "b", " ", "f", " ", "k", " ", "r"}], "-", 
       RowBox[{"a", " ", "d", " ", "F", " ", "h", " ", "k", " ", "r"}], "+", 
       SqrtBox[
        RowBox[{
         RowBox[{
          RowBox[{"-", "4"}], " ", 
          RowBox[{"(", 
           RowBox[{
            RowBox[{
             RowBox[{"-", "a"}], " ", "b", " ", "f", " ", "r"}], "+", 
            RowBox[{"a", " ", "d", " ", "F", " ", "h", " ", "r"}]}], ")"}], 
          " ", 
          RowBox[{"(", 
           RowBox[{
            RowBox[{"a", " ", "d", " ", "F", " ", "g", " ", "k"}], "-", 
            RowBox[{"d", " ", "F", " ", "k", " ", "r"}]}], ")"}]}], "+", 
         SuperscriptBox[
          RowBox[{"(", 
           RowBox[{
            RowBox[{"d", " ", "F", " ", "r"}], "+", 
            RowBox[{"a", " ", "b", " ", "f", " ", "k", " ", "r"}], "-", 
            RowBox[{"a", " ", "d", " ", "F", " ", "h", " ", "k", " ", "r"}]}],
            ")"}], "2"]}]]}], 
      RowBox[{"2", " ", 
       RowBox[{"(", 
        RowBox[{
         RowBox[{"a", " ", "b", " ", "f", " ", "r"}], "-", 
         RowBox[{"a", " ", "d", " ", "F", " ", "h", " ", "r"}]}], ")"}]}]]}], 
    "}"}], ",", 
   RowBox[{"{", 
    RowBox[{"x", "\[Rule]", 
     FractionBox[
      RowBox[{
       RowBox[{
        RowBox[{"-", "d"}], " ", "F", " ", "r"}], "-", 
       RowBox[{"a", " ", "b", " ", "f", " ", "k", " ", "r"}], "+", 
       RowBox[{"a", " ", "d", " ", "F", " ", "h", " ", "k", " ", "r"}], "+", 
       SqrtBox[
        RowBox[{
         RowBox[{
          RowBox[{"-", "4"}], " ", 
          RowBox[{"(", 
           RowBox[{
            RowBox[{
             RowBox[{"-", "a"}], " ", "b", " ", "f", " ", "r"}], "+", 
            RowBox[{"a", " ", "d", " ", "F", " ", "h", " ", "r"}]}], ")"}], 
          " ", 
          RowBox[{"(", 
           RowBox[{
            RowBox[{"a", " ", "d", " ", "F", " ", "g", " ", "k"}], "-", 
            RowBox[{"d", " ", "F", " ", "k", " ", "r"}]}], ")"}]}], "+", 
         SuperscriptBox[
          RowBox[{"(", 
           RowBox[{
            RowBox[{"d", " ", "F", " ", "r"}], "+", 
            RowBox[{"a", " ", "b", " ", "f", " ", "k", " ", "r"}], "-", 
            RowBox[{"a", " ", "d", " ", "F", " ", "h", " ", "k", " ", "r"}]}],
            ")"}], "2"]}]]}], 
      RowBox[{"2", " ", 
       RowBox[{"(", 
        RowBox[{
         RowBox[{
          RowBox[{"-", "a"}], " ", "b", " ", "f", " ", "r"}], "+", 
         RowBox[{"a", " ", "d", " ", "F", " ", "h", " ", "r"}]}], ")"}]}]]}], 
    "}"}]}], "}"}]], "Output",
 CellChangeTimes->{3.685800095655449*^9}]
}, Open  ]],

Cell[CellGroupData[{

Cell[BoxData[
 RowBox[{
  RowBox[{"(*", " ", 
   RowBox[{
    RowBox[{
    "Finding", " ", "a", " ", "condition", " ", "under", " ", "which", " ", 
     "the", " ", "intersection", " ", "point", " ", "is", " ", "the", " ", 
     "right", " ", "side", " ", "of", " ", "the", " ", "humped", " ", 
     "prey"}], "-", 
    RowBox[{"isocline", " ", "when", " ", "the", " ", 
     RowBox[{"finder", "'"}], "s", " ", "advantage", " ", "is", " ", 
     "small"}]}], " ", "*)"}], "\[IndentingNewLine]", 
  RowBox[{"Reduce", "[", 
   RowBox[{
    RowBox[{
     FractionBox[
      RowBox[{
       RowBox[{
        RowBox[{"-", "d"}], " ", "F", " ", "r"}], "-", 
       RowBox[{"a", " ", "b", " ", "f", " ", "k", " ", "r"}], "+", 
       RowBox[{"a", " ", "d", " ", "F", " ", "h", " ", "k", " ", "r"}], "+", 
       SqrtBox[
        RowBox[{
         RowBox[{
          RowBox[{"-", "4"}], " ", 
          RowBox[{"(", 
           RowBox[{
            RowBox[{
             RowBox[{"-", "a"}], " ", "b", " ", "f", " ", "r"}], "+", 
            RowBox[{"a", " ", "d", " ", "F", " ", "h", " ", "r"}]}], ")"}], 
          " ", 
          RowBox[{"(", 
           RowBox[{
            RowBox[{"a", " ", "d", " ", "F", " ", "g", " ", "k"}], "-", 
            RowBox[{"d", " ", "F", " ", "k", " ", "r"}]}], ")"}]}], "+", 
         SuperscriptBox[
          RowBox[{"(", 
           RowBox[{
            RowBox[{"d", " ", "F", " ", "r"}], "+", 
            RowBox[{"a", " ", "b", " ", "f", " ", "k", " ", "r"}], "-", 
            RowBox[{"a", " ", "d", " ", "F", " ", "h", " ", "k", " ", "r"}]}],
            ")"}], "2"]}]]}], 
      RowBox[{"2", " ", 
       RowBox[{"(", 
        RowBox[{
         RowBox[{
          RowBox[{"-", "a"}], " ", "b", " ", "f", " ", "r"}], "+", 
         RowBox[{"a", " ", "d", " ", "F", " ", "h", " ", "r"}]}], ")"}]}]], 
     ">", 
     FractionBox[
      RowBox[{
       RowBox[{"-", "1"}], "+", 
       RowBox[{"a", " ", "k", " ", "h"}]}], 
      RowBox[{"2", " ", "a", " ", "h"}]]}], "&&", 
    RowBox[{"0", "<", "f", "<", "F"}], "&&", 
    RowBox[{"a", ">", "0"}], "&&", 
    RowBox[{"b", ">", "0"}], "&&", 
    RowBox[{"0", "<", "d", "<", "1"}], "&&", 
    RowBox[{"r", ">", "0"}], "&&", 
    RowBox[{"h", ">", "0"}], "&&", 
    RowBox[{"g", "\[GreaterEqual]", "1"}], "&&", 
    RowBox[{"k", ">", "0"}], "&&", 
    RowBox[{
     RowBox[{"f", "/", "F"}], "<=", 
     RowBox[{"d", " ", 
      RowBox[{"h", "/", "b"}]}]}]}], "]"}]}]], "Input",
 CellChangeTimes->{{3.6857999193213787`*^9, 3.685799933366314*^9}, {
  3.685800131199196*^9, 3.6858001465444937`*^9}, {3.685800244003447*^9, 
  3.6858003077006273`*^9}}],

Cell[BoxData[
 RowBox[{
  RowBox[{"a", ">", "0"}], "&&", 
  RowBox[{"b", ">", "0"}], "&&", 
  RowBox[{"0", "<", "d", "<", "1"}], "&&", 
  RowBox[{"F", ">", "0"}], "&&", 
  RowBox[{"0", "<", "f", "<", "F"}], "&&", 
  RowBox[{"g", "\[GreaterEqual]", "1"}], "&&", 
  RowBox[{"h", ">", 
   FractionBox[
    RowBox[{"b", " ", "f"}], 
    RowBox[{"d", " ", "F"}]]}], "&&", 
  RowBox[{"k", ">", "0"}], "&&", 
  RowBox[{"r", ">", 
   FractionBox[
    RowBox[{"4", " ", 
     SuperscriptBox["a", "2"], " ", "d", " ", "F", " ", "g", " ", 
     SuperscriptBox["h", "2"], " ", "k"}], 
    RowBox[{
     RowBox[{"b", " ", "f"}], "+", 
     RowBox[{"d", " ", "F", " ", "h"}], "+", 
     RowBox[{"2", " ", "a", " ", "d", " ", "F", " ", 
      SuperscriptBox["h", "2"], " ", "k"}], "-", 
     RowBox[{
      SuperscriptBox["a", "2"], " ", "b", " ", "f", " ", 
      SuperscriptBox["h", "2"], " ", 
      SuperscriptBox["k", "2"]}], "+", 
     RowBox[{
      SuperscriptBox["a", "2"], " ", "d", " ", "F", " ", 
      SuperscriptBox["h", "3"], " ", 
      SuperscriptBox["k", "2"]}]}]]}]}]], "Output",
 CellChangeTimes->{3.6857999383186817`*^9, 3.6857999797915783`*^9}]
}, Open  ]],

Cell[CellGroupData[{

Cell[BoxData[
 RowBox[{
  RowBox[{"(*", " ", 
   RowBox[{
    RowBox[{
    "Finding", " ", "a", " ", "condition", " ", "under", " ", "which", " ", 
     "the", " ", "intersection", " ", "point", " ", "is", " ", "the", " ", 
     "right", " ", "side", " ", "of", " ", "the", " ", "humped", " ", 
     "prey"}], "-", 
    RowBox[{"isocline", " ", "when", " ", "the", " ", 
     RowBox[{"finder", "'"}], "s", " ", "advantage", " ", "is", " ", 
     "large"}]}], " ", "*)"}], "\[IndentingNewLine]", 
  RowBox[{"Reduce", "[", 
   RowBox[{
    RowBox[{
     FractionBox[
      RowBox[{
       RowBox[{
        RowBox[{"-", "d"}], " ", "F", " ", "r"}], "-", 
       RowBox[{"a", " ", "b", " ", "f", " ", "k", " ", "r"}], "+", 
       RowBox[{"a", " ", "d", " ", "F", " ", "h", " ", "k", " ", "r"}], "+", 
       SqrtBox[
        RowBox[{
         RowBox[{
          RowBox[{"-", "4"}], " ", 
          RowBox[{"(", 
           RowBox[{
            RowBox[{
             RowBox[{"-", "a"}], " ", "b", " ", "f", " ", "r"}], "+", 
            RowBox[{"a", " ", "d", " ", "F", " ", "h", " ", "r"}]}], ")"}], 
          " ", 
          RowBox[{"(", 
           RowBox[{
            RowBox[{"a", " ", "d", " ", "F", " ", "g", " ", "k"}], "-", 
            RowBox[{"d", " ", "F", " ", "k", " ", "r"}]}], ")"}]}], "+", 
         SuperscriptBox[
          RowBox[{"(", 
           RowBox[{
            RowBox[{"d", " ", "F", " ", "r"}], "+", 
            RowBox[{"a", " ", "b", " ", "f", " ", "k", " ", "r"}], "-", 
            RowBox[{"a", " ", "d", " ", "F", " ", "h", " ", "k", " ", "r"}]}],
            ")"}], "2"]}]]}], 
      RowBox[{"2", " ", 
       RowBox[{"(", 
        RowBox[{
         RowBox[{
          RowBox[{"-", "a"}], " ", "b", " ", "f", " ", "r"}], "+", 
         RowBox[{"a", " ", "d", " ", "F", " ", "h", " ", "r"}]}], ")"}]}]], 
     ">", 
     FractionBox[
      RowBox[{
       RowBox[{"-", "1"}], "+", 
       RowBox[{"a", " ", "k", " ", "h"}]}], 
      RowBox[{"2", " ", "a", " ", "h"}]]}], "&&", 
    RowBox[{"0", "<", "f", "<", "F"}], "&&", 
    RowBox[{"a", ">", "0"}], "&&", 
    RowBox[{"b", ">", "0"}], "&&", 
    RowBox[{"0", "<", "d", "<", "1"}], "&&", 
    RowBox[{"r", ">", "0"}], "&&", 
    RowBox[{"h", ">", "0"}], "&&", 
    RowBox[{"g", "\[GreaterEqual]", "1"}], "&&", 
    RowBox[{"k", ">", "0"}], "&&", 
    RowBox[{
     RowBox[{"f", "/", "F"}], ">", 
     RowBox[{"d", " ", 
      RowBox[{"h", "/", "b"}]}]}]}], "]"}]}]], "Input",
 CellChangeTimes->{{3.6857999553388157`*^9, 3.68579996708642*^9}, {
  3.6858003223126593`*^9, 3.6858003270026617`*^9}}],

Cell[BoxData[
 RowBox[{
  RowBox[{"F", ">", "0"}], "&&", 
  RowBox[{"0", "<", "f", "<", "F"}], "&&", 
  RowBox[{"0", "<", "d", "<", "1"}], "&&", 
  RowBox[{"b", ">", "0"}], "&&", 
  RowBox[{"0", "<", "h", "<", 
   FractionBox[
    RowBox[{"b", " ", "f"}], 
    RowBox[{"d", " ", "F"}]]}], "&&", 
  RowBox[{"k", ">", "0"}], "&&", 
  RowBox[{"0", "<", "a", "<", 
   FractionBox[
    RowBox[{
     RowBox[{"b", " ", "f"}], "+", 
     RowBox[{"d", " ", "F", " ", "h"}]}], 
    RowBox[{
     RowBox[{"b", " ", "f", " ", "h", " ", "k"}], "-", 
     RowBox[{"d", " ", "F", " ", 
      SuperscriptBox["h", "2"], " ", "k"}]}]]}], "&&", 
  RowBox[{"g", "\[GreaterEqual]", "1"}], "&&", 
  RowBox[{"r", ">", 
   FractionBox[
    RowBox[{"4", " ", 
     SuperscriptBox["a", "2"], " ", "d", " ", "F", " ", "g", " ", 
     SuperscriptBox["h", "2"], " ", "k"}], 
    RowBox[{
     RowBox[{"b", " ", "f"}], "+", 
     RowBox[{"d", " ", "F", " ", "h"}], "+", 
     RowBox[{"2", " ", "a", " ", "d", " ", "F", " ", 
      SuperscriptBox["h", "2"], " ", "k"}], "-", 
     RowBox[{
      SuperscriptBox["a", "2"], " ", "b", " ", "f", " ", 
      SuperscriptBox["h", "2"], " ", 
      SuperscriptBox["k", "2"]}], "+", 
     RowBox[{
      SuperscriptBox["a", "2"], " ", "d", " ", "F", " ", 
      SuperscriptBox["h", "3"], " ", 
      SuperscriptBox["k", "2"]}]}]]}]}]], "Output",
 CellChangeTimes->{3.685799983701928*^9}]
}, Open  ]],

Cell["2. Two-prey one-predator system", "Chapter",
 CellChangeTimes->{{3.685799500681028*^9, 3.6857995093511553`*^9}, {
  3.685800352982991*^9, 3.685800354551569*^9}, {3.685814425303074*^9, 
  3.685814425776886*^9}, {3.685815040014654*^9, 3.685815040262616*^9}}]
}, Closed]],

Cell[CellGroupData[{

Cell["Numerical simulation of the dynamics", "Section",
 CellChangeTimes->{{3.685800575842778*^9, 3.685800583203066*^9}, {
  3.6858148072957277`*^9, 3.685814815567361*^9}}],

Cell["\<\
The system becomes unstable as f1 and f2 increase. 
Black: predator, Red: the more profitable prey, Blue: the less profitable prey\
\>", "Text",
 CellChangeTimes->{{3.68580071719534*^9, 3.685800747607555*^9}, {
  3.685800833030603*^9, 3.685800860708508*^9}}],

Cell[CellGroupData[{

Cell[BoxData[{
 RowBox[{
  RowBox[{"r1", "=", "15"}], ";"}], "\[IndentingNewLine]", 
 RowBox[{
  RowBox[{"r2", "=", "10"}], ";"}], "\[IndentingNewLine]", 
 RowBox[{
  RowBox[{"a1", "=", "1"}], ";"}], "\[IndentingNewLine]", 
 RowBox[{
  RowBox[{"a2", "=", "1"}], ";"}], "\[IndentingNewLine]", 
 RowBox[{
  RowBox[{"\[CurlyEpsilon]1", "=", 
   RowBox[{"1", "/", "2"}]}], ";"}], "\[IndentingNewLine]", 
 RowBox[{
  RowBox[{"\[CurlyEpsilon]2", "=", 
   RowBox[{"1", "/", "2"}]}], ";"}], "\[IndentingNewLine]", 
 RowBox[{
  RowBox[{"h1", "=", "1"}], ";"}], "\[IndentingNewLine]", 
 RowBox[{
  RowBox[{"h2", "=", 
   RowBox[{"220", "/", "100"}]}], ";"}], "\[IndentingNewLine]", 
 RowBox[{
  RowBox[{"\[Alpha]12", "=", 
   RowBox[{"1", "/", "10"}]}], ";"}], "\[IndentingNewLine]", 
 RowBox[{
  RowBox[{"\[Alpha]21", "=", 
   RowBox[{"2", "/", "5"}]}], ";"}], "\[IndentingNewLine]", 
 RowBox[{
  RowBox[{"b", "=", "1"}], ";"}], "\[IndentingNewLine]", 
 RowBox[{
  RowBox[{"d", "=", 
   RowBox[{"1", "/", "4"}]}], ";"}], "\[IndentingNewLine]", 
 RowBox[{
  RowBox[{"k1", "=", "6"}], ";"}], "\[IndentingNewLine]", 
 RowBox[{
  RowBox[{"k2", "=", "6"}], ";"}], "\[IndentingNewLine]", 
 RowBox[{
  RowBox[{"q1", "=", "1"}], ";"}], "\[IndentingNewLine]", 
 RowBox[{
  RowBox[{"f1", "=", 
   RowBox[{"70", "/", "100"}]}], ";"}], "\[IndentingNewLine]", 
 RowBox[{
  RowBox[{"f2", "=", 
   RowBox[{"70", "/", "100"}]}], ";"}], "\[IndentingNewLine]", 
 RowBox[{
  RowBox[{"F1", "=", "1"}], ";"}], "\[IndentingNewLine]", 
 RowBox[{
  RowBox[{"F2", "=", "1"}], ";"}], "\[IndentingNewLine]", 
 RowBox[{
  RowBox[{"g", "=", "3"}], ";"}], "\[IndentingNewLine]", 
 RowBox[{
  RowBox[{"length", "=", "100"}], ";"}], "\[IndentingNewLine]", 
 RowBox[{
  RowBox[{
   RowBox[{"pv", "=", 
    RowBox[{"NDSolve", "[", 
     RowBox[{
      RowBox[{"{", "\[IndentingNewLine]", 
       RowBox[{
        RowBox[{
         RowBox[{
          RowBox[{"R1", "'"}], "[", "t", "]"}], "\[Equal]", 
         RowBox[{"Piecewise", "[", 
          RowBox[{"{", "\[IndentingNewLine]", 
           RowBox[{
            RowBox[{"{", 
             RowBox[{
              RowBox[{
               RowBox[{"r1", " ", 
                RowBox[{"(", 
                 FractionBox[
                  RowBox[{"k1", "-", 
                   RowBox[{"R1", "[", "t", "]"}], "-", 
                   RowBox[{"\[Alpha]12", " ", 
                    RowBox[{"R2", "[", "t", "]"}]}]}], "k1"], ")"}], " ", 
                RowBox[{"R1", "[", "t", "]"}]}], "-", 
               RowBox[{
                RowBox[{"(", 
                 FractionBox[
                  RowBox[{"q1", " ", "a1", " ", 
                   RowBox[{"R1", "[", "t", "]"}]}], 
                  RowBox[{"1", "+", 
                   RowBox[{"q1", " ", "h1", " ", "a1", " ", 
                    RowBox[{"R1", "[", "t", "]"}]}], "+", 
                   RowBox[{
                    RowBox[{"q2", "[", "t", "]"}], " ", "h2", " ", "a2", " ", 
                    
                    RowBox[{"R2", "[", "t", "]"}]}]}]], ")"}], 
                RowBox[{"c", "[", "t", "]"}], " ", 
                RowBox[{"(", 
                 RowBox[{
                  FractionBox["g", 
                   RowBox[{"c", "[", "t", "]"}]], "+", 
                  FractionBox[
                   RowBox[{
                    RowBox[{"q1", " ", "a1", " ", 
                    RowBox[{"R1", "[", "t", "]"}], " ", "f1"}], "+", 
                    RowBox[{
                    RowBox[{"q2", "[", "t", "]"}], " ", "a2", " ", 
                    RowBox[{"R2", "[", "t", "]"}], " ", "f2"}]}], 
                   RowBox[{
                    RowBox[{"q1", " ", "a1", " ", 
                    RowBox[{"R1", "[", "t", "]"}], " ", "F1"}], "+", 
                    RowBox[{
                    RowBox[{"q2", "[", "t", "]"}], " ", "a2", " ", 
                    RowBox[{"R2", "[", "t", "]"}], " ", "F2"}]}]]}], 
                 ")"}]}]}], ",", 
              RowBox[{
               RowBox[{
                FractionBox["g", 
                 RowBox[{"c", "[", "t", "]"}]], "+", 
                FractionBox[
                 RowBox[{
                  RowBox[{"q1", " ", "a1", " ", 
                   RowBox[{"R1", "[", "t", "]"}], " ", "f1"}], "+", 
                  RowBox[{
                   RowBox[{"q2", "[", "t", "]"}], " ", "a2", " ", 
                   RowBox[{"R2", "[", "t", "]"}], " ", "f2"}]}], 
                 RowBox[{
                  RowBox[{"q1", " ", "a1", " ", 
                   RowBox[{"R1", "[", "t", "]"}], " ", "F1"}], "+", 
                  RowBox[{
                   RowBox[{"q2", "[", "t", "]"}], " ", "a2", " ", 
                   RowBox[{"R2", "[", "t", "]"}], " ", "F2"}]}]]}], 
               "\[LessEqual]", "1"}]}], "}"}], ",", "\[IndentingNewLine]", 
            RowBox[{"{", 
             RowBox[{
              RowBox[{
               RowBox[{"r1", " ", 
                RowBox[{"(", 
                 FractionBox[
                  RowBox[{"k1", "-", 
                   RowBox[{"R1", "[", "t", "]"}], "-", 
                   RowBox[{"\[Alpha]12", " ", 
                    RowBox[{"R2", "[", "t", "]"}]}]}], "k1"], ")"}], " ", 
                RowBox[{"R1", "[", "t", "]"}]}], "-", 
               RowBox[{
                RowBox[{"(", 
                 FractionBox[
                  RowBox[{"q1", " ", "a1", " ", 
                   RowBox[{"R1", "[", "t", "]"}]}], 
                  RowBox[{"1", "+", 
                   RowBox[{"q1", " ", "h1", " ", "a1", " ", 
                    RowBox[{"R1", "[", "t", "]"}]}], "+", 
                   RowBox[{
                    RowBox[{"q2", "[", "t", "]"}], " ", "h2", " ", "a2", " ", 
                    
                    RowBox[{"R2", "[", "t", "]"}]}]}]], ")"}], 
                RowBox[{"c", "[", "t", "]"}]}]}], ",", 
              RowBox[{
               RowBox[{
                FractionBox["g", 
                 RowBox[{"c", "[", "t", "]"}]], "+", 
                FractionBox[
                 RowBox[{
                  RowBox[{"q1", " ", "a1", " ", 
                   RowBox[{"R1", "[", "t", "]"}], " ", "f1"}], "+", 
                  RowBox[{
                   RowBox[{"q2", "[", "t", "]"}], " ", "a2", " ", 
                   RowBox[{"R2", "[", "t", "]"}], " ", "f2"}]}], 
                 RowBox[{
                  RowBox[{"q1", " ", "a1", " ", 
                   RowBox[{"R1", "[", "t", "]"}], " ", "F1"}], "+", 
                  RowBox[{
                   RowBox[{"q2", "[", "t", "]"}], " ", "a2", " ", 
                   RowBox[{"R2", "[", "t", "]"}], " ", "F2"}]}]]}], ">", 
               "1"}]}], "}"}]}], "}"}], "]"}]}], ",", "\[IndentingNewLine]", 
        RowBox[{
         RowBox[{
          RowBox[{"R2", "'"}], "[", "t", "]"}], "\[Equal]", 
         RowBox[{"Piecewise", "[", 
          RowBox[{"{", "\[IndentingNewLine]", 
           RowBox[{
            RowBox[{"{", 
             RowBox[{
              RowBox[{
               RowBox[{"r2", " ", 
                RowBox[{"(", 
                 FractionBox[
                  RowBox[{"k2", "-", 
                   RowBox[{"R2", "[", "t", "]"}], "-", 
                   RowBox[{"\[Alpha]21", " ", 
                    RowBox[{"R1", "[", "t", "]"}]}]}], "k2"], ")"}], " ", 
                RowBox[{"R2", "[", "t", "]"}]}], "-", 
               RowBox[{
                RowBox[{"(", 
                 FractionBox[
                  RowBox[{
                   RowBox[{"q2", "[", "t", "]"}], " ", "a2", " ", 
                   RowBox[{"R2", "[", "t", "]"}]}], 
                  RowBox[{"1", "+", 
                   RowBox[{"q1", " ", "h1", " ", "a1", " ", 
                    RowBox[{"R1", "[", "t", "]"}]}], "+", 
                   RowBox[{
                    RowBox[{"q2", "[", "t", "]"}], " ", "h2", " ", "a2", " ", 
                    
                    RowBox[{"R2", "[", "t", "]"}]}]}]], ")"}], 
                RowBox[{"c", "[", "t", "]"}], " ", 
                RowBox[{"(", 
                 RowBox[{
                  FractionBox["g", 
                   RowBox[{"c", "[", "t", "]"}]], "+", 
                  FractionBox[
                   RowBox[{
                    RowBox[{"q1", " ", "a1", " ", 
                    RowBox[{"R1", "[", "t", "]"}], " ", "f1"}], "+", 
                    RowBox[{
                    RowBox[{"q2", "[", "t", "]"}], " ", "a2", " ", 
                    RowBox[{"R2", "[", "t", "]"}], " ", "f2"}]}], 
                   RowBox[{
                    RowBox[{"q1", " ", "a1", " ", 
                    RowBox[{"R1", "[", "t", "]"}], " ", "F1"}], "+", 
                    RowBox[{
                    RowBox[{"q2", "[", "t", "]"}], " ", "a2", " ", 
                    RowBox[{"R2", "[", "t", "]"}], " ", "F2"}]}]]}], 
                 ")"}]}]}], ",", 
              RowBox[{
               RowBox[{
                FractionBox["g", 
                 RowBox[{"c", "[", "t", "]"}]], "+", 
                FractionBox[
                 RowBox[{
                  RowBox[{"q1", " ", "a1", " ", 
                   RowBox[{"R1", "[", "t", "]"}], " ", "f1"}], "+", 
                  RowBox[{
                   RowBox[{"q2", "[", "t", "]"}], " ", "a2", " ", 
                   RowBox[{"R2", "[", "t", "]"}], " ", "f2"}]}], 
                 RowBox[{
                  RowBox[{"q1", " ", "a1", " ", 
                   RowBox[{"R1", "[", "t", "]"}], " ", "F1"}], "+", 
                  RowBox[{
                   RowBox[{"q2", "[", "t", "]"}], " ", "a2", " ", 
                   RowBox[{"R2", "[", "t", "]"}], " ", "F2"}]}]]}], 
               "\[LessEqual]", "1"}]}], "}"}], ",", "\[IndentingNewLine]", 
            RowBox[{"{", 
             RowBox[{
              RowBox[{
               RowBox[{"r2", " ", 
                RowBox[{"(", 
                 FractionBox[
                  RowBox[{"k2", "-", 
                   RowBox[{"R2", "[", "t", "]"}], "-", 
                   RowBox[{"\[Alpha]21", " ", 
                    RowBox[{"R1", "[", "t", "]"}]}]}], "k2"], ")"}], " ", 
                RowBox[{"R2", "[", "t", "]"}]}], "-", 
               RowBox[{
                RowBox[{"(", 
                 FractionBox[
                  RowBox[{
                   RowBox[{"q2", "[", "t", "]"}], " ", "a2", " ", 
                   RowBox[{"R2", "[", "t", "]"}]}], 
                  RowBox[{"1", "+", 
                   RowBox[{"q1", " ", "h1", " ", "a1", " ", 
                    RowBox[{"R1", "[", "t", "]"}]}], "+", 
                   RowBox[{
                    RowBox[{"q2", "[", "t", "]"}], " ", "h2", " ", "a2", " ", 
                    
                    RowBox[{"R2", "[", "t", "]"}]}]}]], ")"}], 
                RowBox[{"c", "[", "t", "]"}]}]}], ",", 
              RowBox[{
               RowBox[{
                FractionBox["g", 
                 RowBox[{"c", "[", "t", "]"}]], "+", 
                FractionBox[
                 RowBox[{
                  RowBox[{"q1", " ", "a1", " ", 
                   RowBox[{"R1", "[", "t", "]"}], " ", "f1"}], "+", 
                  RowBox[{
                   RowBox[{"q2", "[", "t", "]"}], " ", "a2", " ", 
                   RowBox[{"R2", "[", "t", "]"}], " ", "f2"}]}], 
                 RowBox[{
                  RowBox[{"q1", " ", "a1", " ", 
                   RowBox[{"R1", "[", "t", "]"}], " ", "F1"}], "+", 
                  RowBox[{
                   RowBox[{"q2", "[", "t", "]"}], " ", "a2", " ", 
                   RowBox[{"R2", "[", "t", "]"}], " ", "F2"}]}]]}], ">", 
               "1"}]}], "}"}]}], "}"}], "]"}]}], ",", "\[IndentingNewLine]", 
        RowBox[{
         RowBox[{
          RowBox[{"c", "'"}], "[", "t", "]"}], "\[Equal]", 
         RowBox[{"Piecewise", "[", 
          RowBox[{"{", "\[IndentingNewLine]", 
           RowBox[{
            RowBox[{"{", 
             RowBox[{
              RowBox[{
               RowBox[{"(", 
                RowBox[{
                 RowBox[{"b", " ", 
                  RowBox[{"(", 
                   RowBox[{
                    FractionBox["g", 
                    RowBox[{"c", "[", "t", "]"}]], "+", 
                    FractionBox[
                    RowBox[{
                    RowBox[{"q1", " ", "a1", " ", 
                    RowBox[{"R1", "[", "t", "]"}], " ", "f1"}], "+", 
                    RowBox[{
                    RowBox[{"q2", "[", "t", "]"}], " ", "a2", " ", 
                    RowBox[{"R2", "[", "t", "]"}], " ", "f2"}]}], 
                    RowBox[{
                    RowBox[{"q1", " ", "a1", " ", 
                    RowBox[{"R1", "[", "t", "]"}], " ", "F1"}], "+", 
                    RowBox[{
                    RowBox[{"q2", "[", "t", "]"}], " ", "a2", " ", 
                    RowBox[{"R2", "[", "t", "]"}], " ", "F2"}]}]]}], ")"}], 
                  " ", 
                  RowBox[{"(", 
                   RowBox[{
                    FractionBox[
                    RowBox[{"\[CurlyEpsilon]1", " ", "q1", " ", "a1", " ", 
                    RowBox[{"R1", "[", "t", "]"}]}], 
                    RowBox[{"1", "+", 
                    RowBox[{"q1", " ", "h1", " ", "a1", " ", 
                    RowBox[{"R1", "[", "t", "]"}]}], "+", 
                    RowBox[{
                    RowBox[{"q2", "[", "t", "]"}], " ", "h2", " ", "a2", " ", 
                    
                    RowBox[{"R2", "[", "t", "]"}]}]}]], "+", 
                    FractionBox[
                    RowBox[{"\[CurlyEpsilon]2", " ", 
                    RowBox[{"q2", "[", "t", "]"}], " ", "a2", " ", 
                    RowBox[{"R2", "[", "t", "]"}]}], 
                    RowBox[{"1", "+", 
                    RowBox[{"q1", " ", "h1", " ", "a1", " ", 
                    RowBox[{"R1", "[", "t", "]"}]}], "+", 
                    RowBox[{
                    RowBox[{"q2", "[", "t", "]"}], " ", "h2", " ", "a2", " ", 
                    
                    RowBox[{"R2", "[", "t", "]"}]}]}]]}], ")"}]}], "-", "d"}],
                 ")"}], " ", 
               RowBox[{"c", "[", "t", "]"}]}], ",", 
              RowBox[{
               RowBox[{
                FractionBox["g", 
                 RowBox[{"c", "[", "t", "]"}]], "+", 
                FractionBox[
                 RowBox[{
                  RowBox[{"q1", " ", "a1", " ", 
                   RowBox[{"R1", "[", "t", "]"}], " ", "f1"}], "+", 
                  RowBox[{
                   RowBox[{"q2", "[", "t", "]"}], " ", "a2", " ", 
                   RowBox[{"R2", "[", "t", "]"}], " ", "f2"}]}], 
                 RowBox[{
                  RowBox[{"q1", " ", "a1", " ", 
                   RowBox[{"R1", "[", "t", "]"}], " ", "F1"}], "+", 
                  RowBox[{
                   RowBox[{"q2", "[", "t", "]"}], " ", "a2", " ", 
                   RowBox[{"R2", "[", "t", "]"}], " ", "F2"}]}]]}], 
               "\[LessEqual]", "1"}]}], "}"}], ",", "\[IndentingNewLine]", 
            RowBox[{"{", 
             RowBox[{
              RowBox[{
               RowBox[{"(", 
                RowBox[{
                 RowBox[{"b", " ", 
                  RowBox[{"(", 
                   RowBox[{
                    FractionBox[
                    RowBox[{"\[CurlyEpsilon]1", " ", "q1", " ", "a1", " ", 
                    RowBox[{"R1", "[", "t", "]"}]}], 
                    RowBox[{"1", "+", 
                    RowBox[{"q1", " ", "h1", " ", "a1", " ", 
                    RowBox[{"R1", "[", "t", "]"}]}], "+", 
                    RowBox[{
                    RowBox[{"q2", "[", "t", "]"}], " ", "h2", " ", "a2", " ", 
                    
                    RowBox[{"R2", "[", "t", "]"}]}]}]], "+", 
                    FractionBox[
                    RowBox[{"\[CurlyEpsilon]2", " ", 
                    RowBox[{"q2", "[", "t", "]"}], " ", "a2", " ", 
                    RowBox[{"R2", "[", "t", "]"}]}], 
                    RowBox[{"1", "+", 
                    RowBox[{"q1", " ", "h1", " ", "a1", " ", 
                    RowBox[{"R1", "[", "t", "]"}]}], "+", 
                    RowBox[{
                    RowBox[{"q2", "[", "t", "]"}], " ", "h2", " ", "a2", " ", 
                    
                    RowBox[{"R2", "[", "t", "]"}]}]}]]}], ")"}]}], "-", "d"}],
                 ")"}], " ", 
               RowBox[{"c", "[", "t", "]"}]}], ",", 
              RowBox[{
               RowBox[{
                FractionBox["g", 
                 RowBox[{"c", "[", "t", "]"}]], "+", 
                FractionBox[
                 RowBox[{
                  RowBox[{"q1", " ", "a1", " ", 
                   RowBox[{"R1", "[", "t", "]"}], " ", "f1"}], "+", 
                  RowBox[{
                   RowBox[{"q2", "[", "t", "]"}], " ", "a2", " ", 
                   RowBox[{"R2", "[", "t", "]"}], " ", "f2"}]}], 
                 RowBox[{
                  RowBox[{"q1", " ", "a1", " ", 
                   RowBox[{"R1", "[", "t", "]"}], " ", "F1"}], "+", 
                  RowBox[{
                   RowBox[{"q2", "[", "t", "]"}], " ", "a2", " ", 
                   RowBox[{"R2", "[", "t", "]"}], " ", "F2"}]}]]}], ">", 
               "1"}]}], "}"}]}], "}"}], "]"}]}], ",", "\[IndentingNewLine]", 
        RowBox[{
         RowBox[{
          RowBox[{"q2", "'"}], "[", "t", "]"}], "\[Equal]", "0"}], ",", 
        "\[IndentingNewLine]", 
        RowBox[{
         RowBox[{"R1", "[", "0", "]"}], "\[Equal]", "15"}], ",", 
        "\[IndentingNewLine]", 
        RowBox[{
         RowBox[{"R2", "[", "0", "]"}], "\[Equal]", "15"}], ",", 
        "\[IndentingNewLine]", 
        RowBox[{
         RowBox[{"c", "[", "0", "]"}], "\[Equal]", "15"}], ",", 
        "\[IndentingNewLine]", 
        RowBox[{
         RowBox[{"q2", "[", "0", "]"}], "\[Equal]", "0"}], ",", 
        "\[IndentingNewLine]", 
        RowBox[{"WhenEvent", "[", 
         RowBox[{
          RowBox[{
           RowBox[{"R1", "[", "t", "]"}], "<", 
           RowBox[{
            FractionBox["\[CurlyEpsilon]2", 
             RowBox[{"a1", " ", "h1", " ", "h2", " ", 
              RowBox[{"(", 
               RowBox[{
                RowBox[{"\[CurlyEpsilon]1", "/", "h1"}], "-", 
                RowBox[{"\[CurlyEpsilon]2", "/", "h2"}]}], ")"}]}]], "-", 
            RowBox[{"1", "/", "30"}]}]}], ",", 
          RowBox[{
           RowBox[{"q2", "[", "t", "]"}], "\[Rule]", 
           RowBox[{"1", "/", "1"}]}], ",", 
          RowBox[{
          "\"\<DetectionMethod\>\"", "\[Rule]", "\"\<DerivativeSign\>\""}], 
          ",", 
          RowBox[{"\"\<IntegrateEvent\>\"", "\[Rule]", "True"}]}], "]"}], ",",
         "\[IndentingNewLine]", 
        RowBox[{"WhenEvent", "[", 
         RowBox[{
          RowBox[{
           RowBox[{"R1", "[", "t", "]"}], ">", 
           RowBox[{
            FractionBox["\[CurlyEpsilon]2", 
             RowBox[{"a1", " ", "h1", " ", "h2", " ", 
              RowBox[{"(", 
               RowBox[{
                RowBox[{"\[CurlyEpsilon]1", "/", "h1"}], "-", 
                RowBox[{"\[CurlyEpsilon]2", "/", "h2"}]}], ")"}]}]], "+", 
            RowBox[{"1", "/", "30"}]}]}], ",", 
          RowBox[{
           RowBox[{"q2", "[", "t", "]"}], "\[Rule]", 
           RowBox[{"0", "/", "1"}]}], ",", 
          RowBox[{
          "\"\<DetectionMethod\>\"", "\[Rule]", "\"\<DerivativeSign\>\""}], 
          ",", 
          RowBox[{"\"\<IntegrateEvent\>\"", "\[Rule]", "True"}]}], "]"}]}], 
       "\[IndentingNewLine]", "}"}], ",", "\[IndentingNewLine]", 
      RowBox[{"{", 
       RowBox[{"R1", ",", "R2", ",", "c", ",", "q2"}], "}"}], ",", 
      "\[IndentingNewLine]", 
      RowBox[{"{", 
       RowBox[{"t", ",", "0", ",", "length"}], "}"}], ",", 
      "\[IndentingNewLine]", 
      RowBox[{"(*", 
       RowBox[{
        RowBox[{"Method", "\[Rule]", 
         RowBox[{"{", 
          RowBox[{
          "\"\<EquationSimplification\>\"", "\[Rule]", "\"\<Residual\>\""}], 
          "}"}]}], ","}], "*)"}], "\[IndentingNewLine]", 
      RowBox[{"MaxSteps", "\[Rule]", "\[Infinity]"}], ",", 
      "\[IndentingNewLine]", 
      RowBox[{"WorkingPrecision", "\[Rule]", "70"}], ",", 
      RowBox[{"PrecisionGoal", "\[Rule]", "30"}]}], "]"}]}], ";"}], 
  "\[IndentingNewLine]", 
  RowBox[{"(*", 
   RowBox[{"Plot", "[", 
    RowBox[{
     RowBox[{"pv", "[", "t", "]"}], ",", 
     RowBox[{"{", 
      RowBox[{"t", ",", "0", ",", "1000"}], "}"}]}], "]"}], 
   "*)"}]}], "\[IndentingNewLine]", 
 RowBox[{"Plot", "[", 
  RowBox[{
   RowBox[{"Evaluate", "[", 
    RowBox[{
     RowBox[{"{", 
      RowBox[{
       RowBox[{"R1", "[", "t", "]"}], ",", 
       RowBox[{"R2", "[", "t", "]"}], ",", 
       RowBox[{"c", "[", "t", "]"}]}], "}"}], "/.", "pv"}], "]"}], ",", 
   RowBox[{"{", 
    RowBox[{"t", ",", "0", ",", "length"}], "}"}], ",", 
   RowBox[{"PlotRange", "\[Rule]", 
    RowBox[{"{", 
     RowBox[{"0", ",", "All"}], "}"}]}], ",", 
   RowBox[{"PlotStyle", "\[Rule]", 
    RowBox[{"{", 
     RowBox[{"Red", ",", "Blue", ",", "Black"}], "}"}]}]}], 
  "]"}], "\[IndentingNewLine]"}], "Input",
 CellChangeTimes->{
  3.665748200989952*^9, {3.665749141981925*^9, 3.665749169368897*^9}, {
   3.665749231121469*^9, 3.665749439228891*^9}, {3.665749471382615*^9, 
   3.665749511420336*^9}, {3.665749557311653*^9, 3.665749709065398*^9}, {
   3.6657497692210503`*^9, 3.665749769605451*^9}, {3.665749809068892*^9, 
   3.66574996232498*^9}, {3.665750018864539*^9, 3.665750033887804*^9}, {
   3.665750093921857*^9, 3.665750310366633*^9}, {3.665750344781858*^9, 
   3.665750382289188*^9}, {3.6657504150485888`*^9, 3.665750450550214*^9}, {
   3.665750513146793*^9, 3.665750518489849*^9}, {3.6657505754479027`*^9, 
   3.6657506160999413`*^9}, {3.6657507090918922`*^9, 
   3.6657507310664387`*^9}, {3.665750761295642*^9, 3.665750765599201*^9}, {
   3.66575082637609*^9, 3.665750827165227*^9}, {3.6657508596792097`*^9, 
   3.665750897045582*^9}, {3.665750954355708*^9, 3.665750956526486*^9}, {
   3.665751197233637*^9, 3.665751226845396*^9}, 3.665751408791933*^9, {
   3.665751452863287*^9, 3.665751452924459*^9}, {3.665751482953144*^9, 
   3.665751565437055*^9}, {3.6657517958413687`*^9, 3.66575180247027*^9}, {
   3.665751863859714*^9, 3.665752142054337*^9}, {3.665752225338818*^9, 
   3.665752230015682*^9}, {3.665752636605377*^9, 3.665752638262335*^9}, 
   3.665752670954302*^9, {3.665752768026552*^9, 3.665752827210505*^9}, {
   3.665752867166915*^9, 3.665753056874587*^9}, {3.665753132737418*^9, 
   3.665753142814528*^9}, {3.665753254369665*^9, 3.665753331828824*^9}, {
   3.6657534169673347`*^9, 3.6657534803495283`*^9}, {3.665753540377844*^9, 
   3.665753632456524*^9}, {3.6657536750165453`*^9, 3.6657537740858517`*^9}, {
   3.665753813336851*^9, 3.665753827798399*^9}, {3.665753860467422*^9, 
   3.665753879445245*^9}, {3.665753917076564*^9, 3.6657539336815233`*^9}, {
   3.6657540997820463`*^9, 3.6657541012824*^9}, {3.6657541960407667`*^9, 
   3.665754271671577*^9}, {3.665754513848387*^9, 3.6657545144496393`*^9}, {
   3.665754654724119*^9, 3.665754685720274*^9}, {3.665754761439067*^9, 
   3.6657547615387774`*^9}, {3.665757311561656*^9, 3.6657574543107*^9}, {
   3.665757510611483*^9, 3.665757591713298*^9}, {3.6657576908264837`*^9, 
   3.665757693763418*^9}, {3.665757724494644*^9, 3.665757725199678*^9}, {
   3.6657577601682034`*^9, 3.665757760470995*^9}, {3.665757802547288*^9, 
   3.665757803402184*^9}, {3.665758052873744*^9, 3.665758078346596*^9}, {
   3.665758489467099*^9, 3.6657585119874153`*^9}, {3.665758585647725*^9, 
   3.665758610700293*^9}, {3.6657587624107933`*^9, 3.665758763130965*^9}, {
   3.66575891129633*^9, 3.66575901723416*^9}, {3.6657591658270807`*^9, 
   3.665759229084268*^9}, {3.665759291081768*^9, 3.665759312352086*^9}, {
   3.665759368851112*^9, 3.665759372159533*^9}, {3.6657633039629107`*^9, 
   3.665763411734254*^9}, {3.665763444003994*^9, 3.6657634497780313`*^9}, {
   3.6657635125360622`*^9, 3.665763512650956*^9}, {3.665763569973949*^9, 
   3.665763580449498*^9}, {3.665763626078207*^9, 3.6657636746112623`*^9}, {
   3.6657639611100607`*^9, 3.665763961478488*^9}, {3.665766140101921*^9, 
   3.665766141188765*^9}, {3.665766185948454*^9, 3.665766219673183*^9}, {
   3.665766257251254*^9, 3.66576625929042*^9}, {3.665766445985958*^9, 
   3.66576647437293*^9}, {3.6657667222713947`*^9, 3.665766723193758*^9}, {
   3.665766948177823*^9, 3.66576694891971*^9}, {3.665767624273677*^9, 
   3.66576763398958*^9}, {3.665767920585527*^9, 3.6657679562134333`*^9}, {
   3.6657686854464693`*^9, 3.665768686172833*^9}, {3.665768791687434*^9, 
   3.6657687924547253`*^9}, {3.665768828143909*^9, 3.665768828894897*^9}, {
   3.665768897736011*^9, 3.665768925654114*^9}, {3.665770463763686*^9, 
   3.6657704640329847`*^9}, {3.665770494440359*^9, 3.665770554663124*^9}, {
   3.665814235156372*^9, 3.665814235249276*^9}, {3.665822306661068*^9, 
   3.6658223515680237`*^9}, {3.6658223932447023`*^9, 3.665822397153173*^9}, {
   3.665822450167457*^9, 3.6658224502398033`*^9}, {3.66583463382983*^9, 
   3.6658346416325827`*^9}, {3.665834821826681*^9, 3.6658348234976473`*^9}, {
   3.665839307956737*^9, 3.665839309209922*^9}, {3.665839355652405*^9, 
   3.6658393591281443`*^9}, {3.665839408125812*^9, 3.665839408220707*^9}, {
   3.665839443245755*^9, 3.6658394440796957`*^9}, {3.665839477706634*^9, 
   3.665839478441381*^9}, {3.665839733580091*^9, 3.665839734411394*^9}, {
   3.665839766973336*^9, 3.665839767772685*^9}, {3.665839969544033*^9, 
   3.665839970263124*^9}, {3.66584001861248*^9, 3.66584004506327*^9}, {
   3.6658400818013067`*^9, 3.6658400827362022`*^9}, {3.665840581093525*^9, 
   3.665840583163206*^9}, {3.665840718500515*^9, 3.6658407509067583`*^9}, {
   3.665849942697397*^9, 3.665849943573256*^9}, {3.665850343122078*^9, 
   3.665850343860959*^9}, {3.6658504534566298`*^9, 3.665850458940069*^9}, {
   3.6658505569431257`*^9, 3.6658505627091093`*^9}, {3.665850655239678*^9, 
   3.665850655941174*^9}, {3.665851182993978*^9, 3.6658511837221212`*^9}, {
   3.665861254814493*^9, 3.665861256090727*^9}, {3.665861458548423*^9, 
   3.6658614592981243`*^9}, {3.665861676322709*^9, 3.6658616870137873`*^9}, {
   3.6658619991962967`*^9, 3.665862005129781*^9}, {3.665862115018508*^9, 
   3.665862115790029*^9}, {3.6658621464687147`*^9, 3.665862147193222*^9}, {
   3.665862195196391*^9, 3.665862198364588*^9}, {3.665862236967945*^9, 
   3.665862282475401*^9}, {3.665862362820907*^9, 3.665862363492399*^9}, {
   3.6658625836059427`*^9, 3.665862598153536*^9}, {3.6658627012824087`*^9, 
   3.665862701935525*^9}, {3.666008436601919*^9, 3.666008438241156*^9}, {
   3.666008514550989*^9, 3.666008518157329*^9}, {3.668688865691155*^9, 
   3.6686888961241913`*^9}, {3.668688948369759*^9, 3.668688961139175*^9}, {
   3.668688997393984*^9, 3.668689022729251*^9}, {3.668689064969902*^9, 
   3.668689068480362*^9}, {3.668689157407583*^9, 3.668689191949703*^9}, {
   3.668689307108083*^9, 3.668689320695343*^9}, {3.668689431207902*^9, 
   3.668689541036387*^9}, {3.668689590978777*^9, 3.668689638436638*^9}, {
   3.6686897402899723`*^9, 3.668689782279729*^9}, {3.6686898524143267`*^9, 
   3.668689918100019*^9}, {3.668689955388953*^9, 3.6686899724753523`*^9}, {
   3.6686900075589952`*^9, 3.66869001139546*^9}, {3.6686900937170773`*^9, 
   3.668690093770226*^9}, {3.668690629359209*^9, 3.668690649699182*^9}, {
   3.668690691688204*^9, 3.668690698833036*^9}, {3.668690729820915*^9, 
   3.668690753923029*^9}, {3.6686907888483467`*^9, 3.6686909173817167`*^9}, {
   3.668690962861968*^9, 3.6686909636324053`*^9}, {3.6686909987043457`*^9, 
   3.668691052561631*^9}, {3.66869224222727*^9, 3.668692242985684*^9}, {
   3.668692282797819*^9, 3.668692352481051*^9}, {3.668692453726774*^9, 
   3.668692460591729*^9}, {3.668714830127318*^9, 3.668714842750123*^9}, {
   3.66871491260317*^9, 3.668714914837514*^9}, {3.668753735445072*^9, 
   3.668753775423078*^9}, {3.668849721788138*^9, 3.668849740027268*^9}, {
   3.668850125138562*^9, 3.6688501258445873`*^9}, {3.668850163725728*^9, 
   3.668850164640991*^9}, {3.6688502174094048`*^9, 3.66885021805118*^9}, {
   3.668850749393959*^9, 3.668850759061597*^9}, {3.668850895558804*^9, 
   3.668850898071217*^9}, {3.668850976376625*^9, 3.668850977847541*^9}, {
   3.668851034989935*^9, 3.668851077909408*^9}, {3.6688560290324297`*^9, 
   3.6688560491928673`*^9}, {3.674648297264242*^9, 3.6746483054461613`*^9}, {
   3.6746485503746223`*^9, 3.674648550445821*^9}, {3.674648703765101*^9, 
   3.674648721589024*^9}, {3.674648794850915*^9, 3.67464888128677*^9}, {
   3.6746489134478407`*^9, 3.674649065050487*^9}, {3.6751545248120213`*^9, 
   3.675154536974922*^9}, {3.67515482365912*^9, 3.675154826506328*^9}, {
   3.675154889581595*^9, 3.675154889642754*^9}, {3.6751549603620453`*^9, 
   3.675154962387076*^9}, {3.675155312460864*^9, 3.675155316941723*^9}, {
   3.675155351843705*^9, 3.675155384849985*^9}, {3.6751554451880302`*^9, 
   3.675155445290821*^9}, {3.6751555819977617`*^9, 3.6751556077324257`*^9}, {
   3.685800606572968*^9, 3.685800665898534*^9}, {3.685800767326366*^9, 
   3.68580078839762*^9}}],

Cell[BoxData[
 GraphicsBox[{{}, {}, 
   {RGBColor[1, 0, 0], AbsoluteThickness[1.6], Opacity[1.], 
    LineBox[CompressedData["
1:eJwUVnc8lf8Xt7cyblIhe69rZfV5DnfJvNdKREhIdhnRkFESEpIQMisqKjJS
ovCN7JRVdlSyFUm/+/vreb1fz+c5533e533O85FwD7A+wcTAwNDPysDw/6fk
9b+FuWKvkV7HJ7O0fypACSrl9PPOw7wnO7XN/pMA2rjydXnvx9i+i7fCLAb2
wT+WZnPe5OfYZwmvEFt1YbC/vUBj836FLc3717DJCcGAUHLZv/xmrOaIwJXQ
WRwwuUmrbiW1Yqp/bR1G9+JApayu4ndEO+bZwRvrekMQHNaommteXdih/dl8
cpqC0JS3MhT+oAd7lvQ878SSAHx8g0R+5fdheKWu2b4mAfgxd9U55NYHLONR
1NUTdwWAaeeH3JWkj1jiPe+wnVcFQFhLfCwodhCjAG03X5gAqB45JbEYMYwx
nhwZunBSAIgXqt39g0axjbQ4Wc5jAnCkkLHoh9cXDHclO6TRXgAOeJQEaz8e
w2iEef5NKwFoWjdLO/NgHNO+nq1jbCoAFleXnj4tnsCk3VtpBJIAfNp3q385
fxLjudlh2gwCcPyR4Ro+ZwqbXAhNyzQUgJ8wsSvo1jT247rJ02JdAWD2VDm8
kPQVM1jp3bMfLwDJv3vDVK/OYokDPIynVej8r4Vn+sXOYatpPMHvFej8K5oH
v0d8x/jO334UKykAjptHjs56LWD+YfNynYICENxy8WUafhGL9rY5totPAGqu
91pqPl7EKjgXeRx4BMBYMjwg+MES5mKh6t/NIgAOlOaKxfwVzP58SmzqGj/E
3jiiOZ/0CwvSF5a6MMAPQzKXdWe8/mGCpS5lrhn88Fc69ovQ4j8s7x754tIN
fuATMGqWMmSAzTWa+8UkftDgx3xs3zCAnuYu89RYfgjfaVBT1c8IHVSCd3ow
P7DwaNqGrzGD1TdrErslP4iwSiX+1eEAd/aBPTeY+KE4knGb2ZkPUlaqNE64
8UH0amti5zk+mM4fyg0/ygeufsn7bufwwVdpo5L4w3wgcmyfnuoIHygXmobm
WvBBqrH2GQcnfnjvfbEwX48PLnKe/FZ+RAByr7TY/+HjgyO3ugfs7HGwFIAv
7Dm7E3if5j0utRKG53M/hPr5dkCo0EZmr78w3MLZCGmw7oDPZ62j/yYJw84/
mVWXN3ihAljtbDqEIf9LR5rgBC9Yd/psbpvsgdKt979qn/BC5pw2yd54L9yy
1ONWtOYFSfGOIRZtETi7b4q24yoPXIuReaNmKwJe2cN8Iud4YHXmwkPH0yJQ
+/76pGgAD7x9iI+qqBSBLlNN57+2POBtcEvmqKoojPWUPJIX54GH9u6BT+XE
QLSzIWb3M27IIW8x4XnFoVtclsW/hwt4jl3IEhYTB5MojpDo11xwLoxBg0FN
HBb5q6tjKrng6D0Wty6qOGheXX5qdoMLRLh4X/mli8NKb3bxNysuyHkvGvlg
nwSM9/64L/sfJ9yxxVakFCVhX+1X7oP3OWCH3+sEbgNJ0L/5gI+WwQEX4giS
K2aS8EzdRpkcwwEu1RRak58kLHX4ufUc5QAxYepj10pJuLKX5T/HHRyQO+x6
6o6uFDClHH+a48MOue7Rk0IUabjD1XDFnpENMn9deThqLw3jsixmyd9YIS0x
KazIUxo+Pcm0T+pjhfjqTG6Ny9Iw9NsUN1zECsFcjzUt3kqDwA4HwWgiK5Cf
DMfEEGSARTPKYG8oCwBl3MLURgbubTHr9DiygMHIzG7+4zLw5UaBiALGAups
y2W50TLQ7sQ4+JCNBfY6cvTXvpYBXz6N0owUZvjJqC29iMnCsHTRY+trTDCb
of+z2koWcDNlZzq9mGBSCWrOH5OFQcn3XNcITPDJzsyc+6IsTM0oX87/zQhN
993OyL6UhatHVgK+H2aEF8gLzb+XhWumLA/lVRjheZ8vx7NRWYi2/1GAGBmh
/G9YjtFfWTANSybmFTNABi35zVFDOdDOJTHG1f7DUmbSkqXM5eDL3yLrKPN/
2LXI2w7fnOSgVvDW7svD21hUcdGPsEg5mPqpuj/rx18sQv9BNbomB/eUZXZs
+v3FQroeR7Fmy0HOcuk5pm9bmM9GHS6tTg5YqKWctO4/mEdy4+cj7+RgO3Q4
7aneH+yYVMs98SE5+LT/lOv77E3M1qLH8NGGHDCMMkx5UjYwy4kBthBOechx
0i26fP03ZhI20m2wRx5GcK4219//wg7e/erxn648fL/H71Yjt46t5jTRJg7J
A1dX9GMV1TXsQeYd9MdRHvQeTax5S69iQik2wirn5eFMtvZPbHgJ67imykpO
lofnb535ZLPpe+0K57JLnjz0nSttlbrxE/t54VV7ymt5EPM6Wjg9MosVRWTV
3O+Vh9ldYjwZo9OYY2hIcdOkPFhP3pqW7p/A+IKpqcOr8hAeIvP7QeEXrNVP
6eIqqwLEB5RpGo4OYhdOsvny7lYAvY0HIqpx/ZjWiXEHWXkFuGBA7OO604V9
c31BwvQUQFjS4Y57QSuWf/SWhoOpAix3/an8Lfcas3cI3h/kpAAq5bTI3Sdq
MB5bC54EXwW4q20ltcRXiTVZyW8UnFcAXPXuEtY7pVi4GfNMfbICiGePr8bp
52OqlM+9/XkK8IRt9oKrWgY2ZVz7ar5CAQQcv4keCUjGslB6OVuTArRHxu99
NxuL0fQDbu/vU4Cp+L7UrKpzGIeO6WXdKQXoFGuMfzh5GnuJlzlNW1MAnSPT
P0bunMLOqDC4+rApQhGvdE0nHMcUFYbNY3Yrgv6eHge/nU7YmHS1Xo68IpC8
snsXuGywDPEbslV6inDGUaz9Pw4zzFzEV7DTVBES9bo9TA8RMCZhCsNXJ0UQ
iEvo6rxigNUISs7/81WE4Hdf73IMaWL+O/8OCl9QhLl9glf2ryhj0tyfWvDX
FcFfoLR4hlUGG2Z7+tQ0XxEU26KJ3TfEsFSm5PzjlYoQaBnmKn9eCDPZ9k46
16QIy/hh2mIPH7a9QYi42acIlYsi8781OLFna2Jej6bo+RveEg69ZcJ8ljZs
WtcUwYFX6oD5vi0kPt8PY2xKMM27+/OY5RoamH2ssrFbCSp/ng8SOLqIEqcS
9goo0PGuz6JxfHPIeOwEu5K+EixXLI4nKk2i38OwSjBTglpZ6bDMqFH06OO+
8aNHlUC6pHWwZ20Anehbfx/ipwSqPDsD+Xf2IpGunrrkC0pQ8GZHDcGtA/W+
Ky8tva4EOhZM3J7UFhTfciW9MV8JcvaXTASWvkaoyf3SYKUSeHz0FtdWeYFW
Gw76LzcpAd/IylfNnGr0oFbYibtfCbRWUghC8k+Qa9UKRXpaCT7lq2mzmz9E
QpWdWgfXleDSIOnEhfZS1FF+X8KeXRnORd8uEPYvRNH3YncECCvD1AjLBfaO
PKRbdOzPFQVleMF00LpJPAst5OnP5usrgxJnzl6JrJuoJHvXh1ozZbi/yagy
+esGOnpr8XXvUWUwLJp1qt5IQgJp7Y+++ynDEvub/XKCV1Fbckk2y0VlCPlg
GS6Gi0Nv/r2ren9dGb7VmuWKjV9CjYELXRn5yvDSqD9p9/kL6MW44Ldjlcow
4DcReGdnBHpurcui0KQMTQmpO2sPh6InzUfFlnuVgZNf8S128DR6pHVJt35S
GYrZsyRHSwLRg+Ji69hVZWj+XhJ0dt0XlQi987VgVYGuwPcyrwgnUcGVn5eF
hFSgrmWD2WKfJ7rzW+DuF1kVKIrf+UDK9zjKPHmg/t4B+nnOUnNpaTeUPuT0
IchEBVQNKsHV3QWlmEUt6B9RgQeRRK/PzE4o8UURJ4uPCigakMpU9jigeJX/
pN5HqEDnfmpoRrodismdP5hxTQWuy9Rb83nboAs7BRyO5ajAfpORd6lxNBQR
pRMs/1AFxBP3s+e+tEKhS46JSw0qcE4bSUx8MkfB7hdL6jpVwLZdbU3SyhT5
9xU2xnxRod8T/0OYkAk6SWwbMl9UgYqrX2p3SZGRR9WP1V2MqvAqkyIZ50NE
rrL8O7/wq4J5hlve9oQxvV/aCvckVeHEzum0iitGyIHDkRCkqQp7D1idFrAF
ZHv2grM+URWexC854K8gZPWtIIzZThUOjJw5GlBoiEydWm90nFCF5KAi644V
fUTu+F52M1QV7ofb3YsO0kPGB/laXK6oAvPXsPk+YV1Eb9CYXKYqHElJdFuZ
1kH6+49sLt5TBQ8THBH3QRvppJzH1dWqwsTE9f6TE1pIg7FANeadKsQKXb0i
z6WFVIJbTMyHVWHzal2X/yFNJD/5zX3XDzr/nEqPR7kaSNp25/nPW6qQ5RTT
Y8+hgcTfat4q5VWD8x+Idz/G4pGIjkNloJgafNvNfSxfAI+ES8+166mpQb36
95viFepIUPjuNBOoQenvSzK/ndTRjqtv/7VT1aB3YZozfpc64tqc23PTTQ0i
3Q0O5taoIbZTO7RcgtXgrhisZhxTQ0wjGpZyMWowWNN6Yl1MDW2bH/ZeTFOD
rx9evaxZU0UbDZHRtUVqwBuSXj4yoYpWVfNzoqvU4KL2Du6v06poMe9NtVmL
Ghx8bL5P7J8q+sE31437qAbFy75XB1TV0Owl3u+jX9VAgC+R8USIGppaxrOW
/laDz7tb1cT61NAivmxnDYs6aCaJuipJqyN/n4YcEV51qJhiulnho46+F3Qp
XNqlDji5t7uTG9SR9/B49bSoOrA0pvGUiuLRjOAqwVRWHbIix+7NXMMjD3O2
nkeq6jAiIyqpy6mBJmKFXQQPqMNAQv3DyxkayLVB8XsYpg4ZoSqXGrQ00ec1
w/ARijoonEuLbZ7SREdVrViNqOqQ7RY6OlaqhYY83VKLHdSBb297AorSRnec
q2rOuqqDsJP/iOYxHeRqy/nFwlsdsL821b62B5CUmTOrZKA6FP63BvVuumjG
qFJpPUwdXK++L1qK10P3dVmt311UB66dcRFd7frIV+1IeO4VdZCWarG0VjZE
arIPc4Ovq0P/X+Uvpx4dRMsijG/Jt9RhU/3StL09hqoE7b7vzVMHQ7m3vHLp
gMK57vMvlND5rF4RJacbIQPGvweaH6kDY9uP7eKHxmj7F9XlVrU6fD31cYfH
BAG9/lkUe+qlOqyXNGuGaZFQ7PTvB1iLOkz80r8vVUpGJiPmPYKddL57lL5H
YCaIuy//19cP6iAWc8w4m8kUdf63KvpiVB3cHxb+KlgzQ6mNJsSUaXVI5mu2
qRC1RHbPc3w85tVhV+qbrkWMioQfLaborqmDTglreHYKDQ0XEZ/z/KXHm7nJ
fYPZBuVmZ46OseDhMrNW/41cW+SW+oO5igcP37R+uv71skfSV0HxKg4PLyt6
QdPTAX29mE51FsFDxMMFprQ8R/QgdDYUL42HDDcbnXN7nZGfn+EdVmU8GLd2
HLIYPYbUPVKaBzXx8Pbgq2/LoW5oxXFq7qEBHtL+m8JuKx9H1TRdvmgCHgZS
+ZI6dp9AZ00SdezN8OAqs1X3CryQITZ2VNEGD9s8bk+KH59E/7S1YrYd8RD1
4bdTpa8valKOv9/rjoenXOfzd0UFoDipka4SHzx8mSaeLQgPQiZ71dcjgvHA
omWTLO19GnHzx4pYReAhNrWrzP92COpk/2QsFY2HgJD1ny67w1HqttLJX1fx
oE9jCen7EYHs1i5eb7+BB+y2ttMD6QtI+EdfVd5tPMS/+fzx81QUGpmQGzl9
Fw++/FPGO1aiUd5gJJPJfTz9fxsBt03ikHt3l7xIJR5qCVpyxNUrSKZVymqx
hq5fzF2LPpZraLYhLORNIx6eNNtwcV9NRmXP2rMz2/DwXPjn4EfKDeRftr/J
t5sevwdwMWlpCF9wehY+4aFu9pryH7UMtJrZumPXGB7ijHf8mVe7jZ5f36c9
9xUPb/5z0m8rzUERlwOcGhbwUKUVa/3HLh8dPN986cYvPOiy9W8G3ytADGd2
3zvxDw8zll6nL9kVo2afU5167BpQ0tzvvOBxD112e7XKu1MDDOLsla/OlqFD
DoL7JoQ0oOFfMGVl+zHisfIyqhbTAN4/qXORx5+gLlK9V4KsBhTcrDpboVaF
Ug13JruoaoAAfr/nudM1yE7z+DMNHQ0YePS+kYheIGHF50NsSAPsw3i7Zy0a
0Yg4N+MwSQPEcPVhF3ubUN7uY3KPLTTg6df0cYeWt6jxtegxZXsNUPmm9qf+
5n9o7NRIxn0XDQiKgUYruU7EKJTdKeulAZ0j94pYO3uQZOMRtqIADbhjEvYx
mOsDIvgII4lwDdDFE5rl+z4hD9zHkNwoDUi5pHjvLGUUxb28+XDfVQ2YPZiW
Zmo9jkq8baczb2jANhN1izl9CrUKCIoKZdHrYY7yeXxlFs2+6LFNK9AA2crD
+oLm84jTKyWRr0wD9jeyTm1eXEKK/FZvkp5qgKfIDagZWkVm9bxbXC80wJzz
z8Kf7t/I90SHZvwbDXh5t+1myd2/KGnntVOs7zUgcWr5vnELI/ao9lBh9AcN
OIrfX/LEmxXrOs4x/G9UA/7KH+vm/MSJLfK2Cpyf0QDRhnu1qlo7Mf6aONPN
nxqwrkee2dMugGm4E6PDfmmA7fl3P23ThTAbHua61X8agPMXKa7T3oedqX69
FMShCVHzh96cPCuOpbtGKSzwacKmCZEnnV0aq+LC3Hz3aEIlXsFH3EseG3j2
N3NOQhMeJBeJ9tWqYOsuL7o9FTWhqKFViZtHA9vNGckxpUHHZRTdu+PamO5T
PXAz0ISuG80T5AJ97Ijz77DPBE2QHf6o3HUIsAj254+dzDXhrlrjdNFfApZd
GfL1k60m+MzZPg25boK9cNLab++sCdIEzZxD4pbYKOuKfd8JTRCXaW5542WN
bT+uTKb6a8IUxYyqlWCP7XcMbHkfqgl/xkgpaQ1OGLCobZte1ISm41L2jNJu
mNujee22K5pgObc41X3gBBbtUO5HStGEM8PJR9YNfbBCplPFTZmacGebkY9Z
PhB7U64wit3VBF7RNLbR+dPYtP0sruG+JhzoPtiHqwrH2BhLzfWfaILJ/re6
1U0XMLmyE7HP6zThOcf6uRmVGMzETvqFVrMmdJMucWyOXcFO/ptYqWyn83fN
YszOTcIS7t9VUuvXhNmXL5hy/FOxBzaux8tHNOGSX9y9IIFbWPtfsWyFaU36
/eROysftHOxH6WhvybwmVNk0+H43KMB4rHO4pNc1gQFF5K50l2AqW47Gd7c1
4dvp4uSGqHLMsmRPhBi7Frg3lmeyrVZiAdRPldk7tUCW4UvmZG81lrKZMScs
rAWSlPOi3soNWGWRnUSGuBZkVfIi5ntNWK8l7oigghZE2Avr975oxVZ+96ak
4LWgrtSJ5y25E8MV3mjj1deCffKTV1Zi+jBtCyrDNWMtKEx9SAp1G8Tsf+3Q
5TDTAj7sSlBB8hgWdvd9QJyNFui+XKr/mDKNZZolljId1YJ2uCqfuusHVrtm
+uWihxawtZ24mqmwjA3lce7+66sFRkzcNof0fmHAwTU7d0YLPI3RhZPDW1hJ
IFftwDkt4OJ3XRLNZgSeQa6E5lgt2NuVu43bYIFgI26nikQt2F6tGd925IBP
97mV76Rrwb9zLrs7krkBCfD8vZpDj+fUePaW3w4oiuDpDC3Sgjj5AXmPYD7g
nuTJO16uBbalHyePB/NDsBlvIPWZFhheer/jtIEAfHrKa3TwhRYcMtAT3vwg
AEhkh4DiGy3Yv6qypm4qCEWxOyaFOuj1XS0MD8kXBK75Hc+Y+7Xg5X07paQv
ghBotzNucVgLWsd3yXTz4mCgYaf96KQWTN2ubApSw4GhLJ/cu+9aIGK/WHmf
goOCZL7f1Sta4MCZwWN0BAccv/j+K/yjBWkfPmq0ncCB/zH+rBRmbciSfbx0
xx8H/a38p85za0OOp1vixzM40FcXMPQR1IbUnuBuprM4yM8U4D28TxsMJu1Q
fiQO2BgFPxOktOFU9aKn3Hkc+J0UfKyupA2NldtG/XTc3yMYJaqpDaUbbyv6
6FhfH0fjMtAGFmKNjTUd5xfgJH8ZawPWUB7pe44ej3vXyqSpNtSxtGVp0eP7
nt71pttaG8imatIN9Py9w7tuNjhqA0c2BxcuHAe6RCHPB+7aEPN4/KRRKA5y
y4UO3PLRhleBBAULOn+WXbs5YoO1IbfT4BIKxoHP+d2DgRHaYK5cWbQnEAc6
lsKRpgn0+g7u9s4+hYOuhT2v/t7XhgIG9kCcOw4YNEUpHnPaoN8lqzBvgYPj
tVKH8d46QGRgedstRec30obWA3TgQ77uiqoEDs7885OtD9OB87E+NdfEcHCZ
VLNGvEI/v/CC22gPDh70mKc7lOhA+9Cjr1k7cLA8F9JzcUoHGlMED3NvCELU
3jazTtcDQPqKCx/qEIQ7kb5w6oguOBiO824HCILFLvfYuTP60JWQr1B8XQDM
oFXY0tcQQpSEfKXv8INtfMyL/jOGcPeDUMPzTH5w6cZcnc4bgmCFjZRJOt2P
rjWl3smGcGmjTsr1Gj9kRd3XiakwhJgO9nzfs/ww23jNtmbVEBQm1/pWbfkh
zoiaInn+ILTxKZmVcfLDK+NB9l9JCI5eUw8Y9+YDX5J+k10Ggkev23SeH+cD
YZPsc89yEbzdk2501YUPgi2cl4IeI2iXLeSVtOUDaYfxoR/dCGpYzNdlMD6I
95t7OCGIwUPrs2nBOD6wztyw6byNQer47drFsJ2wvM7T3WsN8BbjDU7a5IVT
hz9v1NoDuIgc4+n/yQtTzx9L3XUE8FhvEeOf5IWBcOuwAHcAU/c/Xv7tvFC7
eUuMJxig/u/Hh0+zeSFqW9KPdANgXXld4Yg+L+xk0+Oq6QLQK8DLRAfwQLwn
l1ZeH8Aw3zlysDsPMLQOO1/+CCBAfnHQ3o4Hlq9cqLT9AmB1LgQ29HlggPON
w9JPAP7oW+fvsfJALq9VqeIOI9AOe3jnRiY3KO86QbxjbgQWBwcdcp5ygW3X
9/VPVCPYd2LrS1whF5y7GnwfZ2cE+FWVp05pXND+9+KORGcjqF9JILQHc4HP
TNanCH8jWHfCMp+oc8H9592+DilGkB68H9zucYKso+FNwX4jeLprwvN1LAdY
4popVp+MIMm41vJGEAeEdh7aTBgxghsvb+8zcuGAFuPDx5imjSD5m/fvgwc4
4IRSsMLSmhH8sgvdvv2VHYq2Shs6dxuD1NtBT00jdpDIE5y56mQMgy6r85+6
WcFX1+DE+WPG4HrdSzmxlhWqe9ynAo8bg5KyoCxzASuYsjyZOHzKGFi9B69q
BbPCmZPULzKRxhB4Zf91v52s8JIp3GXPRWOwSb9qx7bOApw5eaM8McYwd3Pl
Am2EhT6nP4dXEozhkzbl+WopC7RpJn16nWUMVI116X0GLCDw/tnhqlxjIHx8
y7MmxgLOniMD9wqMoX4ocIc3EwssZyp9uP7AGGwVtpzY25hBZPu/Huc6Y5hs
3qVeasEMAW1s7RuDdFxhVSp3kAnq3FRN50eNwSszs3pmNxOw/LH7b2zcGIb2
5252LzFCpkpxa+ucMbw9tvRuqYARJlo6yPXzxjDOtRDEE8EIKq6rbx8tGUMX
Z5btPiojNKUS3tzcMIZDuxTJn34zAI/yKcLVv8agcn7DwKWdAQ6/TW06x0iA
yNbzTxJzGODHr/HG45wEuN62kZCkzwBCzlEN+D0EkDYP3Cn1ZhtzXS81lBEl
wGq/JXy02MbKrnfVC0sQQKfdpWeh9y8GTWJ1/+QJQPyYcSrv/RaW4ETWW1Em
gG1OKuWo8Rb2YdWvZkadACyjd/69q/iD+cg1VL/XJUDMt9Dg5PBN7FnjlPZr
QwLUy/AcSOzewP4d4al6BgSYS+h2qtq/gaUnOj3NNiHAqLW8SXn+L+yzTIzG
dXMC5IvkfW3oXsfkXz2ojKYSYOwD94Xi1TWsYWnj8UkHAhgp/tphjFvFqqcG
nlceJUD7P3YH+LWMVXx8+mrDlQAjjIW/mdqWsIIGv66rJ+nvv/5Z7zz+E8up
MP3Y40eA4FMu8003v2M3C+W+7AkmANua6jL7/Vks/ur4z/sRBDAp3BstkzOB
XTr3cn3pAgHOq73gXdT8gkUEZG/rxRBgbXCMbT5oEDvjHs4WfYUAInv5W1Yk
+zE/O7sd764RQH35otDNhU7M00RDSCCFAIz80v98OVsxV4OdYo7pBNhe/Dq1
v6IRO6L6Q6YgkwCsfctsbU+fY9YS/6l8yyHAK03b5pykCswcV6KtcZcAMnM3
LIpGSzASe8zBiGIC+LXXcp+wzcPQ5jFS030CjM/cMhsLuYnpzhtacD0iQPVq
SVV5YBKGH9tjZ/2EADt+B4RP7YjFFPvWj2ZVE+DB1syI0rlITLqlz2OijgB1
zlE7ZKVPY6K1Fb6KrwhgHW3iTy72wYTKk84ENxPgIY9HyMMId4wvz+dcXSsB
LuEYlY/OH8E4UymxTB0E6G47XhTvY40xxUknmnYTwHWvflsElym2FcaYntpP
gF8hGRa5scbYms/n7KFPBPi8KSE+XK6P/XSuL5QcJYCYYgRDGNLEZqmZZT7j
BMh1mkgidihhE4SQp0+mCbBY/vqakak0NqxjXb85R4DWdq6PtydEsX4FtWbj
nwSo6vM9q7+0C+sU4WlPWCbAp1a86AdlPqx151xv7zoBary7rH9LcWCNTC1D
e/8Q4IKxHlesPhNWt1Yw4f6PABejDNW0Tv9BT2cvfnvATIQLNKaEl89XUfnw
0eVldjq+fF4Rl7yASjr1NvV5iKBUTHYpwWZR3mshphg+Itzn09jx/O4Eyny2
wtmOo5/fdl7deD6CUku7+QX3EEH4RMreS9QBdC3r4R4nUSKMsVen2F/oQbFJ
CRKFEkQIzfTztglrRxeivBS+yxCBcdZc0OP2WxR+mojXVCQC9Np8tBN+jYI8
JfQiVYngfW2hVdu8Hvkc2YZmDSKUCWu9p81VIQ/zYRPuA0Q4khYTcDejEjlj
NVQbAyJIhCy2fj9cjuw1bjpkY0TQc9jlObddgqgywa6TBCIs83i9u9xZgA4J
W3krmRCB62K2rOZMLjLmVg48bU6ELytxUvbet5HhNkd4PZUImzlqlPg/6Uh7
afoisx0RPvRseXMG3ECqU01XzI4QIfx9YaOGdBKS/5h3Pc2ZCC/8TjJv+sYj
iXfnbg27EYEaz+h4/2os2ttwJE/Kkwi4Z8HkJ46XEK5Cp/SUDxFML7SY1F04
j44xeNbl+RPhW66V82E4ix5Qb77vCyaCSefg5S9lIWg1/80YexgR2tRNqr0f
BCNsaWXFIJIIRtk8ASuygSjBSIo98CIRjlpnZC8K+6L+G9Z7i2KIYPnd6vOX
a95o/8QllU9X6P04X6JfEHUC+WhUAk8iEd4/CT3lPeOOqqLHbCCFCBw/eDhL
H7kihr6dXmfSieBzSe3qq3RnZCqFRdzLJEJpyrVceTtHdPO0f9JIDhEkXfIP
YzGH0VjznXy+u0QIYsQO7Oa3Q4q490+JxURg3VvIK7NijUI8tlrC7xNh+uo7
aoMoDTU+Uxoqf0gEwknPeW8uK8TN6jQ/VkmE659jJ9INzZG9XQLDrmoiCO6J
ZJx/cwjlF9cKHqojQko2ucU1i4K+r83Knn9JhGD721X5T0lIhyysX9lEhGoD
GVtndiKKyqBYTLcQQepgjiwl0Ri1z4S67mmn1xtsn/xW3wgJHSg5bdFF56tf
xru6A5DblQ+XL/URgdgYkP+PE6HyjyxZVR+JwFeq/VNJwxCty2k9nBsmwhrH
NLk1WR8ZhR9vFB2j+3G6skhTWA8ltqX20aaIcMaud36x7QAaEG6aiZslAhMh
e2v4jg6SOLm0UfuD7p/Gc28b07SRb604789FIhhPzBieKtVCzzmp4pJrRLCv
O3S49IMmYnK8qGm/QY/HXo6M92ki8wePyAl/iRA9mZbZG6KBbm2OHnnJSALV
tcgi3ik8mjDl9VtmJYHApHVAqQceKWcbRslykaDehp3Ndl0dhX0/lea4gwQn
5q+EtN5SR00G2SXJAiTIs29+V0VRR7yJ72qbhEgA19zhN4s6chjZ6FjfSwKl
ImW8VK4aKlBWGFPcT4LewLunLMzU0Pw5hxUXKRKo/TXzfc6nhnTfX2FLkyOB
wTvbgPvzqiha9PmeViUSDDpMVZwaV0Xv/WaU/6iRYChvWoPyXRUJv9wFalok
eMd9ue8Hlxo6voNkc1yXBD5vctpGQA09cjnjecuQBNzFUlOPk9TQ70eFZ9uB
BBPxuN/bS2qI8K838R+RBDXFWqfwB9RRshVTvuYhEvyeTJKvu6SOPuXhn3pZ
kGAqQKBi8pM6klp0bcmmkWA5wDlf5SAe+UPKYJcdCSxUcyXvP8ajmpRXP5gd
SfBadHQzDK+BmMd//jvgQoLwSsn5+mYNZIkXE/R1J4HR0bCGDC9NlHnJQjbf
kwTDKZNqimJaaLLnnF6/DwlmxZ5dTZnVQqqS5eYcASRIe3FHjb7BUHjw8DHD
0ySIXZg62P9SBzU3cZ0ODKOfDxSyE+k+gNSXh6yPRpLg6+CpaJc5XZQrUaZh
cpEEIfZ2e7zF9BE3LVJAK4YED9ijfl4LMkDhUWbL+6/Q4+28PSAybYhmHu/r
5b5GAsemnkLXSIRsvnyv/JVMgmRWu9CofYAad7y4MZlK10tjJu3ODiOkihKD
ujJIQBJZJoztMUbZfkdp9VkkYAnp3C8BBMRxRxlfmkuC+MXuRt1YIgrt2OJL
KyDBZWOrxn+zJDT5p2PxQgkJskXznlsGURBV6U63zwMSeNqqfvlv/yH00tGv
wv4RCQwVku/1/TZFSgkHU4yf0P3BsK/WgtkCZdbyBqpWk+CMo2KNMtkKsc2N
Wu2tI0HOSHyJxhQVnRZ+pMb2kgQLFmk7Q02s0Rjlws7l1yToN/ryzbHPBlmG
WS6MviVBAruJEYq3Q/UlYl3//UcCLKtPnePUYSQ/8PNR1XsScNUg/46YIyiD
9VXy3R4S6Jcl3jUfdkLM2tf9kz6QwPRFY7BphAsK9DhmeXaQBC/3LrxpfuaK
PqepqZ4YJcFj9TOtEw7uyKz5Hy9tnAQ6ZcshH1U8UM1y17zhNAlS+Cls3w94
IlnJ/PfycyT4xheWPhDljdJogQ9x8yTo+GuBtgRPIYZLkMSwRK9X9ZbEyy0/
5F/B5/djlQQvtnaoYoWBaOTLmPmn3yRYHByIs7oQjA7trFR+s0UCjieWnRo3
z6BqdImngoEMh1XGRELnQ5G0P+1HNgsZ3lz9EMKcfhbduCPRcYWDDN+td8ng
Ms+h7Y6lstM8ZFDnJtQHskQh363X147xkYEfz+7Uu3kJDSqlnjLDkSHd9d2t
dp1YRHZyNzsgTIapZJ+C568uo2cJGkpSImT43O99XTX3KpKoY+LeKU6G29qh
h7SnE1HyXO+3TSkyxFqW7u+2TUFbwoXvZuTI0P1nYEEiKhWdNDn9oFeJDHq7
75lvbqejgTBCwks1MsxkhPs1D99CxFJBnweaZLA6eUJeQDwbPRmYPJRxgAyU
qH38YqO5aD/bM4VoAzKU20ZPVd26ixK1Yzn9MTLUuQZJLO4pQpsetnNHCGSQ
7KvXrWAuRV7p0v+RKGQ4ndlU6H38AepvXr2HNyODRsB/3sPkR8h45U28qBUZ
2s5Gq8Q4V6LHkje9OW3IwBhRc2R0+SkSsT5hsmZPhhp+Rr09G9Uo4ZK2/Lgj
GSay7Nv74urQrwpWjvcuZCjxfcr34NFL5DH24WuNOxk8F+Njc968Rr07S1qL
PMkgfbmz+V76G4RhoaUpPmRYXzXi3+xpReX+5Cvn/MnQXkn2bclpR3tzhby8
g8lQm8dN8+PpRjpyOV33QsmQ6HY27tVKL7KukNCdiyBDhNAF0f0BA8hfrzRf
4SIZ/s1Y2B+9OYSuNSlz+sSQQb514ik5/Au6Z/Yk6MEVMuxck3F3zJpAb/oP
DH27RoYllKITyjuDxpwbjJVSyOAm/mc9DPuGtmaMy06lk+FrGL7Z1XEBCQe2
CZZnkoFN4OKo8JtlpLVhce5HDhkeMgr9Czm7jqjRfVPKd8kgvlucM3h4E/lx
H7HwK6bzlbsabcjCgCWkf656eJ/ev1Ph7xkUmbESUQ+xnw/p/VsmJvJxsWNN
JXOXVZ+QQXf4w4nQLm7ss1rAgn81GYbFr0bl9vJhmzWrhx/XkSHybmD0AScc
JmQc0bjwkgx8tngxl1RhTKP9n7x6MxlyXew6RTNEMSvbuBuBrXT/s/ctHPos
gfmOcm1WtNP1eBWYvrdCBov3THFf6iJD8pg71PspYkULu9rx/WQIN4xV05RU
xxrDszWDP5EBmY6plFVoYiOMEjlPRsjAxHtHY2HpALaRUMKyMkaG5ScSn6T3
HMSEcMp+mtNk4JYQrLV9bYRp3Kn8cHqODPFR318XvSVhlrIH0LN5MgyIqLfN
tppiPo9flKwukWF3Uv1lQiQVu6xrvFN7ne6XskOthw7aYoWvW8NCNsng2lOq
+LDFAWs0tRir2qZ/z+espO7ngo309ZqsM1FA89J8w/cWd+z3UYdKHXYKvMw/
9LXP2AvDzYzuCeOmgOKzP996P/li6gHHo5/vpEBWXlYjz1AQZvF79tsvQQpQ
n+x+tpM1FPO55G+jK0wB30iuJ25YJHaZa7U+XIQCOhOnX0ssR2EFaWela8Up
UK2c+itCLg57KfIvcUOaAs+js74c9UvAhopj1/QUKMByeyn+S2AK9kuVyyVC
hQK6y6ejxVzTMVzN9ZY6PAUs/y48CfW8jakb7VL7o00Bpx/DRNq3PMz8XdYt
A30KrG/YV3IrFGHeNuIM5xAFWqT89+2Jvo/FjhR7vzCmwA9n74svhSqw/BNK
PVtkCmQw1T7tU3mGvfhZoXfQjALJ5nFlQWdrscEwnYLzVhRY/sW90I0asXWG
F1wvbSjA0+U8rvPlDSaQYHR6+zAFKDHO3gtf3mGqgq3D6CgFfp+oubffuAcz
zTEnXnSlQOdvn4gQ3QHMU6a3/JUHBTwPm1vN9Y1g0Y8O72I4SY+3lRdNbZ/A
cg+Mngc/ur73cAfdLs1i9Y3uM1FB9Hp5uf8VTCxgnw7NWr4OocDds2wHrUpX
sdVev+eMERQgMTST3cibGN/Rlf3GFyhgrjPYNWjHAMrT4fHR0RRgiuU9rzrE
DKcs8hoiLlPggfbxpacH2eFB1dvl4AQKvBeoTf8ZzQVzoj/kTiVTwL+a/XHD
FV6QvyzgfDyVAm2jUkSGXXzg9VM31SmDAmcUdAdOyPFDif2xVpssCnD+jnn7
mUEApl7GbZnlUiCEuCyee18ApOTK8cQCCuROWV0LVxAE9+u9noYlFJiJFP0b
Gi8I+b9+Z2s9oEAHoib3dgrCl2P7e5Qf0fWPrrj4kREHYm0kNpknFHCvdgk5
IYsDZ3VfA9FqCnyxFBZUN8JBTmZq4K46Ctx4M3it1RYHwwy1xbwvKTAZOoRK
3XGw9+SXIdYmCrz+T6jS1hcHR3pY+bbfUmBoV4y6/mkcZOopk9b/o4Ax27Tx
nzAcfLxrHfHzPQXSYmmn2SJxIMR19vFMDwVoekukznM4sAvOm/r8gQKLVVnf
qs7jIH3o7Z6PgxQ4mCtl+ZWOe41/WHaNUiA1V/dzHB3zlwnEto5TIHgk1aKK
/j1VUK/21TQF0t8YhafR4ydHHvv5fI4Ce7LqzqtE4OD9ZJxUxTwF5meHnK+H
44DHvNzh3hIF9FqKxN6G4sDsWW9S/hoFmicDSYNncJAgstGUuUGBfeEvPncH
44BjnqRyldEEtrLKWM7544Bi5+t+idUETEaaNXXp9V9uSL11ltMEJgoqCF9P
4oAl+QujD78JZNa390qfwME/1bMDphImsJBtW0BxwsF6YPlFHiMTMDQ2GHtH
xsH0qkDv9SgTaPt8N4MqgoPQumsCZ2JNwEf3TML9PThgi2KxcYg3AcdgWyHG
3TiQ5V7vE08xgfdSeb/L+HHgLTH4oTLPBG51aU8tsuHgm0XeYN9LEyiT2VzV
WRKEnyVK47v/mkC51Pe0R28EYd2BuJh39hD9ph52VMhLEJrkOwx6r5jCrnvm
cnOxAqD9+trjXzFm4D4VLYxS+IG8h6/TMN4M5FhVmVuv8YN9UPqPS4lm8Oba
wi/zK/wQLnFHgeemGcheubxidYEf6i49KhQvMQO9XWqjeF9+AOOeW4fazMBK
zfiZO4UfzJuForJ5zOFW7YMF1z98cPztXSp20xxa3TGbTQc+aIkIjwi8bQ77
wjhsm2z4QF7dqujuHXOQb+yLu2zJBz+ytn4xl5hDVmemNzORD84EHs5rqzaH
6+0mdzpV+SB2H+9P2idzOFMWLF7CzAclQeHXPPZZQFpJ3ri77U74JmrVcvWu
BRy+aa92ppcXAp60vAgutoDuJ09upLfwwioZPXW6bwHrH48plNXxwt8AlXyV
Sgv4aX73aV0BL/A1cUf0NFoAHEhRcwvmBR3PNpU9Yxbw7pc0f/1OXrj0yOjm
PTFL4HrS68FjzANshNprNyQt4R3a7mzX4oGEj+rREbKWkHPaqOCCHA+kM4gH
mKtawn/xz/lf8vBAifW2yeJBSyjtjP2UP8ANHet1WwecLcFu0/j1oBc3CGNa
Hq3ZlvBx6PYS7iIXmKu4TbLkW4J4jVl+tT8XXNyX7G5cZAljn1SrCS5cMPPr
q2tDuSXITZatix3kgqqKbOenDZbwlf/IUM8GJ1hLMh/O+2IJSbf07Sb8OeEy
n/rAyKQlJN89n7LLmRNqt4/a7Z21hNx7D8ZVzThBfLja5uaiJVwIuqAqIMcJ
C2k+1GuMVsB0/2Ff8igHJLL2HgqTsoIly29MS0QOaFzZbnsmZwUHXDaI5ngO
WBlXMllWsgLX4X6tOFEOcHwZR/bTsgI2DVPjpDV2UAjTIxwnWUHtmeP944Xs
0DKbb2jlZQWNCdIzo7/ZYHPgfX3iKSvIEAn4UznBBqpvN/XfBVhBygC7hF0H
G9y8a6tHCreCb71Jn5nz2MDDkUPH4KoVVJpVrwwZsQFjR4CaXJkVECpfuTKd
YwWH2wcjRR5bgeoZOfTfcVZ45Mndyv/UChLfmkebm7GCI2Opy1adFQTZ9jhf
3MMKT3Q+J/W8s4LC8/Nn7J+wAAdL+WBLpxVkdT/vf3mLBVx6zsq86LWCXxLE
0c5zLMDtu6uhZMgK9kUpeQ6SWMDjrvmPyG9WUO46ZKLdxwx1/nt1g35ageZD
K9awKmbgM5yN8Vy2AifT6Ea4xQwNAzH7aJtWIMGUn3HkCDNwX3aWEWSlgh7D
ze9LA0xQ7Uts52WnwkAay6+uZ0zgbqMUxMFJhbD3yyeYU5mgRnzjxV8eKpht
Z/YTTZnAoz7ddhZHhQupHYGMlYywsyByc0KIChqGD7s84xmhLt49f1SYCpTR
YZe3LozAZ6/+o1eECkJ6A+MyHIxQb7g79b0YFVKTIl8xDzOAp9T2gTZxKqzw
SN5NLWeAhsX2mAZpKmCvZltOmzGA98cnCjWyVAjK37RMEmYA3MvbXU/kqVCO
U6INt/7DfK557bunTKWX+iiZ69s2JiTL/DRViwoRuX+PaG9sYa95vjkk6VCh
Tez3Wm7AFua70r19RZcKUm6f73V8+YM1NeaanjekAltP/+v8sk3MrzRuMQxR
gW/3/g1etk1MONk3Ixio8D69/lf34Q0swEl/wotIhT09M6OUz7+wvcYS8e5k
Kgg7rySf5v+FtchzqDqbUMFwruLYQ911TGT9w1lrc7oejl/2xx1bxVpHXuy3
sKRCP9vd3RnOK1hwc+FbCpUKZ7pFe9zMl7G2lCD+g7ZUOO40aK+2vICJlDA2
qNhTYd8PCysUOY8F1t/wFnOgQtLe0UiVuW/Y7pnKV/+cqHDF/aD4cPQ05vPH
6NSiMxU+VV6aqnk1gb3k6xUaP0aFda3FSC7WMUxA1r2px40K5MNHzLabhzBP
g2W/puNUeGPgv1Xb9wGro0bveXqCCnYhX7/oHenBdngKvC30osIszWK1d+wd
5h5ZEJh+kgoKO5jim1zeYNUpGiJxp6iQ6Ty4ygwvMa6SptYQPyo4dTe9jtlR
jbnUW5/2DKDCg8cvwgXePcaedE+IHQ6i+6FEIYqvugRjnQl+RzlNBRWa5MWT
ivmYwx+mUN0QKnivG1t3L2Rg5XxpEgphVNAW/BZ8GUvBGGSl3u85S4W6Q2dc
MLErmK3B03CuSCpEEtxWJAOisHtUgvSfc1R4+fqNlY1vGLZ1oq/r+wUqxPRe
3tnYH4hRI49HjkRRwW+H9ZqjljdWlLIi+z6aCoflV0QehLlhv4tjehtiqeC5
uqSv4XkEM68XvPDoMhWWI3nzTCKtsfzuQoW8eLp/RQSbVbnNsJVpzQ/XE6gw
1lCTN7tAwMh/mqOiEqmwNxYb9HE7iGXx2SoHJdP1fZi94lCnjf2UmfrolkKF
2kybvA0DdczY4EyMdSoVGLK5JUgB8lgGlUWNkE7HRYUmhVRJ7NuJ9CHNDHr+
hP+e3r20D0OR0pelM+n9vto3YTGIw26kPMPvyqLCje6sw38Z+bCpYuIoa87/
5+3A2FQZB6Zb3x+/focK6gS1etNZJiyx20Prax4dL1/+1cX9F41Nr375eJcK
qkfLPH0vriOtP7HX2gqp8NXn+ozz3SUUz7frQG0x3U9X5zXVur6jEZniiful
dP9z+smk904jdQPt5Kz7VPhiVF68LTWOYqlv9a6VUcE2PpNivWsYfTphNx35
kAo+A9yWg7c/IOXI6RTfx/T5lJb2I7r3oIspIYbOlVRYS8/52bbVjnqLWWct
ntLn0RonNX2pBcnW30xDVVQI5u++F6rchCK6ZTC153R9Zzi8rK41oM7pqm/7
a6nALdcxT1SpQZJ/SBl89fR94KUyU9j3FIXyDRgxNlDh39GwmDFKBXon4zm/
9JK+T64H3bIeeoDEDNYzJxqpELVDouM/YgkKpl4m9jVRQWJdf2UlsQC1nBBa
bH5Dr9fZLa1tNRftjSzJftZCBd3H+MZTs7eRX4oOpbiNCvrX5l5ttt1EjcUt
yzffUaGXtD0S7pOKcPX2uZc7qBDn86651+g68u6eORTWSYViF72MwzcS0Ivp
0DWvbrp/NplsVUouo6+lbtPRvXR/5EwGyEvHIAEf8w93+un7xFh8+CQpCiHl
A29rBuj7ID5ScqM9Ep38KVHV94meb3/qI66OMJRewVP8c4i+v1Spao8Cz6DG
4F/pnKP0+fOY6dxbGIS+a03ESn+h94uVS5870x8J/eo4g41TQTO+xppyzwcZ
1T73cJykgu8Dx3o9My/kG1lgGzJNn0+m06bfTnmgzINJxJSv9H3FovXJd9MN
Nf8L0yqbo++/Y/1T+I5j6Odrd+mW71Q4tdVskWh4FO2NtcCNz1Mhv+TiriXZ
I4hE1mXZWqACR9j1O4KR9iiQQ2pVaJkKIQHlT3WVbVH2O94p/Cp9nutuyAWr
WKOWxN995uv0fR+92dYTREXLlpPNXr+pYC57YH/uoAUS5e98Gr1J91u08Jnf
KmbIpK+m8M4WFbIuR+g8GTBBZ24WptVsUyH2ZPvl6P/IKO9wckwfAw1oHmfj
xLeI6N2es6d/MtGA+HDZmuBBQOvDx49zstJAoNzFM3nDCEnkWtpIs9Pg/DZx
b+1zQOauegSMkwYVjo8T9mpjKFxSWtORmwbJwntD7hscRIVTO6RCeGmQO1Z9
+0mEAeos2RBI2UmD7wWY6Mc5PbTpPcVUxk+Dxhb+hgMxukhGqWv5rSANio5j
PB6EA4g6XzsxtosGvln1tz/I6qBzj4t6/+ymgWbi2VVWRW1UGnS9SWgvDUKc
fMv8D2mhXs2IJ3gRGlA/xrkmXdJE22seBeZiNLBSD+f+0qWBFGqsUr3EadCq
Q2Hf0NBAthH60dGSNKiX6g/3uY9HUYYywXek6XqoM8Q14fGobHune40sDewz
yqkp79TRQOMmrU+eBt+S6xiOB6sjpphpo5+KNLj1d/Mrs7w6UiF14zlVaHDp
7XrX5w9qyIG9XkJajQY6ogUnT4Woodj/ivkxPA2+ho0WvldRQ4+vpTA6atLg
mllynMy2KhqyiFw6o03XkzdrV9q0KmLl8xy/foAG8XGsN/UnVZF6L7XngR5d
f8WnAX3rquhousHrtwY0OD2qw/WfuBq6Yi9bOXaQBt1E+7QbbmroiTD/3T8Y
XS/2j3qFtWro89CfFCFjGjw5gQnV4dQR552ZKDyRBm+zOS0aHNSR1rGeQHMy
Dc44yM7i7qujYxIvXL1MaKC/EnDVkg2PEiZLqNGmNHi8UC95KgiPqotvwB1z
Gqiua9GCvuPRuNc59RpLGrg/Yn3iFaKBeBS9xPuoNChsdJiw5dNEuj9ofD+t
aXDig8NFrEETHX9kyMBpRwPb8he6Sue1UHKg3KLUYRr4/b53M4+mjUwL3Fv2
HqFBTmrwh1BlHcTefyeH34kGUtP/OA+KHkBvWAeDOZzp/TBOHpqX0UVRB3CH
/rnQ4MG2489YEz1keNJq/7orDfC+hT/+XtZHG1kJaz/caXA2hXuf/aQBqu54
2z7pQffrfkeGBNeDKHiboWDIk+7P3CbbeiYMqaobhvd408Bk4c57bi9A393C
LNt8aOB12EXJ87gRupf2RPqVLw24F0TjYsKNkcfb+c0qfxoYV+kwn7lHQBK/
5HvKA2mg3JQz2LNGRJ/lPUoLg2ngcILt9zMPMspyzDufdYbuD/JRZbcNCjqc
OGRzI5QG93dcIe6tOYRwL3cpxofTQNczYId0sRnqXqAyXIygwaeHuBvP3lig
JInEgZBzdD0tqmuYdlCRqU1rue8FGhzwF194fYSG2OKYYo5H0eCFTZUw8ztr
1Fx98IhjNA2uZrm544/boqjZcDVaLA14R/k3nivYI8O9z1hNLtPg6ISw3YKE
A/pttjCM4mkwX3RT8x7NEVWdV3yinUCDi4WkuaXXR1Hw4xPxyon0+ZosW5U6
dwypjue7SCXT/f9M5ts7ohv6JjCitTeFBoK5NjFdG+6olLibmz+V7o8/8j/q
xz2QR6j1OHs6DTw+foUmZi8kfi/p+fZNGnx+3dI3dvIkGhlsS1q7RQNJmD6g
IOaLbnOzePy4TQPRT+4MDxUDkP1BTH8ym17fekdEg3kQEgiI4Bu6Q4OSu5zv
7uifRl35VTPdeTRAGs4Zl71DUGLv4ovWu3Q/LRnevzQehkxYlNNeFtL1lRfr
yKyIQKw6XierimnwQzK07cPYedTkVYCVl9JgSoNdhfQyCl24Pbqr8D4NEv78
9phui0YG7cI/bpfRgE369V4e0Tj0e8umKeUhDeRkHE/NtV5Bz1SvZ155TNc3
7OXphwMJKMj1nf+FShrczpilxtsnI9VUVlLIUxp08GhQJRVvoG/NsM+3igb9
GVu7P/qnoZK1yCX353TM239KkzMDHZd73nqklu4ffqG/A1y3kfiR5TvUeno+
JH7eLe5/DVd3PFdvFLaTKONrthCS7BGh9z1KhYy+F997lSQJKaEpSYUiSZKK
kkRGomwSklkSGflJyCokoxCZv/vn+dx3POc5z3nOfWNRR6jK6d0lTOCVSLXc
ujMeRRe7maE3tB9WXFn2+W4Csh1NlNZ5y4QfeUMbdhgkIWHpb383VzBhz0fF
y+LGqaieKfVRtoru19JIzYLa5yg00DZRsoburzAf5uuhl2h3XsR5wfdMUIq7
e77rQDbiGvhgtewDE6x/LNxLU8lDZRLLFBbrmLD0aG1YuHchumi2fX6yngma
5qsmZLWLkb7fxabhT3T/GEV1rDcuQ38zClN7m+j8A5P/K6krRznfJvy/tND+
bO6j5VhbhUxKr8fMtjKhb7fa2ifJ71FH7Prc1V+YIDqcXnpkRz3yupBXb/iV
CRPqJUNPuxoR1749Qwc66X6ttBR+xPiMovV6OC99Y4L59p/vy1rbkLL4uXXx
PfQ826O+ZpzqRGVT/Fvf9tH6c6xLPOvWg2xaEqx7vzOhodxi57aifjSYrXeC
c5Cu/7Y2oYziQeR3uz5E7ic9L8pTFFNCR5Cgl3Pizl9MqJXaa+cQ+xs9tZwt
cRllApe9tZL070mkpxLRFjzOBEEnn1VF0zOoboXCROof2u/0PtnoDS4gx5+v
BWonmSA1pZNovcCOJ98xFYf/0voyUo2+nsONQ1IGtvP/Y8LmYDu1Sk0+vOba
xQMqc/R8aFe+tBi1Cmc6i/hYLjDByy9aP39aGBvveBbpuUTrY9/SE/1mMdwm
gzMi2AnIdTYRio5ejY+zfa7J4iTgvt+MUMZbacz2zb23iZuAfP3X+tdc5XBU
CdvCxDICQlc/3/voqyJWjL0nLspHQNR+MRF/XVVc7KusuYWfgJO1P0IZVpp4
r125ObmSAFM+voLrsAX361KuPoIExPB/1XyuYoB9xEavxAgTYDPzuJEjDTD/
VGBsEYOAXvdbrZE+xji+WbLgqxiNZ+TF7B4ZU6yd/bJxXoKAuuN1qz+9sqTf
fzt/rV1NwOpY3/ATtQS29/zKg9cS0FmstUiKk3jcwlvGcT0BFXMiNhVX7HGQ
8jLDKzIE/OkMrxhIPIQlVjxiJWwgQClzU83H5iM4fUjTu0KegDXpVapzg+4Y
3r270b+RgLMm8/Kjd7xwS7JDMrcSAVMCD9wYV09jt6uTZQrKBHhNnKzRu3oe
zx8O/bpblYD6qpK0xMZLOGK79F83dQL+pVIl9c2BWE4mXzBUkwCx7/KP+GJD
cOHSns3PtQm4x5be5hYVjs27enbWbSFg+3ru1hipO7i7+JzjiB4BBPPsvv1z
9/GZhwIXVhoQcPfhpXdxinGYzzfxrto2AjJre4meXwk4jtqauRcTkG5SExKd
l4I1dRtqvY0IuOFTSD7pzMDVoke+R+4gQAe5nr0xko33Tc4u5ewkQON1hD6f
cCEebYqQ+rybAOnVr6fvR5XigCwFnb+mNH9fTyuHeldgsYhiK3Fzmi/Xw7lo
6B1OO0G461kSsOBGjrxb9Qkji8Egu70EBIQFz99524KbNvs/9iUIaCrXWlXZ
Sb+f+RhFD20ImMmakbQ+14NnB5+1FLMIMAuX1STLf+DwGjzWSdF6HDI42BMz
gmWTPy9f2keAwhKHyQGNCZwfdExO+gABs10bKydDZ3BHE1N+7UECYGfn1CZi
EbPL6ClIHSJA/6zta2cnDlDwXLdR/DABR7zOZc7UcIN5CZci4wgB5VcPN/9T
WA7eK4YVhVwJKE0Ztpcm+OGeXeOmlUcJuLNfZ6RwzSooTilQWnGMgER2Dkdm
oSD0TD3azOtBQLjgUTuLNCHgMQ5S5vYkIDvgYV+MmzAoR7qrcHgToLr6U071
jDAwu/eqLp0k4M2X5H0VziJwVlVXbf40AZ6ExVnhXBGI9Vur/u8sAdWKcTzD
IyLwtpZT468PAZXTMr6xEgz4IfFTY8KXgN81hZHXdBnA7/pJc9yPAP9t2kaX
LBigmZevNeJP45mrPmVzgAEk5yPtn5cJqPpAHK13Y4AfM1BnIIDOXyD+WoMX
AxIeH93SH0TAxOLqeHyWATUjVro91wgYSrdqHDvPgF8GW/S6QgjYxr2SCX4M
EA5ds/VrKM1/b2Wnz0UG6LZx6LeFEbBeMeR7Dx3bKwzpfw4nILAvXraQjgNO
Nxg0RRCgKFTSw6DjlPI8w4ZIApLCnYVX0efVCcZuq4siYO8zoVclvgz44xCA
3t8jICH4Pp82fb94hhuujqbx/VN643uOAU6mOkZlsTQezn+nYk4xIOT+6u0l
cQSc38XMvezNgIzv7DuK4mm+RSy2WnsyYOZKvXHuU7qeEukbq90ZcLPI1SQ1
ndab0fUjmw4xoHDzA6uIYgJ8jqSe7zNngMDKpQOOHQQM371YGSXLgI7QcGfr
LgLSOLn/G1vPgLRl647t6iZg/+67/qZrGbCLfZuPcj8B/QE5t2fEGeA/6Rs5
M0zvz91Yv1OAAaPtf6sj5gj4YuZ4PnZaBOpTRtXeSllD3DH5Cp0PIhBh1MUu
a2cNnebut/o8RGA8za34dLc1pBxt53MJE4anMytXvHWwAVd15baT0UKQjZ5e
7ne0ga0tA3uX7ghBWdDWv8sO20CHzNvWkFtC0Cno3GPpagOX59sWIq8Jgdim
VwUdnjZwjF/FOfC0EITYHXaeuWwDCxyvGhuthOB4UUGJWqINnHq147sAlxDo
+Dl6xQ3YAF/Ef/VqToLwazxuuGDIBrLElHbP2wtCwpFOl8ZhG2i9szRVSQqC
oNW+A1zjNuC+raLPzIJeL2Nj5j5jA7qo3FtRTxCe1uyW27LcFnQPjdfICwgC
Q0St7aOSLZS+PniL020VTDxbwAsetuDRtu72jQEBMAwPe/LH0xY2mig1FnwV
gKCTqzkHvW3h0Osz9u0NAsAw2FrddMYW4swlV3IUCsCWutPmqRdtITtdafRL
sAD4jA5T1jdtwVjC0eihvADMa7Z7P0u3hXVDD/UaKX4wFj/aHPfCFnrW8vPG
7+GHsLlp7ahMW5C5o+nqhPhhbaXojH+uLdzutj3ydgM/IFumv02xLdTOsEt9
H1kBl8+9C136YAuzL4XFUi+tAK7i/ETbYVvoi1JUXx/NB3IW8aZnRmxBsoEl
/yWYD4y7ro9FjdnC2K1XLf7n+CCQ7YBBy4Qt7D6YaBfG4gOOnZzNxDzNxyuF
PakifMBWb8WxV4AF/JTqXNz15TD/bdDRTI0FPBvqavsP8cIa7yYedw0WrC8X
CjxqyQuGHMXp17VYcK18+Zs6fV64IHdr5p0uC6qSWw2URXhh1k0nYjewoFDv
3Q2D8mUw8/vKG2MmC9QTfyp9l1gGE5yr1+FTLHhwNyAuN54bnnLZpumfYUHC
wS/DzSHcwOK+tWXLORZEuxZdzvbihkIeTiuVCyyI1TGRSMbc4Ld8+NLqQBbc
OqLGubGdC1T45PnFr7Igt/q+ImcZF3TxHYwWDmbB8v6smhtJXAD8zZnLb7Dg
1SEi+J4nF3Ctet0zHUnndwhEVZY4IW/VlMdEFAs8JtwKBHo5wUVQbXb0Hgu2
biYqLlZywjuhROEfD1jwqcA59W8wJ4QxbuxoSWDBbJxBey4vJ2wTrWpoeMqC
uh/EoXMDHDAqurT/QzILkuyPF0RXccBe8VOny9NYIPyyr7T1EgcwpPYnZWaz
gNdMTtdimB2qpO5qpOey4IVFhMrySnY4u7qhJCWfBS8niahPD9mhbc2O1rgi
FgTp3gsyN2GH62svOj0oZkHNJ1+X72vYQX9dwejdUhY4fxh4t2ecDWLXb152
s5wFROztDRvvsIGF9JE7IZUsOFs/JO/pxAaL0o/XB1WzIEaSvURJnQ0cZUX0
LtSyIOrGdU7Nm0tYTn7O7WgTCxi6D8575C/gz/I6U84tLHh8Rj2hSXsBX1Pw
vOLYygKF5RpWZRnzeHBjXwzZzoKxBa6V7DfncIziWgXrDhb0Lkiq6vyZxWab
yGzLLhZYHzunUmA1i9OVPtTu7GVBuoQ/y/j3DD6wmZs06mdBwC7Sv1RrBq9U
xn2GP+jzlA74Xjk2jd8on/fUG2RB27ZZ9Oz+X+ylkjOn9ZPW43R0GbNgCsuo
jgSr/WLBpJXP8aj3k7hJdSNj8ygLWp3Wr+P5OIF11B8qy/5hgbuRRPyNpN84
/KB/qcgkC1rQB27/y+N4MPzQXu6/LEgNV2stjx7FsSMbTw/+Y4FpVkPupxND
+O+aFTztcyzwj+0Wkir4ga3MR+9/WGCBwAOI/m+qD3M8z339gp2Er/nK2V+W
d2L79vsW8ZwkuIeucJsb+Q/nL7/w7TY3CXzfn4dm6TVjwa0O3oHLSHhw+XLR
DtF6fNTNiPPMchL+lRQkDHLU4PL7cnddVpCQPjXfUW74Fq+pWbaREiDp91SR
qJHFK3z2789C01UkyBy28ZYwycaf5OvNDIRIqD9/O3hIJQ0r2WZ1KIuQ4Flc
9iz5UQIOCoo6sU6UxrMho9zgzAPclXOOTVCcBIYAp/Sxykis27cvkl2SBEvN
VzVGIaE4QhjJTUiRoJUcaNn4NQD/NJLJ719DQscmW8GBf77Y2JvLpHUdCcpn
BC6sNzyF4+IHvtRIkyAwLc2qjDyGZxpqj72SJWFFfm9M7Z/DmFjKWEiTI2Hq
DM+j8y32OF319q1YBTqf20lv7HttMLfDaZlwRRJeMFwtVCMtscNNMueSEglD
e3KFTgTuwoXF+ju9lUkQLSyb3xMOWPjX2v+cVEnws2LJaQbo4eOr2Y/aqJMQ
ZnP1hL2pJq4265/dqUmCq9hJZUGTzVjatyZMV5vGK1WcJuohh32fpa3btIUE
tLviUE3nOtzcdjNTSo+E6tCwkIXT4liZ13s7vz4JcnRvzNcJ4Wu6Ni0LBiSk
+veZxMquwN0uui5j2+j7BzxWcn7jwvr3pGa6MQljfHtOmSqx4aiqhetNRiSs
22dcKcr2D41Odq+u3EGCzZLRUx7nCWQiV5mRt5MECYM68bWWo+iJdQpO2U3z
e+tqzapvA2g2ILQx2pSE0F9XubIbe5FNtsfh0D0kOK3i/S6Z04le9OydumBB
QkLk0Y21t/5DvELawR5WJBgblO7KbW1CTiAueZBJr6/YeErNrB4Ve86m7bUm
4YRigvJ11jsk9rjTcLstnW/4/T17HlYgz/qyei2SBCOHq+7nqt6gdwuJjvJ2
JEzGvl4sGXmFZFWC/4jtJ6HPZdelUzvykJ+9exDvARLY2rRcJ7yyUOsNC7FZ
BxJCLpqNReamI/XX6qnDjiQs/svlyC9NQdd/iuh3OpGwLSqu5NabRNQrOf2h
3pmEZbUV85Pn4pGhafuBMhcSCrXsCkWvPUT3fErGstxIcHCO/dkifh+Np8Rf
SXSnz38QxKHgeweZ/Rcocvc4CcVmO08uC4hAiTyuSddOkMD5lttNjD8MtfQ+
vZDgRcLl0bja4PBgxPOml1l6koTk7VwSs98Cke5DacX20ySsX3NaiNl5Gbmd
c1icOkuCd6rdeHe1H4qxjm0ROk8C15c+W614H1Sr1p6mcoGEIGE3pCNzBs2t
kLhiepEEr/OM9lrtk0h50JY8conmu9RZ53SIJzpQeUflyhUSnJXE+m97H0Ph
8Y2cjwJJGHw6z/lu2hWV+a1qL7xK408+lrls0Rn9piwyW4JJeLrdIujIGSck
q3Pj2vh1ElxanLriLRyRjdB7e/4wEha8vur/+WWPro7waCmGk2ByRIEsemOH
8t8bLzeOIKEu2LLYdpGFBpICvh2MJGHAd7f88VgbJBFQlnchioSX/BwhB24S
yMxh8cb9ezR+Ps/265V70QV9Q6ecaBJ6LePGnrlbonQxX72GByTsnUA5p9L3
oK4/BSuHY+l+AAFtb2NTtKphqp/nMQn9546431XcjeC51mvZJyTEfEm0bLbc
ibyDvW+jRBICk+S+rM3YgRIOv3Tdl0TClbA1ujz621EzHtl2NoX2tzp3f5dx
QFxrNjMin5Ggbyhk4hqNkc6M28+M5yRoBOoqxkVuQy4tyWXvM0ioGLtzRrvG
AEVn9t/7/pKENxwneUdU9NH7MFkP9mwSzplwJyS/0UOzbo471uaSMG5BahX4
6CLlnXGSW/NJ2LTV/PgL2y3ogEzHmE0h7ccahqSktQ4KX5Cs9ioioXnfpcUg
D2305gsZG1ZMAqvD47j/Ey00nnf3ZGop7WeCEQFLw5pIJrLZpLKMxqN8w8J/
jyYiTgit7y4n4ZXQuHtUqQYKNLOamqskYVVkzOCXHRooV+HmB/Eaun8uO7X8
+KKOfnB8eKL1ngTVLHlD60vqSPwbr4/VB5L+r8r+WKOpjkxe77I89pEEs6Tz
TXIDasj3fpBccAMJvg5POO8GqKHnp8pnExpJOCDuMc6nq4Y6rNgaS5tJyMo/
sS+LUw0JKKOU9s8kHNugx5kzoIoQr9/Fv//R9XY+8kK/VxV59b+yFm6nvwc0
3Sz4o4qelE1vUu0goX2oWcxPUg01xeqwmXWR8PqZdeByUg1xnT/VeqSbrk+j
gUDPczWkY5uVfqWXrqeuwbQRvzpy0RgLeNRPgtT7s5mvLNXRfQEVu1c/SCi3
zN5w/5E6ejfkrvZ5kIQdVZcW9P+po39Vqdy/f9J+eOJHeoyTBlJK+PGVf4TW
k/ShoxXtGmi/v1y24hgd57i7v3PSRGH7nEKMf5Owa/HiQOGcJirdEu/gOEHP
q/9EJZKStdCYcJe23xSthw+xm2OdtVG2w/Hfp6ZJqFkvYSivqINOp81mHPtH
gmam9pjWkg7a8jfE/fAcCav5NnM3Dm9B/4zEN+5fIKG2SAtxj+ui4ptJfcQS
CTctg/d9EdiK/L9oxZuxU3CR6SDF2q2PQL7cfjsnBRaFYupX4gwQp/deSX1u
CiZv3xL7JroNVRd3fdZYRoFO5b0ynyyEQng9Ijctp4Cnf0DknT4gM5s5S5kV
FDD4xxK0tIyQQPz1FZICFNTe1+STNt6OPg2LvxNcRYH5+H6c4bkDReomB/EK
UaC0o4u5odAY2QRqG7GJULDthmnuQZldSLyhfGGaQQGc7ud5/XI3apdiFo2J
UXAydWropqspinX5dnZAgoKyxooFdYs9yCHbQ+ubFAWfj98UnXO2QDKLc2Ot
ayhwvOCvHJpjhfpNQ9Pr11Ggf3S1p6s0EyXflThaLU2BX4hy6fdQArn1JMuX
ylKAfu1QfrvWBm1W0enNk6Mg7rtmr2+nLRr1qYjLUKDgLG8s2816EmVWMvcn
KdJ8mMZ68fy1QycFu8UfKVHgZLIvJ87eHunYn2iJUqbA9rrji44VB9FMynxE
mCoFXtWxiYk8h1DRRKhFkDoFUUMFWZp5TsgPS/L5aVKwx/DrlNk9Z4RvpFSf
0qbzb1/cp5Dpgjj+0wk8toUCQeXO+pf8R1GlbCU+rEefr6fZr5x/DF07Qczv
06f55C1S6cs/gUyLugsJQwoyCIn1YfzeiJ/H84wZouCnS3NH8MRJVM9c0NgO
FAhrMIXmJc6giEc3Rrdup4CINi2UDzmHrIckn2sYU9DbW3DSxNwXiemkum7a
Rednc78nxesiaru8RU7GhIJfvTZJkpcvowd1ld0SZrSenmisPBQYgA5IWD8S
NKfgztJhNu/6ICTt3GPHa0lBhPhK5zcnglHvS08xtr0UbOQkZMq9Q9HTuYWm
aSYFX7uY0mP9N5Hr7rBbY9Z0fV1EZNp+RiClO1LmA7YU9Nu/112veAf96krl
/UbSeG29HasK76IXSrpVrXYU3MtRU3/3Ihp5n626Ur+f1meHoqH8mlikXW6N
qg9QMHC/jN9jeTz6K9A7W3KQgqDgF6oniQRUaOdVkHeIAlajDJU3/hRdSFo8
lXGYgt92BbfujqUg9DtMPekIBetfGvDpHX2O2LatHol1pcAsql253OclKg95
9izqKAU7Bw++SF+Tja626LqEHaNA/d6NS0J9uchEulo2yIOCBzrXDGXXFiK+
4zbfLnhSMNgmzVHT+hrVFfQ+POVNgajZwYotq8rQLU5v6tgpCq7JC+QY3CpH
xhwjaY/OUNDCvXghu7cKzbAdXWg4R4F/rtelM9/fo/SlfisOXwryzx477lRQ
jxwXHRO0/ShQMJn12WzYhBgLHZMu/hQYNsp+vvT4M3o/R+2OuUyBbGVzIU/c
F+Q/2xLzIYCOjc3MNE52Ic1/e38tBFFw1KGqbnhzL/oxXYfUgynQbjD/6lb1
HT38a3Lb6ToFpRklbRc2/ER7pyr7om5Q0Kgm9VHQeQxxTcKWmpsUmGiOs2vX
/UGFf4pD/t2i9VOULPnZ7y/y+K33dXMkBeXPZFJfsM8h2fFcFYcoer84r2i4
ORtuHVW/HHGPgvhiwfDiMk4cOpLeVB5NQbJ9wMWI+WUY/1KUn3pAQVJk7hPd
9QJ48ufTcxsfUeD8L1etOk4Ipw5J19o9piBz776B4+ai2H4wdk3YEwoSTqXc
VWqXxEIDEp6liRT4SNXl6YWux9Xfo96OJ9F6mL9wyM1qA/btF2RsSKXA0lFl
jVjGRqzaF+Zim0bz5yzKZ7dIP+Z6eF8Fp9P9g9PkOV5o4OjuoBVFL+j73CpH
H8boYPNvbA6/MilIe/St+Og1fczW5Ze5Lof2H0WjfA97wHkdMxzMPLoffSU9
MvWNsfvX07aBBRTgRYPf2mymeF37eEreKwrWPZ6PVK22xE1tx2cHXlOgmOP7
5NY4gYP/GzSXKqVAZeHdp1MeJDZsdX5sXkbzV+n5vGndATze0v3bv5yC0Iai
gE45J/y02d44q5KC7Xe8vjyKccF2TW33+qopMK7y8x7nPY5XNtoMib6nYKr1
kbr3EW9c3vDJwOQDBe12R4nqnDP4bL15uO9H2p+Vph9HaV3Amz++605voOBh
ZfhNP8YV3P3BWOtbI13fQnGjBPerOKq27KpQC60P92BYVhaKTd4btu1opSBW
LuqCQmUEXqgpVDrbRkGAc2J3tNxdnF2tfTG1nYIT6fcXtlY+wC5VmQ3tHRQU
Re+5PPknHktVKssKfKOAo+a0psLhJNxQnnoa91AQ+bFoLEbgOQ56K1fj3UfB
4e7t6e/1s7BeWbzk0++0/ptNjbRX5eNfpWuOtw7QfJac1PtmXIyflESX8v6k
wPR3QGm7UDlmFTOEDH7R/pPNSDxjVIP5Xkcc9hilYHUvd/+wRj0ufcWf/3ic
As+e/JuTWc34VGEIb9MfCnpCI/7ez/uCFQu49nNNUbDrxf6sptZu3JF3OWPL
NAXHtVxlqtf+wBG580tu/yhY1FAWlmIfwTtzfIiHc/S8lHu5MWTwD57Nmnz6
cYHW03xo27TDDH6R6TW9tERBc8y+Cp62Rfw/EdRu6w==
     "]]}, 
   {RGBColor[0, 0, 1], AbsoluteThickness[1.6], Opacity[1.], 
    LineBox[CompressedData["
1:eJwkm3k8VG8bxqWUULMblQrZt7JGics6EhljmZGUNiSypIg2S5uQ/CQVkaKS
lLJL2bXaUkmpaKMF2ULhPTPvXz7fz4xz7ud+nnMv17lHdqs/Z4ewkJDQsVlC
Qvy/cqcnr1xaUmW85JTm3YvTGmAFXpvr551ukphFu2oiLQeHLvXTyt63TXY2
ndyVNFca07NqbOfFF5vMuP94438zpOByvt9htvdDk+ONHWVPbzHwSjL+5nRG
jcmD38e0JPTpEN4ir/kvrsEkZbZHzaXVNGjcLLszFvbUJHupQeiueCp4I2yd
Ea8mk2/cRuNQGhXV6UMdoTktJll7ogeOllHwutZY+k/GCxMTzrwUs/0U/Ow9
6b733EuTHQxHsbfWFAiTXl4ainttYtT1MPKGPAVSujIfA6PfmEgXew36z6VA
03WX7EDYW5PiOKWlH4bJsDhUtHV3YKdJifTVnPVfyHC9MuPqT68PJiqvz/od
f0PGyu3ZQXq3P5rkz59pntFMRvXouv+Cc7pMnnlumv/7MRl2J3/fu5fVbfLD
5lP2aC0Z7YvOtQ1mfDIpnho4za4iY1ue0YhW6mcTsv70loIHZPShmxF47ovJ
iJfK5p77ZIS+OK5/J/GryVLG/eyqcjJmempw++O+meSLl51YQnD8WGuI5ske
k5unqfHdZWRInQpN8YvuNdl3kDwxQfCVxUtKcw9/NzGsX+voQnxf807Nmx9h
P0xq/5P/7xvBpWY7J1T3/TTZud1mbRZxP4uX8xf5BP4yEb9x3e9YBRlNXgWr
b/j2mXxdvLUimrBvw4Trxh6vfpPpuizTiw/JCKo//OA/rQET9z4Nk7pKMkpO
t67XuT1gQrs+I3KaWJ+ZXKh/UM5vk0vGXj4XiPXzWDV3BjKGTLaYaRboPyEj
+oyrzq+4PybZlYqaa16R0aFwzOCr17TJ99NtGxL7yZiUj/4gOTBt8q+sieb0
mwwy1bRmmZEQNimdn5YcIkObYuLjVCuEWknd3RmjhL9Iq0sK22bggFDl5apJ
MmZJ6DiFjsxEV9ztN2skKJAWWRY7qS8K+kWXpQqqFGSFz5ia6U5G7e4rnVM7
KYgcbohtPEDGcrEZioO7KPDwi190PpUMb6nI2q9+xP9vXmSo+Y7YZzJPrC2Q
gkQzvWCeGwWveqq+PSDO2+G5O7/nulJhk8fwfn2SAtdzza+cXegQkonwkLlJ
wbx76bev2UtBuFVp9alBCvZJjqe07paCb+GpBe3DFLzfz4mcjJPClgCL54p/
KLgDEWfHZ1Lo++9n5eO/FHAafSamrBdgt9CYtqIIFSm9epYuZgvhLtOqYSRF
hZzMs45ZetKwy9OKGzWh4lSUQu1yJ2nIX//vb7QZFcNfD93asEcae1zkyhmW
VNTd0jpyJ18aj2YamhrbUOG9+pzCRs3FOCWf9+emExW3XLYG3FNaAmqEQfPU
TipSrf4Ja82TgbJ1ZcGtZCokNh+6ILVEBhOf351sPk/FgRAhbaHlMvh1bwn5
TyoVG6/P2tLEloFKvP4m+ytUSIvNe+iXJAOji242mneI6z1fHJ6zSBYuqoaN
d55QkeZkMrRMVQ4JdaeMV86kYb5fVYz4ajk8f3n/9s/ZNBw6ai43tE4O6m3L
x66J0bCpiOVQ7ScHhSRO6AoqDUuk2Lc98uWw591yq1hZGi699diVZrAMqflG
rFOmBG+N/CTJkodw0acfTcdpSPlz/FanizxWrte4aRhLw3+xcSFXPeWR1b60
9lYCDSeKUsS1j8kjWYIsWXSehiCx2zp2dfKIko6dw86lweru26gocwUIeRv+
/vuCBrC67GwcFVA7tJ2n94aG1e++MinbFOC+POzy4fc0rJg9ePNSpALcvDer
r+2lYeEG0bbSKgWssteJr5mmoW+GnvyAiSLmNz/sktSioyd5VV+RvSJayxQ3
P1xJxyc1lBzcrIgZsWlHThjT0e68zlb8sCK2vLrwMtKWjuobW4IVHyhiYLFP
hp0PHfeNvYx/PVdE+jBXZ3kQHcUvfEULOhXhpBg+YRpGR+5kSKrppCK+dJ87
JHqKjmSH+NqNRkq4VGrfHHabjoSv/8Uvs1WClUhZjE0pHafCz/O+uykhb+0x
c98aOo5kXf0ZEq6E+LtVMuXtdIStyikyPqUEXyfD1JFPdOxtun1E5KISjI73
LE/rp8NnvIz+X5kSAv5yTjiLMrA9vvK96xMlHD+zLyOEwcDmZfXXZTqUIF/1
t1F9GQNOdi1GeeNK2Hl4v+JxMLC++9XsvXOV4RgxdpPFZsA65F3z6gXK2Ck6
q7nVg4E1l79tf2ygjJstjWrJ0QwMp1Y7dK9VRnC5vsqV8wzkpKQZ/92gjMwP
v7ZO3WbAIylUje6rjOWfvu+qb2BAMsFRSuOgMl7sorlJdjHw7JSmiFW8Mux8
F43O+sdA5PG5g5vSlbHxdZHwDSlJ9B16+DShShl5b79fcuJK4mrYhZIbrcr4
EftCTHe/JDbs25tV/UkZtHluZ0+nSqLBT+3wsIgKBna8YC/+KolDO2f7zmOq
IGm307JfYkzo7ujiKSqr4N+XG6+vazLx3eO+pYmhCtbYlwV5spnI2HhOm2ej
gvQW522b/Jlw4QUtDXRTQcFSJ5XmGCYknOwkYnxV4JYufjEok4lqe+XxzIMq
6B3W6t5cxETouplfy+NVcMaetaKknglN1vvWtnQVyATfevTmBROfzUof/rqj
As06yZMm75m4YJyUO7taBRoitUabvzLhsMr//NIXKmjdc7b42k8mRPVtjhl8
VsFhGandwb+ZeKClsMdhhLAnOMtReoSJYA0hD5/Zqiioq2388IcJVZW3tlFM
VXg/qK8bHGfio3yRYaqyKp58UZCL/MtEsswZxUJDVTDt3zNv/mPCVtqX1mij
igCtTeEnJpkQlmIJfXNTRey247M1p5goocn9mvZVRZhHxN1rBO8mTb6ROqSK
3GV29BnTTMiLt9drnVaF2VeahwXBb2ffu2eToYq1E7Pd9hGcKByfsS1fFclJ
61MvEGw95R13oFoV575OlhcQPDVuHnb2hSooreVmjwguGFnilfdZFat3DVFf
E+zze9yxYUQVMyb3DnURLPOrDR9nq8FQIbGul+BXPbc1xpnEQxuR7NNPcOzn
mIVUFTU84Q4XDBFs9nHHHLVVaiiv0RgaJXjsLYbN16lhx9AIZ5zgvNeLujZu
VIP6fOacvwTveDH6fK+fGvasdjP7R7B0U0tZ/CE1bI8b0JkkuPVJ7rVrp9Vg
u4H8g88n6o8nVWaoYdHxO4FTBBtXb414k68G97LIF3werlize7BaDYxoA+lp
gnNKpdzE29SwKmORE589CodY8l/UwPrbdZDPkvmNumtG1VBwoCSVz89yb8i6
zFHHP/Fn9/gceT16vr+UOm4ZptTx2eDq5r/HVQh+THvB5/70VT0Zq9TRuEah
k8/ZFxkvS9epo4957zOfN54bqGrdqA7r3cnf+Uz972neDz91rDPU7Ofzo/js
i7MOq+OI4t1BPtdOPyl8flodNls4I3yuDOhvSs5QR3aY6x8+3++ifd+cr44l
wxNjfC7mGMxSqVbHU4u1E3y+W7NxyWCrOuRnO/zlc55uhEH5J3Vkisn8E/gj
K4sTPayOavlaAWdLPvG1E9HArtM2k3xO6nB7GWitAYlnyVN8jrr0a03yKQ2M
b9SeFvhPkUL6QNGEvfdNARvn6X5UStEEbrYKeLwiPLL06nK83f9VwB2eWxKz
eCsQ0fFRwOIvMv58e7kCjRHlAjYy+bhR1VELCyJFBGy9cMVoWBDBr08J7u88
cvj00zNaCLFsENj3rlvp3Z7LWsgLXSXgrc1NytL5Wlj39KhgPT0VIXtrK7Vg
d/+8YP27by6t9m3Wwq09ngL/aGXu6UG7Fl5/yx3n83BKw3zGRy28d2//vz9P
L9Lr/aYFrV2fBP4OO+bvVtGvBfOsR6N8XnOwJuLMHy1EXo4U7I9QMPP6jmkt
eIyID/O5xmdXo+EcbWwL8hDs57EtD4fnkbQRVrhvgM9rebRF3ZLa4D0w7uOz
hL2XadESbXD2X//B5ybLcq8YRW2Ut17p4XOiESl+k6Y2eotkvgj8obOtQFtf
GyuopC4+S6kWd8w21kZawNZ3Av/IiM94a6mN3O9Cr/mcztysdNtOG8mqRc2C
81S1eLO6C/F9nUuP+Pxx17vkG5u0oVD8+wGfZ0hebFT00kbtL1/B+ZerdJ19
1V8bFPKzLD6b+0gZy4Zq45Tc57N83k5/vffSEW1IjuhG8fnog7O3Fp3UBrW5
3ldwvrydvqSc0YbTiQwHPjdQaYslL2gjf/DRCsF+3W9x+i9TG9OfrObyea5X
Qiz5pjboWrId/OdZlWJfG3dPGxZtVZl8Xlc+75/YfW3ciwvdwmffHc90TtRq
o/PMBiqf40indok818btmN35/HiRV7r2SuRLwj658lV8btom+na6k7jfDFYO
P94MzGugHvxK2Ncm9Y8fjyglR20m+rThQhbT4LP2VovIkD/aYM+vXzlBsKPE
zLLhaW0Y+Z+V4Mez4KKq34GiOsDfrgt/+M+PxxGVfrIODocxWkcILhQz2eK7
QAeLCs9f5sfHVwWTKb2yOjDc0z42QPDopvvNnqo60J2b+/QXwcy54aKftXWg
6EWd4Mdbg3uG2LJaB3ED0aZfCHZ1Hwt5b66DMZWITR/453NO8W03Wx0Mn4ue
107wxfy939qddEB5KCHexI8XbrpLXdx1kNAzKFlLcKfIkMuLHTq4cGj3UBE/
H9zOj2fv1kG52Hh5NsFLNwTUP9+ngwCV1dsTCcas5VM2h3WgF9L5IZTgLXm/
9B4d18GxhBNyrvz4yMv1s0zQgcknUzltgq8I78qqTiHW9+zutDA/nuWqdJpc
1oHpmpr/HhH57ItLD73ihg42aLU2HiJ49oxrtqvu6iD6ivFlWYKVbu6ILi7T
QXW8199cIj9aO8vf163RQUlW06Q0wTunu4fynxLrdRpk+xH5NObGZbXlbTqI
WbyFm0Dk2xxHj22573QgcnvrwX0TTDydXHJR5YsOBkrWLCcT+fnntc7W7F86
eP3d4I0dkb8lOKli8qOEf2x7LRSJ/K7xb4PZ5SkdPD02sjZ8kIn12QvClszR
xfOznW9F+5nwZ7fnXyTpIuBimkTMdyYSJpJ7paR0kViq1Vf6mYn8q86yyTK6
kKAmJzp2EvlrPd2VpqKLkKjYdMU2JobGWhMStHRx/0DAaPAjJuhXzjyat0oX
G708I3+XMKFnxxY6ZaYLvNX6Y3eVqIf+zDcQXacL24BkUaOTTIRcfu5/1FEX
plkij7ieTKSsi70mvFEXR4NzyuYZMlE6YvPh8HZdlPiNVZVOSaIjfS5z0lcX
pFnr8rsLJAFRsZ7eYF1Iq2ScvrVZEtkBYqWvDuii5iiFvWiCAYk3YjE10boY
OW73X/wxBoJMxd3uxOqi3fPmgow5DLTfEFdPS9LF2MeFpbMi6DCmSkyeTNVF
ICl+ccQYDeKfJNK35erCbH/wkslhKoLWzQtgF+hi64FZxeERVLTfm2e65r4u
HGNnPoxcQIWx9Hyqaq0uiiJyWyYqKLgaPf+T5DNdyAW6V4XvpkDs1/yCmW26
uPbvQiWD6G8DnElHB97qYnLBFukWop9+VUFy6fykiwusKOHDRD9vpEhWevJD
l+hLoqwnksjIjCePFQ3pQj+5pEUxiAzRP+THV/7qYpvn8o0MZzJ2b6ZcSJip
hx/fPI5+MSKjrYGy66C4HkgPzjKfKJOxagXVyIemh/cjx9vUpcjISKHO4y7S
w/XxazMixMjE+aW9N1+mh9OxX04fnCLBbyft9go1PVT7X68T/0lCWwvtyGId
PayTtvws0UnCqlV0B7HVeljMezzzUzMJGZl0uT9mehid3H2c0UDCbHHG0Ccb
PahknietfUiC7x5GbTNHD2sfTlOXlZLQ+pZxtmKDHiQubnLmFZBgYCHpmbNV
DzLLRn0L75BwKVdy5TkfPVjx5KtF80iYxWCKRgfpQXPWkc5luST4HGS+CQjT
w1Tf/fk9OSQ0f2HmuEfqwX/uuMJqgvXXS4XbxOghee8bkZkEpxZJ2a5M1CP6
kvnPVQkWXrpgsfwFPSw7teXuVYK9jy/oI2fqQSR/mdO2myQ09S94OHlDD7Wi
0Rddifvp8xYmfM/Xw4oVi7YfukVcr3Lhltelemjv2Ed9StgnrLJIu7aKsDcq
aZ4hYb/3mUUz8x/rQbrzw2hVPgmN44va0lr0kDYn5NKWeyTobpXOinlD2HOz
8gO9kAQhncWs7b16mB315caNEhI8Ly6WcvitB0vhHYuPlZHwbOaS3jXjevAe
+7jX9z4J59uWnGLO1UdVgNQwu5IE7X0yTU+U9fFr3ppLGx+RsK10GVfLWx/u
1daJYm8I/797ZDzqrw+G47O0JW9JCJ72UywP0cfEv21qusR+HrMsGbE4ro9N
rUNx27pIyGmxTeJl6yOlQp/a2kvCYO/elsOf9RG5VWO4Z4KEIwsfrWv0WIkf
9jTRiflkpIX7YperAXQmI3ye6ZBhx9ga3Ru8CksTbmVWxpKxDg1S632NkHwh
tbH7J5nIo1H324KNEL7OuepKHxmbmk083A4aYV7Kqrc7BsgI8ii55h1vBNJi
pZO/hsi4cOSGftQdI5weDO8T+0tGT+Upp5JhIyxevPLXobkUHDVlJ8gdXIOP
N2JznJQoeGj2Zs6fOGOUpszpmuNFga/lqmrnZGMoB91Kpu2kQMr64oGCS8bY
Nnd5ncwuCoLs3H8H3jZGcMOKJBN/CuR5XR0/m40xesh3+ekQCk749d7qppnA
29yaEXqCAk7KuGPjeRMw5exOH75JweCoRHMrB7g7/fnN4CgFu7jvx0tdgIaP
m9dbjFPwufj2sssbgPfDrenn/lLwKpQT4r8VqA5K+mouREXpxLklEkHAquiy
TffmUnFkSs7P8gxwudRqekCaCtJsQ7GSJiD4v8z+GZZUnPAU001/AcyspMkn
s6gQanjrfuw1sH6tb6G6DRWDxw/lO30Akv5GzNxiT8WrubW8332EPXtLur+6
UnFpnv011fmmmO8QmOrrT4U6Y4dFmq0pnnekbopLpcKp6cdoO9sUZo5+B0vS
qThwMugG3dkUz9wUPL9lUol8dHh+rLspFtVX1rBvUOHz9UJ72G5TvOmdS3Es
ouJGcbMvL8EUGtdafsm2UKG4wegsrc0U/UU/briL0bCeXsOybzdF++rQOTLz
adjXuHYi5p0psOfVnh4KDfVm3M3CX0wx8+qs3lMLaNihFqTye8QU+dnSWTIq
NFz9d62ikWmGVIny8PS1NMim076edDOD5+DLOp0zNPgarN5xcLMZGoxLnxee
paGoZevngG1msFyw7rnZBRpsZt3t5u4yQ7lIm+jhKzQE72R/UAg3Q074t4mT
RTQ80olrr7pghiDh8flWH2igPi/gFl4yQ8t47JvszzS4e757dT3TDHon1r9e
8J2GwRS1l6dzCHvIcrsMR2iQnnrc4l5GfL6U/CZYgg7/R7Ofjr8hrr/4mnqZ
CR1lWzRtfnWaQVM88WGeFR2z/jo//thlhrR/84Mb7OhI0chqaOg1g5RfWYXf
RjqqE81rz46b4e3ztQXPwumQUN9lfnLSDDyu63K5aDq4dYnVB2aYQyvRfOed
WDp+/umq3DbXHMIOe0KjL9Eh6X6kQmuBOeyc6FNRdXR4jF4zUlhsDpPSgDFa
Mx03TzeVS8maw0IqpkD4LZ04mEvKppXNcaHoJm/xIB0xblaGQ+rmWLRj1k/X
KTpeDvuVfF1hjk2PYgIkxRnwUaooem5gjhPqVXNWKTJQUPlZr8rIHMpNPTfL
dRmYdpUoLIA5ZivsVe43ZyAp1u3eRWtz8Gyv61zdzsB7hSjt07bmqPBJK1q7
jwHlhzn5kWxzFPmVP/l6goGK3+O3d/LMoUpt0nLNZ6Do86vi/I3m+PZiasj0
MQN3Xt97OO5hjnPTP3YXdDOQWeHXdHKnOZg7mduSF0oi9Y7N6xY/c3TEvr6o
ayiJs1eUPiwIMsc7cfHwFFdJnDjZ1XcjzByZc++kq6RLIuLAg9Hfhwh/uR3Q
f14jiTD/i1OGUcT63Xa+7+qRRPDW0NmRx83RuqE1pngeE37OzvOfnDJHrvNv
iR1aTHhaa0tSE8wRu03GcrYj0W+uJi3ZkGSO+/O0DlcHEvWv5k+FzBRz/F6w
yqU3lgmO7GON76nmWOUeF80h6iVberae9mVzlBhrqA0VM2E5J2pNWJY5jC+v
OzTZQPSrE5stq2+Yo/fw5RfdRD1m8MvITizPHNUbRVPpH4j+8OMCZ85dc3xo
Vy+U+Eb0Hy9GN14oMsfp5Io5K34xIV//Ynt3mTlSfWpz3v5mYnHpHV/Vh+ZQ
2LtQdhdRP0rmxgUH1ZhjxXDKkqVjTJDTfQ6UNZhjgfi+xGVEPTo3kRUt/Mwc
P9MY868S9arwUflYm2ZzLHR/qlpP1LP/QmYkJbaZI2CrTnYaUe+O+Ly/2NFu
jojWWxJGRH3c515+Ra7THG9eXTK/S3APO+WmT5c5BubG2IgR9Xa3+d57d7+Y
I8hmyXUbvj6kzymf6CXOT9yOX/sJblNZXmPWZ468/ovBaQQ3Sks8jRkkPqfH
XCvm92ek3tbWUXPs79mX8oTfLwrXdyz8S1zP7YYrv78oG8ns3jpN+Hs752E3
wfd6Dn/PmWmB2av1Q74TnPt24+DgHAvcXNdJ5fc32Y2GE6skLCB7xVN5mN+P
VkkKR5EtwL16yojfL6UUDM19SrdA6HGLY/x+KvFaM4W2wAKT/+xX8PuvUxdu
LXBbbIF97Mkd/H4tOi5G9oqsBS5M/LDn93OHjnip/FCwwFwNKSF+/xe6x0JL
R9UC1C7vCD4HesoahmtaYM8cmw989nGdQo22BSyElRQE/avtW2vxlRb4wWK4
8dndpITtuNoC7htSBP2si/ZZ3kUTCzh+2HGZz2yFII9P5haIPqBTLOjnpey9
1awt4BNU1MBnM3H1gD22Fthand0m0DemREPL2RZ4IBf2ns96v78cnulsAb93
rwT9vObn6uPrXC3gYbBN0P8rv04//Z+7BeREywX6kOyTA+febrHArdUyQ3xe
WOGavszTAhFu9wX6A/2O/rVdPhZ4W1cu0Cs2C3mWpe+2wCuOhUDfyGGfff4i
yAJWdREC/WM4o/bjnBALvFQ5LNBHTH4PDa0Ot0DkDpZAP2k7w1l4NcoCNMZ2
gb7io50PiVgLGDstE+gxZ/fsjnuXagGFyAkBVxaodeTessCfmdsF+o3kyuw9
dk0WKKopE7Bvqcy8vgELPF3fLmCpBwws17VEWvf/9aGaarE9ASGWYJPeCzil
dF6AZpElQkvyBLz7Dtnv57AlTIUeCu4nv9vh58VZVuiIWSjgN2qJu9bRrbCx
UkJgb0GMttoyaSvUC9sI1hPf2/p9YpkVXqTbCdb7T+rKk69KVjj0667AHzut
9+S0qllhZeQMAb8KMY95sNwKpf/pC/xncY3mk6NjhYdx9gJ96O6rT2uTV1rh
wBuWwN9LZxeoRK62wng/U6APxepFz91tYgWeVolAD5rY7tTram6F4sn/759X
kvxjS5YV9Attfgv8XTN8XWudFT5Q/q8Hmg3VnlhsbwV3+dqffL4td9Z7rqMV
dhqO9/JZmrPDesTFCvvbi77yOSZCT7lrgxVmnfzazec/d0REn2+yIuJFoOC8
bf/48lvJVivsMDJ7w+dWUnbDVU8rLJA2F+iXJib7riX4WEFj06ZnfM7dbXX8
wG4rXOp3qBWct0uSXt5BVnA91FbGZ32l1Kbr+6ywxyMpj8+cO7IGvWFWuPym
L12wX4bXMlQOW+FUyLF4Pp+qVp/rE2WFinOUMD5fX3c3MOe4FYz+W7BVoHe2
rez4fsoKzhs3WAr0KPcKM7UEK1BFIuQE+/XV7OauJMLf6avG+M+vVMAjWm6K
FdLW6NbxWXfc7sDPVCsc/r3wBJ/ZkS8+q18m7EucDT77ibva+WVZQeSdmEA/
jkl6X3jrhhWc/Mei+Jy9ePuSvltWyHqyT4TP1dm9xzTvWsHYV8OHH2/eL/fv
311kha2tNbn8eDRRMsy9XWYFbnhXA18PkjQLq+x/YIWmbrtifvzSfjqtvKLG
Co79MXvGCLZ3OnomoMEKYhkHv/H1cN9OsYk7T63g8WPyHz8envBM2Pq7yQqV
DZ/SBgm+2s94qtVmhSS1OQV8fb0y9KJOULsVWPOg8pPgdzNkU+++s0LViT+/
vhE8HpM9a+ijFWbWOTfz47EkXd1P54sVRFlzQ97x7UnLf7mn1wrRfi4n2ghe
r7jSuOCXFdTPReTw47vP7fvZw7+tcFeuKeoBwccMzEh6o8T5qdhXe5uv51Q1
hOydsII89+c/fr6otLH7WDhF+PtS+pfjfHtetFqPCrPQsfnaIl+Cxzby8vXn
sHDYa6HRWn58+tq5IEScheII0ufFBK/w3xZZTGLh26KaRz1E/rIb6/n+h0Zw
4Eq76wT7ROx2NJBiwThmSyaX4GNiw+Wh0izs+iwe8JvIh5n/7ZcvlWGhd1po
UwDBD6SnY8flWTDYKE5vIvJnR1b0iKEKC35Ha3vnEvxHU2xTmAYLzWXs0gVE
vqWXnK4v02LhwzBnfc84YY8pY/lfPRa6R5sObyLyte2TC+dWr2JBOvqZ/I5R
JrwdZYQOGLPQttmO/mWIyD/vsrzvm7Gwxa0n9vEAExk71Fr+WbHgePSpzN+f
TNzvu2O4Zh0L4SmnlzJ7iPgUop950J6FK65jtFtdTIwK3Rd74MjC2bjHJ2zf
MEGNMd0zxWVh6Xi96NFGIh/QGt4ab2TB/aXvm75KJmxSbS0Oe7Dw/b/3AUdu
E/WRQmvuw+0spG6pueuZwkRkHpchtJMFJ/ody0f7mbi0svMg/FgYijBsfurA
RHnl1q9HAll4P7QqSGoJE+1re9ZX7WWhLvjsGaO3khhu9SueEcbCvF6raY0T
kiBvHFpqdoiFhPpkVzl5Sah/CT0RGclCtaJDiX0eA7vs0ivCjhH72/tjfZsW
AzmFdYNBMSys6JPSvZ1LR+/in0q74lnIMdDfNLiMDuVjVPdtiSxUPbtcczuV
Bq8+g0S3ZBaSOVmDItI0ZLtsbnC8wMKCKIe81VlUfH5w9N+6SywIn/RtcTak
YplSrpZFJgv/9uQfsXhDwdbTrZ5G2SzUf1wQ23iUgow/Yxd1c1iIm2khKmJM
wYfNS1vU81hwCTtnkCNEwZJHlrMV7rIQWkZJTn9GhvsK39WLi1h4ZZ6lXp1B
RmpKYgCjjIWMMxFff4ST8VaoNGveAxa4rFfD6u5kLNz5oUOkmoXnz4+lpJqT
4doiQp6qI86TbeNpriYZKYbqlqOPifO6rfFfoTQZry9zwvqes9AXTqnXJvp7
SbH9t7+2sGB7fUJmrTAZzkHpn9+/JK5fZKIxMUBCUkfdgtdvWMgvpYr8+0hC
q9nP9U2dLET2yxjPbyOBcpMa3dDFwoDxYvVrj0lg0wxLH35hoX/j8iSbKhLi
wzf3Ffey8PDqH+/cMhKefzq67M4vFqbWjLqfLCRBwjaXd/03CzWrniy+lE/C
uoLWuIwRFta8y116K4+EGOnx6pRxFvxXNd88k0vC4+ilYwmTLDBuNG9Qv0mC
6C9LjZMzrPFFsrPYPYcElrPv1ggRa/zyGPKeQ/CxisRz++dag12VqyxJcJ1C
6bPAedZoNWyadYDgWfEfZvhQrOHZkDmqSlzPfFRk5VaGNf4cuTRGJ+4XuUnd
d8MCa9TqsbI1b5FQWc+5zFlsDcMXXsWBhH3Tmvtf2chaoyN0nX77bRKMz6WL
mytYQ81qjcZGYj0HpuuwWsUaRrm+RX/ukjDRRL2ppmUNURHqX88iEkYDcg9L
mFqjCdWXPlWQoPemtWCWpTV08osj2x+SEGw63vvP2hrJnSEfXxD+HKRYOf1i
E/Z7Na3sqCOh7+4H5UYPa5xeWjub3kjCl2Fq6+kj1piIiy75856EfWWnqMHR
1qB/OPeO3EXC7COzHHknrHE7xtZN7RMJiuKjL2QSrLHX/NzK7d9I8JZ98zI/
neCA11Wf+0n4bpf+5sUDa8TVL5M5LURGX7ZaF3PSGqtmHTu6kkrGKM9iIH3/
WuhKark7rSSjWvnZ6tbjNnieqCIvfIYMvapTt/9ErUOUbMq96d9kWC0gNxqd
WAeVaIWa2iEyXAKTfkbErsNAs/FUzAgZobJpKhJn18HlxJu/C8fJKIvIuyKT
vQ6b2eb6a4nnBWYt59Y+Woc5/v9VfJhPgW2N5JGLErawzemxmFKnYFvdZbbJ
WVtc8p1wdfKjoD4sNCzgvC3yjvYc3OFPgfIK+6uX02xxllEnGxpIwc8L//7M
zLbF0KOJgct7KQgO4KY/KrLFnZO6n+ccoiB60bw+h3ZbZD536V1ymoLswNBT
2xfZoe1Qdf+JuxR8X2xff/KyHW76bN//cYoC/7v194Oy7PDuoOVOwxlUDFsZ
33O7YQdmzlezpJlUTPprZGjkE/w7qdJelApytXhYS6Ud9r8cYL2nUKHv+Uhj
wUc7DHrxCjYqUBGRZ3r2+pL1UH3deeivHRWzzUtPnZFbj6xOquZ5NhUxr1dE
himuR3p/7XpDRyqShGT8bTXXY0a82sQRHhXZnCnrgTXrIanSmaS5jYpno2X/
Vrqvxw3KpLLofiqkTHS3N1xcD6r08eAv2VTYamz5NCtjPaqibvosyaHi8KL4
rWZX16OUx3J2u0XF1z/fPCpy18PD2mFN1z0qCu9cdL9XsR6hI3ual1RRwZGb
yU3/sB5Ly0Ipu99RESvSujZkmT12bzXe0ClJQ+XQ1KMCJXucK8+sLVxIw1CX
mvWgmj3Il12vJi2hYcODo1Z+uvYYS1NneSrSoBJiaL7N0h79pwwqNurTUN+T
YWTvZY87jaURJVwaZjzzX6500x6hwRH+Fy7TwDu/Jlz6tj0UrlyKZmXTkOcp
3kC5Zw/T81vbhG4S159xbdO/Mnt43759/XwBDXf138e1PLHHw3sdZP9HNIjO
yn1T32iPuwFNWief07CpZb/C/VZ71Aj10O610iDuy6jI7iDWozew0qCThu2X
bX+Gf7fHUunSy1JDNJTtXmgQ2GcPx2pqQtUYDWSjnijPQXvceiESc3iKhopX
UYscJuxxYB2nZI0YHeLH3BVoImyoFvXnfZCjo8jX4um8OWzEHzj7eZ0KHVsd
1QJF57KxeMWMoJfL6SiRGb8/KcGGyQL7bKs1dGwvT3LqobMxcfeGTasrHaTM
8IluSTbeH3eR5W2ho+zE1oxOKTa8jn4iie2kg+yy4merNBtnZY3jJkPpKDdi
Jj5fwkbLC7dHFhF0eC6bWvlIho0PL8f31Jyko2LgaVSFPBuz276m7LlIh/fr
uyolimykqJR33LpKB/3B+aa7ymxIzD8gsiKPDp9TXouuq7MR1XwzeGk1HZKK
M+8l6rLh8vdxmFUfHVUS33lx+myUxqaf3DJBh+9Q89RxAzYeyeZr/J3NQHXl
JZuDRmwcTvO99VyWAb9rRwdCjNl4Ex8btmQFA1LxvslBYOPx4ZQfi00Y8Hdb
1e1lwYbupSs3PDczsNBM9sRWKzaO+pT1NQYwUK8squluzYZntbKvYhQD0qMv
93Ns2bAMOTX9L4eBhnf3l9qtZ2NK6Zj59UoGgmqu1LHYxP+3O2ZefM3Ao4RA
yhonNiJFQzQL50pCOntGhYYLGypJ9csCifojoPyM9xIeG2feHj11CZJgfs1/
OO3Gxio59xlWByXh89d014A7G2GJG8iH0yTxgNwq2bWZ8G/eC40zDyThuXrQ
r3ob3/6y0oIZTJSxIxfc28EG49Jz1QQ5JuZ7UuuueBH2fsvaNseMia3hmQFJ
O9mwucc+v30zE0UJ2tJHd7Hxn0zDMZUwJsSyqxv2+rHxMOHU5pmJTGwq5+zx
9GeDPbTgW0420R82dy/hBrLhf1Bsrl4JEyJfg56w9rDR/9BlTWc9E7y/wvsM
9rIRsNdwX3cr0W+R/5NVCWFjV41cQto7JoQUlz1fsJ8NsSYPO6/PTDitvhcq
Fs5G35ZPh5O/E/0T21z+7wE2lj/YEBbcT/RHO140/TjExrUdvXQQ9Sk7fFv4
uyNsvOzRuaNH1K9XE4YUn0eyEbtD3eYIUd+OZUW1VkSzYX7DYLf5BFHvltMO
5R1jQ1Kyoj6dqI8zmq+opJ9gIzlVamcOUT8PfdF5eTqGjS2Jwpf3EvW21d+a
I0di2ajuzadTifr8AtlJPTCeDbWJ5o0n+fqUwufXWxLYsNb30PpEsNnq4ChO
IhvfMtxslIj6P5k9a7l5ErFfJ+ZNuRH8fUdSh04yGw+W5C6LJtg4XP6YfAob
Brk5SpkEn0ko0GJcYGP3/gP7Sgj+nGXRKZLKhjjnZ9hj/vvx8rYTo2ls/HZe
VveK3383b9f9ls6G+m2Pjx/5/eSX4Q+vL7MRPbrBu4ffL/6NPvXoChtVtY/G
+O/bT5AZK0uz2Lhx10OD33+9U8jqvnGNjYu1vMP89/crVuvFX7jBhsNtcQl+
PxfNrjM8dZONEOvJEX6/177D+Uv4LTbap2Q8+P2heviXBN/bbBib+vjx+8fD
CXuN3PPZOMR+ayKYZ8oS6bG7Rzwvxcu+8Fmx/Ox/xoVsTMuNbuX3q2HNCibL
iwl/bnGo4nPjl8LvS0vZaDbRFRXMY/y1TCaXs2HkuMuEz/vIr0xnVLDhd/CO
D5+fKHj++v2ADYXp1lN8XrJ6NKW7kvBP08RVPgexj1m8qCb285t9CZ/rd0gO
1NQS8YydJtCvFoZnXyyoZ0OKlSDQB/wS9FlZj4jz41UjmC+pzKofPPuEjU/U
1k8C/anc5dKxZ2w03OAK9Anv5q9rQxrZcFvy7JdgXunLvhGvZiKebnQW6B3f
rm35EtnKRoGXvUAfofrYvkxrI76/6axAPzFWX1lX8oqNmUWuAr1lZ59s4Yt2
NizuNAj0mKQ7Ell9HWwEU38K9JrKoD9JczvZSKhtFeg7P3S7o+U/sDGueUKg
/0j+eRZs0kWc7zIpgT5UMx2ie7OXjdvXIgT6UYDosmHJQTbqVysL9KYnC/bv
6RN2wP6L1wWsoNY0WEdzwIMHLf+fZ7IL/x2s5wC21//1q/gApYFlXAespXYJ
mBvb4XhmnwNGV94XsMz1uOKpsw4onycqYKp/GLkjjbj+stOC+4voe+0szHJA
wsJnAvsOne9kXLnhgDxfCHjsn2N1wi0HxJFiBesJ9Hiy+1C+Ay6/zBCs93sN
FvkWOiApMUDgj+yR8N9bix1wNLlY4K9tSsUNrqUOeJbaLfCnjOtgGrvcATqj
PwX61bsYjWBWBfH9oRaB/1Pue9sYP3RA7JdYgb7o3HdFRq/KAZmqC/+/XzIf
RtVqHPBOPEgw39TosPC5XJ0DREuPCeabYqKcryxocIA+y0Yw38QqTNhPfuyA
4Kd5An1z1ren9nOeOqBlQ7ZgvqlSao7i1DMHuIktE+ihB23M/g03OsD42gLB
fNOqAwdbfzQ7IGDPPsH5G71Vcr271QEa0RKC+aZ7H4YOvWlzAOvcLcF8k/WD
k+cnXjlgmXS4YL7pXerSgkVvHGDtVyyYbwoIL2w0ekvYl6okmG+atWFdr3un
A/pnZAjmm1IMumYe/uAA6b0tgvkmdWbIkowuYr0RvZECe0ckDKs+OeCQ2nzB
fJNTW6Zj9xcHrN+7gy2YZ7prsHtmjwMubmUs5/OBM40n5L874N6o+Rw+kwO2
X7H86QCPKut2/vN9df1EhWefAyykzS/z2UAjof34gAOG239v4vMzccWh64MO
mD32ch6fPb6Xz3sy7ABSWEAOP34MP3JQ/jHqgKzNZlqC+chr38wkxh2w8caz
S4J5ymMH3TX+OoCS3dTPj093ttNC1086YPGFZFk+W5jfSPSfdkABp1qJr2e1
y5rcSpjBgeforSF+vPMVetmQP5OD2psF+/h6vdAHn+5WEQ7czmtl8uNjUoXQ
5NAcDiq+HPbizzcppyYzGWIcxEpMl/L1//th6tr6Ehzsf+Zygh9v2a7Vttz5
HPyu8L7In2/6vJLnFUrmgNK3t/gzwaGSfRHnqRwM73yY8Z5giZGo1DI6B0XG
xxbx51MzXiwofivJwZ794j+f8+P53dst/6Q48Og5+a2a4EcJlj8XL+JApzN7
dyHBG/3fzjZZzIGTqft/VwkesAuU9VjKwWbDbK/T/HiuPscoQpaD/t6wyWCC
pcTTXDKXcZAe0ubpRHBur3ZgjQIHjQFDX9QJxqNHpz4rcVDKcAz8R+S3tuxN
2SKqHGhLPg56SLD30eFKRXUOrOs+2QUR/G9bzFuWJgdz9ml5UghOMJMZ9V7B
weFwLD1P5FN52SJyjDYHD46HHZlNcMn0OrWbuhwo5Yb12vPnhd93WT7T5+D5
zs8nvIj8/PF+iMcvAw6m6bpxJkT+3ntxXvj81RyICX+Vf0Lkd7GwK2eXr+Fg
zbalQRNE/r/EM7zDNuHAce/FxeXDTGivbHoSaEr4x2xIgf/+qp6x40uiOQdy
aewrin1MbBiemL5nyYGXa+etnb1EPm9NWPiSxYE6ZU1M0CcmIvMV9UbXcrDz
Bruy+y0RXxPu2zNtOZgUzp07h6hncnZzfAzWc/DrQJy8Yh0Rz+16ol3ZHLCW
v398vIDIf2qH0sM4HPynmRMhn86Epxi97KITB/NTrVxnRTEx0XOj7b4LB//I
VfPnbiLia4NJfyePgzo50mpxTSL/Zb+cO72BsP9K2s/+fkkURe+Sl3HnIPpM
ysHay5J41+qgsHgzB3c4JC35tZKYIWuguHALB58ST1tt+ciAov8SJeY2DqJu
7HqV6s2AbcUsZfoODkT9DGQ9vtIRKP5DmeLFgXxk+eShTXQku7aozN/JwRXZ
ZtaPlzTcv1asKr6Lg1uLJ5jSHBq6RtLURP04KPyyrl/lFdE/WkSri/hz0KWa
bZi1nQr1RB8N4UAOjoW6DVRPU+Dwka05HcSBVuxvnw3XKNinuXL5v2AOmvoL
D2RuoCD1wOIV4/s48G+wOtwhRUHVk5lao6EcmD09kjuji4yvUt+1hsI4SByb
FHqVT4aEV7P2wAEOWr4+Ya2OIUO7sEjn1yHi+bP/HM/YSQZ3Zpru9yMcLG6P
8/CyI+OAQ5Tet0gOmEx7sd36ZGSm79T/HM2BSU3AXr9lZDT8sl/ZdYy4v6v6
vHwaGT9X6xu8P8FB5vHip6WzyaDGSBu+jeFgVsJSKZMxEla2C69qjyXOj4XI
nuGvJGxU7F31Mp54HgJCy1+2kxAZ3LS6NYGD48Wdg7uek3CtutCoKZGDHVd/
Ba+vJeEZOXXNsyQOLPY+jKFXkDC4KdL4cTIH10o7ojyKSWDe8japT+GAXBf0
dfwuCUZ/16PmAgcRh+V2590mYetaPdPKVA4+3ItsWXeLhBPnFplVXOKAZGiR
cOUmCbe+zDAvy+DgT0Pr2PkcElp1esyLMznQ2/JKTIrgsYhGi4KrhD+GXQpn
E7y4ucAyP5sDTv9crj3BZksuWuVd5+DnJcXSbv68k28E62YOBwHBy58VEdeP
K/Oyvp7LQWfeSGhVLgl3RdevzcrjYGWczfUxwp52F12bzDscbJWacnQk7JUb
ErJNLeBAn/TQ1YNYj7XpN9vzRcR6Lh+yFSsgwe/0c7vkEg5Cb5eb1ReSUKJ2
wT7hPgfKu9WXeZeS0Ln/CDvuAQcDvD8pNuUkCD/ydIip5MDI8MMBfcJ/dtt1
HKNrOTj4m6UgX0VCd+ozl9BnHGQn5jUYPyZh3vxpd493HHwbvztjVgeJyP/x
2x3fc7Ceo1+y8B0JOXOW7LL6SOw30++79nsSrGasCVX/zMHfqewwr24SDg2H
JY794EAyPMXu43cS+jpG6xP+cvCqlPFS/B8Jjdf6llctdERUsWlHBomMBNP3
M+RcHRHBeD9wWZeMgRzv+8EfHcFTfqIoFk/G1bH54lWbnIjn5xXpYR8Zd42v
Hvns4YTWVIOSyAEyKqMNR+dsc0KUw3gMa5CMTvL2rvVeTghcZVnQNkKGpEpp
8Tt/Jwx2BK+c/EfGCddt28eOOEGSt4N2QpwC37LiiuVXnPCLt391vAoFegc8
Ai59c8Knoaa0vJ0U/By49KO41wmvy3OFHuyiIHNHp2fLDyc4C7l1NfpRQLbf
4D5rwAkmLwuXjfD1LFknG58xJ6iv2PbJMYyCqw0sef25zrjX9Ia68RQFdNry
9ueqzqg9nXgkO4+CoRuTJpN+zsjc1zhUMEGBUXzs5UF/Z6hp4az4JAXRQYtm
9gQ64/wTO+ntRHygrzasb93rjGthxT0LZ1Gh/yzY9vpBZ7CmDN6kz6MitO8H
zzHOGTN/K68Uk6Xin3ZH4I1cZ5Se2tF0YC0VFsydLy7lOcPneNgxpi0VsX//
6CbdcYaF8+trBeupWFzLGDtU4AzPezuMRx2pMHZ2OOR03xk9ex/wzm2i4kjI
o5jpp86IPNOw3SWYiln3i644/3DGwpphsz+XqZC3y1i795czgqRPn1PLIu73
/mR/Ur8znkrxWrZdpyJKyH1125Azqr4dUfiYR4Ww5cwXnH/OCLmfeX/ufSqE
Gu2F2fNc4Bx2gafxmrD/Q4+HzXIXXKcn/tWi0CAd2DrbR8sFOpdUsoUZNBgJ
3889qeOCf5b3099I0RAuf3rs0UoXfC/zHr4gQ8OEt14CCy4I+qpwZ/cKGsZ+
Rzy0cHCBumnC/HAHGoZmLlpisscF8lt374+6QMPVWc45q/a64F7AhSyZdBpc
RE7r64e4YGhtdPzjKzSUzJ5prxHugsSa4E6TWzQcmPvj8KIoF+S+4m1+XEmD
hpiCBPOoCzo/mw411tHwXmxzCvW4C2K1E/Z/ekIDJF7cmXvKBZJ7W7esJvLF
LFJ5159EF7w9N5RY/J2GQtKI31CSC9bmzK+xGKDBk7x8oi/ZBZWP++u+jNDw
iHKF+vWCCyyd1jV6zqAjln7KvC2T+LzoaNPBBXTQF7pl3bnrAq/xI4OT6+mo
W3hWK7fABSJ50u42LnTsW9RUca3IBZ+CLccfutPRLm3+6lKZC5QdDhst96Mj
dananLhqF5S+U/X2iqfDTmbHfydqifXnOu61OkfHlEz60uh6F2T/aDjmmUGH
hxzNIPyJC/57sUp3/z065BX+eu9sdYGo8JmVMZ10vFTQG9ne5oKrkpekZ/bS
cUzRP8LjlQt08+PifgzT0aP06Ty3wwWqj8oc9OczcF55saLjOxdYjajdyFvE
gI0K9+769y44n5ftUK3CQK7q0yeW3S5IMll4rpfFgLuaCNf0swsuHxv2k+Yx
MF/d5JPRVxeQdXtalHYyEKBx76/OdxekkgpZ9HgGZDV/HV/+0wV3vBeELMpk
oFVTia7W54Jz6ue2rC9mQG/FRXW5QRdcYtLmxX1hIH7zoQe0YRescEzYuWqK
gZ74LWyRURfMl6CPs6UkkfpLKbhn3AUXZ0qNT7AlMSotPrvjrwtmBLwUPegv
CXvbvnNPJ10weatcfuVpSQjfLCjPm8HF3uvyVYdbJLGx45xdxkwu/kwuzVg9
RNQrc8M/nBHhosOtT/wonegHDDcFRs3hYoms0UiBLtHvepvO3DuXi5Hmy/Pp
jkxUn5M/6ynOxYLLIfNm+xP1fMMcJd48LtHXGJXonyD6/9HvJWtJXHzzCE50
vMREs0KjzWoKFz82Hvq+PJ8JVef8d+o0LtalLns9t4qod6OTdi9hcGG487ek
ciMT7++FCJGZXPyzGNN50c7Eyk8bEmcs4CLB2eqjZxdRr1KN5YcWcvEh8f3Y
yh6i3zSVLfoszcWaJ9J5534R/UPgLOtXS7jgWU5YtBD15KWMb28aZLjwfJsZ
snCE6F+bnuwqlSOul26x6OofJjjTtyZz5Llw727flTpO1NeaZ06nKnIRkm8+
KEPUtyKbgmXjlbn4NNP/uTVR/26K4947rMqF7qmJeWr8+vj+KstAdcJ/dWlu
bwim/lz8eqsmF6o/a8vdifrad9GMnU4ruCjOoU5VEVxv83nCUpsL8WLLP/P5
/W9YQ+xKXS5Ephbt57+fDruRs0RFn1hPsMWuvQS/aI+7s9CAC18PZmEyv/8T
DTSTWMUFfccD5zv89+MrndomV3NReL66tIavL3mu9Oxfw4WouaR+K79fTV44
9tGEi7qsm0s7+f1R3eTJVlMu/HL8E/i/3+gb/rio1pwLU2rdxA9+vypfe6vQ
kotzlqIN/H7psuM1k2ssLnraXrnz5wMmImNaUtZy0bfCSY7ffznd9dsWs46L
WYa3zAW/p+tij4TbcfEmOfE9v38Tpege97Mn9sN6mszv/7aCuWCzAxe71/WN
8fm+/0QO25ELj5STefx+UTK908jMmYuH/YOG/P7Sv7GyUYfLhcPDf4Lf2zya
vOKh4MrFaXbUbz7LaRwflHTjYvDnVg1Bf7vRJ1rUnYuWQ+UbBfMzp+wkJzYR
/nUzi+DzivIV1394EPtHl0jj88nvtFWdW7kQLtW+y+fuBX+eNm4n/CNcVS2Y
l1rb4V7pyUX/4edNfE4OrejP9+ZiU+k3wfzKwLWMiCs+XGS+zhboAzavo2hn
fbm4MjPzG5+vzPbKOrabi/r4nYL5mbbuq+GZAVx0WRwX6BOzH3Y7PAjiIolW
IJjHWXlRRrkjmIuiPhmB/uEdsmlqZB/xPD6ZEugj5x1T2yj7uUiVOCjQU54s
78jRCOeCKpov0Fv+iktFrD1I2DNwVaDHqPc4c3ccJux/vP3/80cZLTPTorgg
m4UK9JzfPLs7bce5RLzTEug/TpTHGyViifhwM1fARY8t5lokEOft6QyBXoSb
OuVyl7kY+Jwm4Mexcn4z7nIxe+y5gN/ZC7U8eMHFDJH/61H91Pe6B0a4oKl3
C5jZVD35h86DiUaVgE1OXavfo8tDx3FZAa8t+1jCMeJhyLNYcH/H3gU3tSyI
7++cJ+D2I/rystY83Fj/n8B+dynHNLItD79s/wjW133bX1KIzUOIi7qAvVix
p/sdeaB9XSbwh+p/C22/OfMgZhIt8NfP99dFP3B5+PjpucCfeaor61658lAo
8U+gTwXuq4todOMh8/dcAetWOxrXu/NQ/2RQsD+j87onKjbzYNScL9CnSlwD
igu38DAxZCbQp8Kzpvbc2sbDEaUMgT5l/Dt2RdYOHijl5YL9F1qz6FeqFw/k
8OMCfar6xI0bSTt5+KAzItCnjrat9IzdRXD+qECfspapl4v24yG46qBAnxLz
dfoQ7s+DeOdBwfl7Vtx9cU8gj+gvvgn0qdMzA3m79vDwqem0QJ+yEP6Vk7aX
B6WX+wX61JjQzsmmEB72t44I9Nbc6c/2wmGEvYrVFXz2mPLI1D3AQ9fytHyB
vjr5btjzEA+MBO4Vwf7/5bHOH+FhwXRsokAvnGg7/zSSh0Oh7EN81h5n/5yM
5uHcxts7+Pz1zzPjFcd5KBMvZvH54qj1ma0neTD4GryMz+yR2k9Jp3jwsh39
w3++Zw1DvyGOB5+6m7V8Lhm8f2L8NA+hng3HBfNUvw3eqiXyUDS6e40gHgwU
aGxK4mFxx4Mufjx51bfiSEIyD9nBLwIE81a/clurU3hYp/r4Kz/+mPxUVhi5
wIPI5vsmfB7+fjVEKY2Hctc5+/l61PVemSeu6Tw8YsTH8OPZxp5U6djLxPmy
1dzOj3eUb1L+D64Qnyulj/DjYf2XpKqBLB5KW85p8uerwj6T6cuuE/cLbpri
61Gan2I9nXN4CK/zdflN8Kcu0dLjuTyc3zCl3Edwysdo8bI8Ho767zLlz6/a
fhDa9PMOD2bHWe78eC30/sCdJfd4aJVXXPWB4MJ3Y8IOhTysenrhrOD30m+D
naOKeTgwaaDRSPCSjoFrhaU8BCi5NfH1qNZ234lv5TzspNHe8H9/ffx1j+3C
BzzcXWlqdoUf715tT7et5CGjkiMcx49vbR9/H6rmIaajgBxI8NUXGy3ya3mo
yW/bvp5g19b25E/1PFxMNlSVJ3h+i1Mv4zHx/cTOmn4i31U3Na+2fkqcF7bX
8lsE72u0jQ97zgPT5OROHsFqzx99zG3iwbtpZPcvIn9+fGqh86GFh/8iK7Z5
E5z0pPIopY14vhUuj9US+df6sVG7+Sse0roM20eI/DzZUKK6r52wN+1p9o8J
Ju7W6x683sHDsOkF0XNEPvesu9PU8Y6H5KLeyz1Evl9Yqy437wMPlXsXMluJ
eqCp+nqwSRcPKeMna1T581RV8g2Bn4jztGdwsqSfCYP/Bc8AMP/AoBmk5VhA
fslvFUPrF0Dsvhxs1udYQP0WNQqQ5RdAob2YvgjqWEA5zjmhYN4XQFa8FBE7
7FhAZ8FoNP/UF0AKu5Bjbe5YQEvkiHCTyBdAvrkMtp/wWECfKmECRbgXQHO4
iAjS8lhA2+Z2yiKjF0AotwRbBPVYQERWSwdThxdA3LWArTb3WECCleurfGIX
QJC0/P9o+VhAJbv/ATwyF0BFs3hSm/tYQHcs/Wij8xZA+rH0pM39WEDUdvid
yqMWQK6wcPf//1hAQghSjbZAFkAErjwp
     "]]}, 
   {GrayLevel[0], AbsoluteThickness[1.6], Opacity[1.], LineBox[CompressedData["
1:eJwV2Hc81d8fB3CEIoq6197j2nsk5L6uayXjunLv1UBGZGRTJL5oKCEtlShJ
ijYNK2S0zUoymmigrKLw+/z+4fF+3M89n/f7fc7nc57nKvqGMwN4uLi4jhF/
/v9fKXv+YoFcg9WrY4dvcnHpwj7yskBYUCGV1RXhwaTowu2DdrZ60A2q1Yv/
qkLX64J1etyNP+gh1XH6zJJVh3TBmWYYTQe2URPfnEsq5NaD50Xu4h+Bg9QR
52unfgzrYdOc55aRwHFq3OfU72m9+uhV3W82FLhIDe9KUou+bohLidwLS7aK
YCjwGPNrlSmE7xTeuOwqARP98F+P9pkj3+4fj4GwAqwzX5pLkq0g5L33jISc
AoT3i9zoUrbCnnguQy49Bfhfq3+6z9AKW0p5t7UxFEC9zoxod7WCjKDww7Dj
Cqh49ujG3wwr5L+QTbwqrYjW47k/Mv5Z4dxG6qSyphKeGLw/HvCWihVhDYeW
Wyih/4PHv8dDVOzdR1ea3KCEXs/Kq3JTVHjdtXdrDFPClSX3512XAnISjBs+
t5Qw2PCcL0ERKHjnE3LOTBkLa86peGwkYt/UT2L2Kmh9Rq6QvwPk/T5wrZ+l
Ar5Pn8uZ94FjmUfii7er4PtbM2piLXDwbt5yw/0qeDLKH17eCkQJ3jByblYB
w5spnvEOsLv9Li2NrorKdZufz3DRAPsPzo7uqjilc1s/iI8Gi74hcVE/VTze
5UR5JkCDPv9EWUGqKm4dDI/zX0WD1KZl3Q8aVCEX2mzSq0QDaVy4IKWDiCvO
/3hBoWFl+uog+w+q+CX1VOKmJg281+X+dXNRMPFuSfU6QxrGuE1UflIpKFo0
1w4HDSMnzcfuulKwbG+Deyudhk9auJ/kTYHKqe41AvY09HhscFqeTMFwQaGv
vTMNnd8YYp1ZFNxskJWyZtDwIpn1Pq+AgsygcYayOw2NV7bFUOoouK/8lXmC
Q0ONVaDV6AsKygeOaahspuFeV+iyin4KKv0pUSe20nA7KKozYZSChx7zLcPe
NJTPx+fT5ikwLSurlvSloSQ3afsyYTUc8mr6pOFPwwW1NP02GTVou/p1iW2n
Ib/m4NwJbTWkjuxcGAik4aRbVtMWSzXssD3omrKDhpyhY1nKTmo4dWPZiT/B
NBxOPM35tlkNTRHrz9mG0rBfpFDpVogatoXcNg0IoyHlUvGP+EQ1xHxuJnvs
pCHB/Opdq8NqKKUcnhYNpyG27UYK31k1lKezTfOIOMK/0vH5VTXouqWYfSbi
4Nkq0rEqNfQPbNoyQcT+WfUDnk/VIDvj9qOOiL2VW0oVetXwlS3tb0PEm+4/
ixr+qgan6Ic2e4j7bXTusLw+q4aB6aYVPkQ+Lh9f88cKqGPNkdvWX0NocIjv
a7eQVMdU8aH1okQ91kIfz/BoqCMq6cfLF0T96y4M+z8xU0fgOgHJVQE0TOU3
un1cr46BCTnbfdtouJp3zurvJnWUFHmvciL673N8lxYpVB3nHMvrNhLzJZbj
LqGTpI5PWxRy/mPS8PywLp9dljq4VbW4b22gIfWAwIRXoTr+G7PIbCDWi1na
54H4m+qYe+kolWNOrK+9D5/lNKiDvNXa87seDcUJZ+5f6VSHyJc8z3xlot64
2EuNn9TxrKmlIYRMg0gUI/fdlDo0D/T4yBLrvzVMK3mKTwMLUr4rMyaAvTv4
Q4XFNdB6Lysmsx8wDvjAoahrgOvYUjvRFuCbT40tda0GJC5JeNiVA+e3nDLk
OGpgaKcHJzIHYHGi5CM3a6BMKyRpIAoQ2ugsdChUAzGBFr5/3IFdG5YMVWdp
gP0m6UnRasDNPPy0fJcGtL8P3HkgTwWPhD3X8GZNHHGI2dUqtw73VyuNLoZq
ItRx7uHr95bYuXL+rcReTXxz9jQKvGiJd/x37jie18Se5t5rgpqWqJiWC7z+
WRPB8cfO2q2zQEDXzIvYMC0UB3tWtySsxeOskrO8ydpw8q01N9hgiqbFp5Uv
srWh4enpc1bGFPUR420nz2vD7te/ge1jJrjHNOPVaNTG/U2pFXLHTFAi9jTU
mU8HAo5FPP/eGyOtYHTdycM60EpNOPnoiBH2rlzF8c7XQVHk9+hhfyMkpJhG
qV/TQevOrls+lkaI8k0uqXqpA8GLg/sZPwzhQxFdOShK7Bt29PRVDENYXTd+
r5ani2zbN/OHKAYwl/ec+1mqi9gNlTsreAxgmpNEqnqgi9NWk4/UB/WhE9Xi
4PROFwUH+ovG8/QhY8q5FSGnh6jVQbu/rNTHbG1i6oNiPYTGftwwQNZF7/Zt
uZc4+jh2JJjX0U8T57ZW3t/to4939DT5N3qa8NkoMOgcpI/QUssjj/8R80q7
pTUTr48Rr6Wur05pYEKGu9nulD4iKneZ/kess+Vd538Pv9KHwHTp+WRPNbx8
MiVb068PhrTimlktNeTWO9jkfNFHUvyV3GcLFEhc/5ljNq2PL5qn+uIvEe+9
DGhmkAxQ/rtHom9GFZbU91s03Q0QnJYxbH1FBYsmxmkLmwxAnWncOpeigkbt
g1c6fQ3w+4j+Vi5PFThI6c8kRBlg1QB/zrSACjymk7OfHTXAX1HXPTHhythZ
Jt8Y2m4AOlekhY2DEgrFvdVuOBtipcQi2V9HAfUNst7aLEOoee2nGy1XwPuQ
vpNXvAxxvLMu8kSnPJTqPfmLww2RtURY+7yTPEqCNn7JO2qIs4c+uTvYy+H6
g/UXU18Zgr1vvdSIhwza/Ja9W+w3xM2WP0n8UjL4Kdy6KmnIEH7WR+suDkjD
0NcmNf63ITb+MW5g7ZBGpSB1W6ikEf6pRN7fly6Fms3G8qytRnBId3iwqUMC
/XyTrK4AI1i2O6Tzn5PAwo1bWYydRliMTPyttkMC4NVbcEw2woOLNyfaeSTQ
VK7RT71ghAlRXp+PFuL4whoh1V4xwqmsf+mhy8XBz33Zyfy2Ecy8c/n3vxOD
g4dKjfEjIxRkimmkJYnh2bzcWY0vRniTX/ae8pSMH5f7O0tGjfBQVbWzvJAM
IWa+oMqMESTGHT54xJGh82+T9YUFI2h9eZzi4UKGS4lkgtxSY3ybkh9aok5G
OKPn1tmVxnD/76BA1RIycuZOfpWQMIbvqOWn9g8k3Cr2UDypYAyx/PiQC40k
dLqQPFdrGCMi5bXvuRISJv905uQYGMPAwf1DfBYJpItHHwubG2OG70XfYAIJ
Js4MrsPWxhg6mDqXFkoC6/cKs2UbjKFx/vbgKn8S4i+8CN/nboy7BhQ3K18S
8jZkXubZYoyR1OXLcwJJeDDtOJjsb4ymLVb3RqNJ6C0UEJ8PNYaQsJGo6gES
sExw5GuMMdSqamb5C0koiRB88HqPMYbbou58qyZB6K3goUfpxuiICarm7ych
irZ8881MY9hfOB18ipuMnivLtc8dN4ZInDqjl+iH1Sqh+Yx8Y5RfLVtlxiRj
+SehQr9yY1wYl4/yvkJG1AbhCEaFMXhHq5yCXhPfvyNMW1djjMeb5RPleMVQ
nL7ik9hzY8zyvKN/9BGDJUVE7el3Yygu9SnaKyuOgnKxNaeCTfC8uKvaRV4K
fg+U2QZBpviaSy5SVlfAucRQhHiaIfnMsNWfwxQ4k33Tv8aYg3Tmne3NUR1s
QKuES6glJhYGmhZOGOKh9dulv49YYWfbnsayi6aYmBFq72QCWRrsi28vmEOb
HGBzzomG2jdP1p3Rt8LGtu8zPYRTrHdErd1AJbyZEXWF5EE4gv/CiUlnK2J9
Ja/IJPbB3tLCIY0QKwQPnelJIPZhnj0r/6pfssKVe+2hnBwaot2v97qKU0HZ
ZHlidTfhot33fcUmqXAhPbJ37aGBn7c1zJALiHu5fu5QHw3u/c1HO/mBFmu2
N88XGqifC6Xnif0lQCtK49c0DYF56zp/6wDF/y7XvhS3Rvdb3tbtPoBi4eqh
jM3WCEx6PkuqA0LNLAKSvK2xUHFtmfEj4G6H7+cIP2tYB+RTHR4Djry3P7JD
rJE70Gvj2gnE7GAMqiZaQ8LiV3jHF6COZ5eXZLI1bjBXRB/7BgjkF/YLpVnD
a/zvA4dxwrcvx95NHrKGScmmJZl/gMdGR3oazlijfMGcFiZIw6oXFezKAmtE
+lpaNaygYev2vtelRdbYZO0syL+ahok8rVfZV61h9cdjt480DTILTzq2Vlmj
TOHeGmctGraf+sVwq7PGi08B0jKEB27pS7bbNFpj7LwNrYfwqJ1f0Eutp9ZQ
CttoLkb4Ifwx/7PZt9YYqur+dYrwZ9U2XcfRfmvMcZWY1zsSnv3r8eT9B2s0
f7UsbCc8mqdzqbX1qzVeZWdxlxD+/Njy3K561Br663pW7mDRoOMz1Xz9lzU6
W2iBIp6ET3PpTSdmrbE751rNUi8ahLRD6Bnz1lC3Tljt4UMDuzm3cQ83HUnR
a0v/I/xZ5FVFi+CjY5hquzqT8OeP3x/q/QTo4JqT+hFF+NP0qADYwnTIH9WM
NA6i4T9Ng4eOonSc3nc66SXhz+ePOFZWZDqqF+6PWBF+E9uaUmsgSUe3cm9G
GuFPn5nLlqqydJA7c8zPEN4ry26rllCkY6dhrFcKsQ5n1H+bC6nS4U7JTjAk
vIhGuapFdTrSfAy5rxHxoc12aye16ag7dtv/BxG/mgq7P6RPB0NdSnaUiBWy
TqzpNabDQuTnzNX/+1St9u4LMzoqloy9kSfiivrPJg2WdMjFJgTaEvdb9BSq
rAAd717/dSIT+ThOGhmX2tDhMhlrmUHkfzxz852zDnSYpvjfOk3UN6CaZpjt
RIdA1exXc8Kf6g+v3kpl0CGb9ec/H6JfUZxO/biNdLR+VSYvEP2t/TV7YweH
jvMnLThLiefu7ufX925toYOadnU1D+HPm2/uPJz1oeOn52lVWcKfV57mtNIC
6FizRWdqDeHPotqwtowddBx7dviLAeHP/JuObzrC6Ghq1Q0bWkvDiYtqg5JR
RD2G3C2KxHrLOsk7vC2OjuzJE9XXiPPSwYwPY1cS6NjX5zLiRiLma0/dzK+9
dHyKr+joXkJ4P/zswto0Oob+yKQL/yKeJ99d/KkH6NCTS03vJs5vYR4eK54e
pkPtXq6XfBOw3cFQbFUOHU++DU4rXgV8LFbKbTpOrJ+QXU/EswCm4hOdb/lE
P5aufengBjiRSkwML9DB35/R5WoA2C5NW5dwiY64cAu+RyKA2ails+B1Okoy
IpJPn6NC9sHNUM2HdBzVONgccdIKI4y8suAPdLx2Tow+nW+Jj/TYO7e/0BGr
mF9Z6E3405RZPfeVDtLgo+sUZUu8lBF6dmiCDsUr+xbvlFngzkjyt6tLbJC/
tr/hdqM59qYEanxXtYEySvqClq4F6abp5ZBgGzx6ytXN+8UE3lzbqwp32qCj
q+mn/j0TXGWceNEVZUPUH/K7JsME1F+TkxaJNtAfiLj8S88EwYa3IJRpg8EP
fsvupxijvkKrt/yaDVItHGJFjYywnG/z6PtbNth+Trvig6ARWB6HuMh3bXCJ
58oK/k+G+D49Qkmqs4HwhhJvh+OGEFtTEu3cZgMHXr2U83MGCH2gIDz20wa8
B3gEhV7r454AQ0Fp2gbuZkeuvrytD55NyUasWRskj18Repetj1Nz/Z513Lbw
M4y9+tJRH40WZ0uyVtnicNFIleJBPUjUkaFnbIuuMqdsrgM6eNQoGB0Rbwuy
7te9+z9rQH+il7kl0RYHShWLJ29poECxzNAh2RZWd0gnHiVrYFfKhgn5A7ao
Zb5oPyijAV2rzMi2k7bYE/Oq5hhxzsp7IByhe9cWnosrGwVHKOD/2u8qVWWL
zhJJKedqCqIlruvx19niideZN0PEudol3mW8v9kWFfLq7bJrKFhikr3zyCtb
vHSz8TxwWBU7b4qE/ZiyhZzr59gqugr6Bt879fyxRbDX0qeqMipYv/KWdtM/
W7yP3xUyMKUMlZ1uP87y2qHvG4+5yWVlvNXKDdlAsoPIsOZU0Epl2FxeHXzV
yA7UvceCg0cVIVUgFhgUZQfZ/guv19yXh6lafltpnB3G5qIPisbKg3lT0exr
gh24yg6F7jaUx+FGbYHgNDuwH2mvGL8uh39D1mUhx+2gTaoucrsuiwG98PGd
d+2wrc0lZb5ZGnP3p9g3quxgzZ+tZHxYGmLWCfXjdXZoKtxRPMyQhuvGfUcj
Wu3Qy7p0tqFfCvW7zhpF9dihMEKgSXNeEhcbWuNj5+xguePubTumBOodnd9X
LtjB5YRF87ycBPq6Oh1meOyxVbBIQveHOEhD/ZLxy+0h7K/oznNQHPsFp6p3
ydjjT3X01PNmMRQd263yQMEeHRuf+N08KYY6mcXMWRV7KK5fudo8SAy/dQW9
EnTsISIdK+0vLIYgdwWuPVb22Ft58nWAHxnpfZeCaqzt8YWfxa9nScb5AK2O
f3bE52SG7yUxMmrGbq5dt8Ee38rNRCwmSXgbb1qU5GqPkjlPs+BOEma4agTr
3O1B1V7guVZBwqpDtOgFtj3WhYfnJZ0hQXd16zurLUS+dhtrI9JJcMx3skn2
sUfBtPFXDuHD7QSDH/rbQ8ayRrSL8GPqdTaZa4c9+iIq/XcRvixY05+EMHvY
f/u+8qMfCdX1vkMpkfbY9Jfytojwac/6EZeGWHvYSqzNv7aHhKnOsHvcCfZw
rKb5eB4jQWTLpLz1XntUN3fb/b5BgvaXXQdTU+2x4Zr2pp4OEkKcC2sT9tvD
Jfvmxm3TJFytbJ6IOmQPWTao76XJUN+/aqtfrj3kEt9uCwgnQ1mt3MCmyB4P
5uX7PiuLQWrHYC9foz3uOExhTYE4lo3a6mRwO2D2qN5KVrEUvkyt6sxOcYDP
uiruIzsVMMOx+Vm4ez3OTx7drd1LQaP6c4vOA46Q+pL0Y5iuC5OGwzd+p23A
AE9Y/bEm4pzTfIFBPeEEmej2PePdpvgm69qSccEZwl/Trn/uMocE1di/9awL
0lu+3dX3sYKTzrZPvOddUPX5n/+znVZIls7ytS52wUQg39yWJCsM/R72qS13
gWhJGd3/jBUqb57deqfWBSZ+y9YtdlmBqbSEXTjogisHdQfotlRk8nWuj1d2
RXRR1N+AlUD95MLjCjVX8KjYq/4hA5MftBwmtFyhbvLzeaoMsKlun12YsSu0
d6WT/tMANOLX0v1sXbH8mO80wQS0jJy3dA10xWMXu6wHMQD383A9tTJXLIwO
fnBoBzin1yXK3HBFkdK3tdavgOvbl7eK3nGFprHUJ71eYnzuy17/qlyJfcbD
cPgTcNt04EjHU1ckMn0/180Qxwve8rctL11xf3dSs/tfwKtjt2pNpyt4s551
9S4Cy0PJtSW9rtht7UWtW0aD/wWnH4nfXFGfoTvfLkl4baeUWeSYKxx+yg6N
ytIgYjmStn3CFX7XlkrOKRL7/+s0abc5V9AbnlcPaNCwfP9W1dV8DKg176p7
akZ4INTmmfBSBt7kPo7baEmDr7tW5DIBBiqd3ng/odJwX2G2Zl6IgeAn5N+R
dsT9q49vHCExkOh/Ua+U8MLKosS5j2IMpOfqKscRzq866Hu+X4IBUGrK1Qlf
iLD0f3TKMPCOeqXMlPBHtaV47gs5BqiUscpsb8KrygtrHisw4GXElfJ4G5Hv
z2dptSoMKFQIi3YH0BD05rbGfQoDxZ4LBhcJ75DqTrfdVmfgNFPJZAPhoYfF
KbHXNBkQ1MsXfxpMeOtwoHSpNgN8yVmvZQnvkaNcGop0GVia8zLOhvBVPcck
8Jw+A4tR705YEP4KocoI5xky8LUy7/wiEYtRltzJNWbAiPX8YybhtQahb5wj
pgxscLMsHSTi0Mn2hQNmDFwovm45RcTivfeKU80ZYBce+9lCxI31BY5JlgzI
5EVMuBNx2OV9P+OtGPh+riz4ODG+RFboySgwIPndPT+FyKcpxt0yzJqBmQe7
nooQ+YZvNv8YaMPAaxsNs3VEPVLWigd97RgQaolRXyDqb1FfprvV4f/9k1V3
IvoTuXK8i+3IgI5ydIsE4WeZmVe7mU4M3H3VVuhGeLu1r0be2YUBy5poxmfC
41GPLjbbMxhQ9CiMqdtIg+zVQyHWTAZa5Y6VvnCh4XFOpOi6jQwc2tKX/5c4
D8iUcNfqsBjoFD+1yxU0RFQfDZLjMNBeK7N+/xoi/3ZF0spNDNSb/VmbpEP0
Y+jWw8XNDKiotq8TJvwX/JcW8nMrA65dZgOCZBrqRDrFPngzkELftcGFnzjv
UHwbO7Yx0Ni5NerGNOE7i4mwRj8G5FwGjYSJ56WKkSp5J4CBhhjdvpCXwIrt
q5ovBhL9qri358094nyWYyizL4Tov0bM+h37AMGSxtbYMAaCXPKuyQYTz1M1
M3p7ODG/y8UvdToDfENRT+2jifWm6XLEmTgfcv7yxJnFMpCfefAH33cqykWO
KWrEMzC2rbhS7QYVGy3u7BJMZOCf6eB+9zVUFOdMUl6kMmDW4E3e4mgFa4uY
NGYuA0vcd4bUpVriJINXj36cgbjbb80vb7DEt4DjvUYnGTD8Inl6lmSJozkV
BuQzDBwRWjjZU2qB91+mBt9cYIC3OOd22CtzJOfEWm69xQBTfzO/O20tar7E
TQe2M5BAzpXh9zbF8OVtX1I7GcicVfwkp2+KVcFOr851E/0dD+I+w22KHWOK
lV09DGx3/7i04pIJxH4/j6F+IOo56iK3bcIYEcuUp8QmGDh7PqFyMt8IZ58K
fzaYIj7ffam7O9oILZl/upxmGPj4dJWW0AYjyIq+vJM6x0CznM6lhDlDPJXc
HT3G4wYS9+he+lZDqGq1TTSvdsPQi1/iYwYGYIw++Pie7AZls6PLPwgbYM+N
4s6/4m7QkD16Uv6bPjqNEm4byLjhc6vA9J6L+kixVI06p+KGEPcVTZcl9dHr
nPgrxsQNDrea7kZTdJEVofZTmU1c3/A3qW+nJhyLfFukPN1g61fcpWyhiaXd
5/JFN7vhRWCed/tSTaSsIa1f9HLDlWcBvKwiDUQtcBX1bnfDXHGf4MI7dbAz
e92PxrlBWKy+WXqbGvE+IWse3OWGcCHV1i1GamgfZ3AlJ7jBtDhq/W8+NTi6
t5aH7nVDAO+4mGk5BZZSFXwO+93Ql7NC9vE/VSiUHrm3cMINr1tcUHaN8OHb
x0emT7lBzVRCz2SfCk4v5/X/cdoN96kRjiu2qmBVeIJI7zk3VI9MnSgTVgGf
aeCOyktEPg49w/9FKePbI0iHVrrhok7vb2lHJdwZnNz7ttsNoSnN5UY6CnCo
yzg999oNJqdy/IcEFdCXL18h/dYNT2rHHjzqkAfvpg1ft/a7IX1rMbZtkMfG
7iL3j1/cMELvnlhrK4epx27q32fcwBSoeuvHlMHBy8PWQrNu+CEENbaYDGT2
J23V+euG0kciok97pWFDv5IbvkjM98fv9zQDpHG8lmt+cimTOH+ZmtQlS8H4
9o2OfxJMWFS8F0p+JkG8P2x/yEozEVEw/nD5KQlsCX/HT5VlQkZot/dKPwmk
ay+1/E+RCcsLGinJ/8TRXeJVwqfJxGvVvSqaJuII2jdVT9FmYs3aNaTzvOL4
53fonb0uE+krA2+UdItBRfGuyCFDJnZ77Vu7N04MsWeFE1dYMEGrH6VKPyJD
MOHiCb11TEycuNhxKY+MAs7amwwqExd2RR3xJTxkuKbtaSSNiTjRkqun7Mlo
IQd8yaUz4U8TsMlSJGPT1NziHVsmPL9uj8meJ2GsM0fqlT0TXnPDfMPvCO/d
opjMrGfihNSfL8K1JIjl1LiKOzERXbBlU9EFwmM7mcFmLkz4vOxpph8iwcp5
JN2TwYRGkanj8XgSOrX2FiYwifwdN015BxOeFCRVnd3IRPjRT2p0wotzI1e6
a1hMbMlsrm8iPJnVSh3v5zBxVXrv/pAdJCiVvBJY3MREcvvYQjQx3t30EBWF
rUzIBzYXcjJJ6Ot0U5X1ZmIuXCUv8RIJ3IpmFKltxPWPPnf894gESricmrgf
E2PnQ/3OfiHBqZZXnRTAROnlMDrvcjIil39XFw1k4sWXmQvCRmSc9OzQWLGD
CcPD7hMCW8n4MH1Oa1kYEx+F7CQFK8ngt0nX5gtnQlL+wL+4j2Ro5wbr8EQy
0dM4snu3iBjidNfo/YthEk6JvvIoTAxCge2GP/cwUXxDeQ+0xOG73oRWn88E
dwcC1fWlILxicatPHxM3dPKKao0UkEMb4FbydMe1b9/84wso+Hk1qCbmvTuM
yq6tfrlUF8V/Vixv8NqItnCHqdkSQ5js8YkoGN6IEx96fWLvm2Lyyjx1PswD
jJdquPzAHLw1dy96fPdA+4q5E8XrraDifH597KgHWo7STNw5VrAZyBg/Pu6B
+bl/X/9st0Ia11aL7kkPxFg84tNItwKP7ZIu5j8PBHakLIrXWYHrpSsPQ5gF
610Tx1foU/FvcMTHUY+FgIDZbcf5AJnITv5gAxbWh9jaGwsBljw15RlGLPhU
/m5/vgpIVMn+83gNC5MrWZ7D8sBckEmOPVhY8rG2qm4t8OfXfw9t3FgQ4zyS
7Qkh/LpEWo4azUJsNKkr+zFQzOtx1TyWhfGOtJH8FwCLL9vUNJ4FmwuXzxV0
Avf5l7jqJLLwYZe2UHIfsEfge7J0Ggv0jiHytXFAR1BVSHwfC0Y3GPGcKWBA
0Dtv1QEWLpQJx8/8ASDUdVPgMAvZkvJKAjw08K6s/vA7l4UZr8ry5NU0VK6c
Dps8zoKvotHIXXHCcyJ6c2MnWZiSUhQYkCY8IXpx1dAZFnbeHdaaU6Yhk3SY
3l3Ewp9s2rqtRjSsIze3tRWziHHXNPITnhgjL25+VsIiHLnbMN+cBoZ4dEzj
VeL6J2+cD9II/0ltvnTzNgsbglcJuRNeaZY6YVBewUKHtfe4gxsNcdJttZfv
stD1vr5UhfBNjwz9dUEVC7cmzn/OIPyTIZvke6aGBeXurwmiW2gwl7s3dqKO
+P7Fk1cTCC/ly2stPdLIwk9xr4nvhKecFQKOHWxiIajhtMQvfxoWFArl01tY
UPdLnOrYTsMNxbdlyY9ZKO8/tvJIEA0+SqvNEp+yQPkv01uB8JuosnNT3HMW
nh1Zvfn/v+c1Kh9gRL1kwdNEMb6Z8F60SkNfWDvR3yvX1DsJD6qo/g3a0cmC
tsytz+WEF1+pmkz7d7NQWmOh839P7qeE/+fzmoVPPIeHGoh4jdoV4S09LEjz
UFz/79ERtU+n2b0scMt8SPpCxKfVZSnufcR8387JyCFiRw32bZcBFo5SBDJ+
EuP/1Thq5fiehaV8VkVcRFyu+eyp7UcW0mYic6qJ/LZq8bFpn1l48m4xVZzI
f4U29ZPlEAurA2OLBf7vb+3d4WYjLJx19JE/QPQjQufOX6NvLJw2c5Hb50eD
ou7oAb0fLEje2Pz6D+H9Tl01ktYYC+L3JVa82UxDut6285SfxP1ZPqoCbBpM
9M9qK02wwLypUhNDzGeW99661VMsLCdnOShtIOrL2sbgm2Hh4xnevgE6DdZ1
Nh9nfrMg4sQ6edSCmL9RtZiRWRYeL3v9RsKQhhmZ5fy9f1k4HoNRBzUaXJ3G
Tj2bJ56X+cDu31I0lCZ2aNQusuCwWv7wXyEaeMoqqq9zs9F46m6LyjywpfeU
8/klbPCd46GyvxPeFEgcPMrHhvhG3j/ZbwCRtV6RaUvZ+FXTavG8AdgRRFsS
K8BGQNz1cvJVEOOonNi+nA2bm0KU8hzifdC6VI0jzEZ+WWhlTyzQrvrS0UKU
DYnbVo+k1gGaHrf6tFezoXBRzLGGeB+kpx/fKUdmg33fqmeOG1jzaVMutyQb
19V0ZfkzqSg4P/y2VYGN+rDjATLnrBAqzb1joz4bz6YOJii2W6LF8fOcrSEb
giszerbkWUIhoTVzjTEbp48taeHZZomuniM3pcyIfMtWBGVOWsD8pNSf91Q2
VjUH7dgva4FlosYHwlzZqLHaNxWXvhYX+QMv7d/JJvYnmqD5aVN0fyxOLIpg
Q6o8qKBphyn4H350q4ti44pQU/9tc1MExXstTMexMV/LK3uv3wTaIx7sgGQ2
yHpLhB3UTXD3iY2ATQ4bTb6b9/S/NMLwpdRB71w2eLd12dlcMoJEan1l4nE2
+mUndvLsMUKiuaXvnTw2cia4Z//TNALKjKqVLrBhqdVmlHDYEE8ylcK4b7Mx
zduQe3eLAfE+9aHLVrChHXrLHWYG0LYtkFx7l42d7+1LxUgGyJqXbImoYiOl
JD2z5Lk+mDtF5d83spEndH+QRtNHnytXR10XG6cKPnY2hOtifNWA8Z5pNgpe
vhg9f00Tt71Cf0X/JuKatAseuzURc3XuWsgsMb+VLa8ibDUxSxNX2zzPBt2y
u+TNgAaWRDIkzfk48DKXgpuYBsTbGud/kzho1KOvcTqlhl4pt6pxMQ5ilRLk
V+xQQ/72wbhhCQ4yKLnXNC3UoLjwd/y1DAcDn5+NRrynQEvH5GOlCgfX9dtm
5fQooB6+3BJtzAH3JqGa0D4V8LwxSQsx5aDyr3/mwTsqaFJqovqZcRCcdnPf
1CEVrK96f59pyUF2/qekKnMVuH+VLDOw4SDOQDln9JwyAu0zs8fdObjf3r06
LEoJ2UsiOSHRHLRcWzz4y1UBNjyjV8/FcjBjFLTSRlsBf7h2zLfFc1C++W/R
52UK8FnwKTLew0HrnO5hqf3yMJxl/JhP52CwaVanO1YOr8f0U3JOcrBU0EX8
cIQMDo2WdzbmcVB66vZLjqEMqD/UVafPcBCu1Pn2+pQ0Sr8qPPUs5GBW77Xf
eII0Ej6LkJRLOdj9PpteckQKcr0/L1c+4KD6oBu3BuHRzp7QueFqDibVFO1E
TkjgwJsRJ6k6DpTmt8nGeUvgZ/f7X3sbOTjbLqLYOC2OxrZ2C4dnRH/v/jTI
UBdH3EunrIQXHMhXKo8VzIhB68Xj9+VtRH3mu0sZzWI4/rR+n2g3B3/idoYW
+4the/PNtt4+oh7K/jvrrpEh1aStJDzIQVRabqRIKhltjaXEeYyDkIczFFcO
GekNKq2RnzjwOV7R5qhPhln9ecniLxyoi0bv3ChIxo86mdDXwxxEFnuRa4dI
uFCbV7fsGwcbD56pHGsmgVVDErX4wcHxPxtW5JaSIFid4xc2RvTPt/WcZzYJ
dQ+E7hb+5OC70baPvxNIiL5/cFnnBAc9zyab9UJJUL/Hu5l3mgMRt3dx7YQ/
+ypTrpn+5uDX7lNhkYQ/cyr+LQbNEvUcnd54MYgE2zu7mGf/crDJh6f4UBzh
1VtTxS/mOaCVkj3fHSbh+s2I34uLRD6aeYnjl0n4H0S2oxY=
     "]]}},
  AspectRatio->NCache[GoldenRatio^(-1), 0.6180339887498948],
  Axes->{True, True},
  AxesLabel->{None, None},
  AxesOrigin->{0, 0},
  DisplayFunction->Identity,
  Frame->{{False, False}, {False, False}},
  FrameLabel->{{None, None}, {None, None}},
  FrameTicks->{{Automatic, Automatic}, {Automatic, Automatic}},
  GridLines->{None, None},
  GridLinesStyle->Directive[
    GrayLevel[0.5, 0.4]],
  Method->{"DefaultBoundaryStyle" -> Automatic, "ScalingFunctions" -> None},
  PlotRange->{{0., 99.99999795918367}, {0, All}},
  PlotRangeClipping->True,
  PlotRangePadding->{{
     Scaled[0.02], 
     Scaled[0.02]}, {0, 
     Scaled[0.05]}},
  Ticks->{Automatic, Automatic}]], "Output",
 CellChangeTimes->{
  3.6858006199314117`*^9, {3.685800653999907*^9, 3.685800675547194*^9}, {
   3.685800782343957*^9, 3.685800799042375*^9}}]
}, Closed]]
}, Closed]],

Cell[CellGroupData[{

Cell["\<\
Replication of the basal model (Genkai-Kato and Yamamura, 1999)\
\>", "Section",
 CellChangeTimes->{{3.665749011719948*^9, 3.665749034812718*^9}, {
  3.665755052031539*^9, 3.665755055414487*^9}, {3.665818381382292*^9, 
  3.665818399179737*^9}, {3.685815141644582*^9, 3.685815185170347*^9}, {
  3.6858152180360518`*^9, 3.685815225322843*^9}}],

Cell[CellGroupData[{

Cell[BoxData[{
 RowBox[{
  RowBox[{"r1", "=", "15"}], ";"}], "\[IndentingNewLine]", 
 RowBox[{
  RowBox[{"r2", "=", "10"}], ";"}], "\[IndentingNewLine]", 
 RowBox[{
  RowBox[{"a1", "=", "1"}], ";"}], "\[IndentingNewLine]", 
 RowBox[{
  RowBox[{"a2", "=", "1"}], ";"}], "\[IndentingNewLine]", 
 RowBox[{
  RowBox[{"\[CurlyEpsilon]1", "=", 
   RowBox[{"1", "/", "2"}]}], ";"}], "\[IndentingNewLine]", 
 RowBox[{
  RowBox[{"\[CurlyEpsilon]2", "=", 
   RowBox[{"1", "/", "2"}]}], ";"}], "\[IndentingNewLine]", 
 RowBox[{
  RowBox[{
   RowBox[{"h1", "=", "1"}], ";"}], "\[IndentingNewLine]", 
  RowBox[{"(*", 
   RowBox[{
    RowBox[{"h2", "=", 
     RowBox[{"190", "/", "100"}]}], ";"}], "*)"}]}], "\[IndentingNewLine]", 
 RowBox[{
  RowBox[{"\[Alpha]12", "=", 
   RowBox[{"1", "/", "10"}]}], ";"}], "\[IndentingNewLine]", 
 RowBox[{
  RowBox[{"\[Alpha]21", "=", 
   RowBox[{"2", "/", "5"}]}], ";"}], "\[IndentingNewLine]", 
 RowBox[{
  RowBox[{"b", "=", "1"}], ";"}], "\[IndentingNewLine]", 
 RowBox[{
  RowBox[{"d", "=", 
   RowBox[{"1", "/", "4"}]}], ";"}], "\[IndentingNewLine]", 
 RowBox[{
  RowBox[{"k1", "=", "4"}], ";"}], "\[IndentingNewLine]", 
 RowBox[{
  RowBox[{"k2", "=", "4"}], ";"}], "\[IndentingNewLine]", 
 RowBox[{
  RowBox[{"q1", "=", "1"}], ";"}], "\[IndentingNewLine]", 
 RowBox[{
  RowBox[{"length", "=", "200"}], ";"}], "\[IndentingNewLine]", 
 RowBox[{
  RowBox[{
   RowBox[{"GKYFig1D", "=", 
    RowBox[{"ParallelTable", "[", "\[IndentingNewLine]", 
     RowBox[{
      RowBox[{
       RowBox[{"pv", "=", 
        RowBox[{"NDSolve", "[", 
         RowBox[{
          RowBox[{"{", "\[IndentingNewLine]", 
           RowBox[{
            RowBox[{
             RowBox[{
              RowBox[{"R1", "'"}], "[", "t", "]"}], "\[Equal]", 
             RowBox[{
              RowBox[{"r1", " ", 
               RowBox[{"(", 
                FractionBox[
                 RowBox[{"k1", "-", 
                  RowBox[{"R1", "[", "t", "]"}], "-", 
                  RowBox[{"\[Alpha]12", " ", 
                   RowBox[{"R2", "[", "t", "]"}]}]}], "k1"], ")"}], " ", 
               RowBox[{"R1", "[", "t", "]"}]}], "-", 
              RowBox[{
               RowBox[{"(", 
                FractionBox[
                 RowBox[{"q1", " ", "a1", " ", 
                  RowBox[{"R1", "[", "t", "]"}]}], 
                 RowBox[{"1", "+", 
                  RowBox[{"q1", " ", "h1", " ", "a1", " ", 
                   RowBox[{"R1", "[", "t", "]"}]}], "+", 
                  RowBox[{
                   RowBox[{"q2", "[", "t", "]"}], " ", "h2", " ", "a2", " ", 
                   RowBox[{"R2", "[", "t", "]"}]}]}]], ")"}], 
               RowBox[{"c", "[", "t", "]"}]}]}]}], ",", "\[IndentingNewLine]", 
            RowBox[{
             RowBox[{
              RowBox[{"R2", "'"}], "[", "t", "]"}], "\[Equal]", 
             RowBox[{
              RowBox[{"r2", " ", 
               RowBox[{"(", 
                FractionBox[
                 RowBox[{"k2", "-", 
                  RowBox[{"R2", "[", "t", "]"}], "-", 
                  RowBox[{"\[Alpha]21", " ", 
                   RowBox[{"R1", "[", "t", "]"}]}]}], "k2"], ")"}], " ", 
               RowBox[{"R2", "[", "t", "]"}]}], "-", 
              RowBox[{
               RowBox[{"(", 
                FractionBox[
                 RowBox[{
                  RowBox[{"q2", "[", "t", "]"}], " ", "a2", " ", 
                  RowBox[{"R2", "[", "t", "]"}]}], 
                 RowBox[{"1", "+", 
                  RowBox[{"q1", " ", "h1", " ", "a1", " ", 
                   RowBox[{"R1", "[", "t", "]"}]}], "+", 
                  RowBox[{
                   RowBox[{"q2", "[", "t", "]"}], " ", "h2", " ", "a2", " ", 
                   RowBox[{"R2", "[", "t", "]"}]}]}]], ")"}], 
               RowBox[{"c", "[", "t", "]"}]}]}]}], ",", "\[IndentingNewLine]", 
            RowBox[{
             RowBox[{
              RowBox[{"c", "'"}], "[", "t", "]"}], "\[Equal]", 
             RowBox[{
              RowBox[{"(", 
               RowBox[{
                RowBox[{"b", " ", 
                 RowBox[{"(", 
                  RowBox[{
                   FractionBox[
                    RowBox[{"\[CurlyEpsilon]1", " ", "q1", " ", "a1", " ", 
                    RowBox[{"R1", "[", "t", "]"}]}], 
                    RowBox[{"1", "+", 
                    RowBox[{"q1", " ", "h1", " ", "a1", " ", 
                    RowBox[{"R1", "[", "t", "]"}]}], "+", 
                    RowBox[{
                    RowBox[{"q2", "[", "t", "]"}], " ", "h2", " ", "a2", " ", 
                    
                    RowBox[{"R2", "[", "t", "]"}]}]}]], "+", 
                   FractionBox[
                    RowBox[{"\[CurlyEpsilon]2", " ", 
                    RowBox[{"q2", "[", "t", "]"}], " ", "a2", " ", 
                    RowBox[{"R2", "[", "t", "]"}]}], 
                    RowBox[{"1", "+", 
                    RowBox[{"q1", " ", "h1", " ", "a1", " ", 
                    RowBox[{"R1", "[", "t", "]"}]}], "+", 
                    RowBox[{
                    RowBox[{"q2", "[", "t", "]"}], " ", "h2", " ", "a2", " ", 
                    
                    RowBox[{"R2", "[", "t", "]"}]}]}]]}], ")"}]}], "-", "d"}],
                ")"}], " ", 
              RowBox[{"c", "[", "t", "]"}]}]}], ",", "\[IndentingNewLine]", 
            RowBox[{
             RowBox[{
              RowBox[{"q2", "'"}], "[", "t", "]"}], "\[Equal]", "0"}], ",", 
            "\[IndentingNewLine]", 
            RowBox[{
             RowBox[{"R1", "[", "0", "]"}], "\[Equal]", "2"}], ",", 
            "\[IndentingNewLine]", 
            RowBox[{
             RowBox[{"R2", "[", "0", "]"}], "\[Equal]", "2"}], ",", 
            "\[IndentingNewLine]", 
            RowBox[{
             RowBox[{"c", "[", "0", "]"}], "\[Equal]", "10"}], ",", 
            "\[IndentingNewLine]", 
            RowBox[{
             RowBox[{"q2", "[", "0", "]"}], "\[Equal]", "0"}], ",", 
            "\[IndentingNewLine]", 
            RowBox[{"WhenEvent", "[", 
             RowBox[{
              RowBox[{
               RowBox[{"R1", "[", "t", "]"}], "<", 
               RowBox[{
                FractionBox["\[CurlyEpsilon]2", 
                 RowBox[{"a1", " ", "h1", " ", "h2", " ", 
                  RowBox[{"(", 
                   RowBox[{
                    RowBox[{"\[CurlyEpsilon]1", "/", "h1"}], "-", 
                    RowBox[{"\[CurlyEpsilon]2", "/", "h2"}]}], ")"}]}]], "-", 
                
                RowBox[{"1", "/", "30"}]}]}], ",", 
              RowBox[{"{", 
               RowBox[{
                RowBox[{"q2", "[", "t", "]"}], "\[Rule]", "1"}], "}"}], ",", 
              RowBox[{
              "\"\<LocationMethod\>\"", "\[Rule]", "\"\<StepBegin\>\""}], ",", 
              RowBox[{
              "\"\<DetectionMethod\>\"", "\[Rule]", 
               "\"\<Interpolation\>\""}]}], "]"}], ",", "\[IndentingNewLine]", 
            RowBox[{"WhenEvent", "[", 
             RowBox[{
              RowBox[{
               RowBox[{"R1", "[", "t", "]"}], ">", 
               RowBox[{
                FractionBox["\[CurlyEpsilon]2", 
                 RowBox[{"a1", " ", "h1", " ", "h2", " ", 
                  RowBox[{"(", 
                   RowBox[{
                    RowBox[{"\[CurlyEpsilon]1", "/", "h1"}], "-", 
                    RowBox[{"\[CurlyEpsilon]2", "/", "h2"}]}], ")"}]}]], "+", 
                
                RowBox[{"1", "/", "30"}]}]}], ",", 
              RowBox[{"{", 
               RowBox[{
                RowBox[{"q2", "[", "t", "]"}], "\[Rule]", "0"}], "}"}], ",", 
              RowBox[{
              "\"\<LocationMethod\>\"", "\[Rule]", "\"\<StepBegin\>\""}], ",", 
              RowBox[{
              "\"\<DetectionMethod\>\"", "\[Rule]", "\"\<Interpolation\>\""}]}
              ], "]"}]}], "\[IndentingNewLine]", "}"}], ",", 
          "\[IndentingNewLine]", 
          RowBox[{"{", 
           RowBox[{"R1", ",", "R2", ",", "c", ",", "q2"}], "}"}], ",", 
          "\[IndentingNewLine]", 
          RowBox[{"{", 
           RowBox[{"t", ",", "0", ",", "length"}], "}"}], ",", 
          "\[IndentingNewLine]", 
          RowBox[{"(*", 
           RowBox[{
            RowBox[{"Method", "\[Rule]", 
             RowBox[{"{", 
              RowBox[{
              "\"\<EquationSimplification\>\"", "\[Rule]", 
               "\"\<Residual\>\""}], "}"}]}], ","}], "*)"}], 
          "\[IndentingNewLine]", 
          RowBox[{"MaxSteps", "\[Rule]", "\[Infinity]"}], ",", 
          "\[IndentingNewLine]", 
          RowBox[{"WorkingPrecision", "\[Rule]", "70"}], ",", 
          RowBox[{"PrecisionGoal", "\[Rule]", "10"}]}], "]"}]}], ";", 
       "\[IndentingNewLine]", 
       RowBox[{"{", 
        RowBox[{
         RowBox[{"\[CurlyEpsilon]2", "/", "h2"}], ",", "\[IndentingNewLine]", 
         
         RowBox[{"Max", "[", 
          RowBox[{"Flatten", "[", 
           RowBox[{"Table", "[", 
            RowBox[{
             RowBox[{"Evaluate", "[", 
              RowBox[{
               RowBox[{"R1", "[", "t", "]"}], "/.", "pv"}], "]"}], ",", 
             RowBox[{"{", 
              RowBox[{"t", ",", 
               RowBox[{"Ceiling", "[", 
                RowBox[{"2", " ", 
                 RowBox[{"length", "/", "3"}]}], "]"}], ",", "length"}], 
              "}"}]}], "]"}], "]"}], "]"}], ",", "\[IndentingNewLine]", 
         RowBox[{"Min", "[", 
          RowBox[{"Flatten", "[", 
           RowBox[{"Table", "[", 
            RowBox[{
             RowBox[{"Evaluate", "[", 
              RowBox[{
               RowBox[{"R1", "[", "t", "]"}], "/.", "pv"}], "]"}], ",", 
             RowBox[{"{", 
              RowBox[{"t", ",", 
               RowBox[{"Ceiling", "[", 
                RowBox[{"2", " ", 
                 RowBox[{"length", "/", "3"}]}], "]"}], ",", "length"}], 
              "}"}]}], "]"}], "]"}], "]"}], ",", "\[IndentingNewLine]", 
         RowBox[{
          RowBox[{"Max", "[", 
           RowBox[{"Flatten", "[", 
            RowBox[{"Table", "[", 
             RowBox[{
              RowBox[{"Evaluate", "[", 
               RowBox[{
                RowBox[{"R1", "[", "t", "]"}], "/.", "pv"}], "]"}], ",", 
              RowBox[{"{", 
               RowBox[{"t", ",", 
                RowBox[{"Ceiling", "[", 
                 RowBox[{"2", " ", 
                  RowBox[{"length", "/", "3"}]}], "]"}], ",", "length"}], 
               "}"}]}], "]"}], "]"}], "]"}], "-", 
          RowBox[{"Min", "[", 
           RowBox[{"Flatten", "[", 
            RowBox[{"Table", "[", 
             RowBox[{
              RowBox[{"Evaluate", "[", 
               RowBox[{
                RowBox[{"R1", "[", "t", "]"}], "/.", "pv"}], "]"}], ",", 
              RowBox[{"{", 
               RowBox[{"t", ",", 
                RowBox[{"Ceiling", "[", 
                 RowBox[{"2", " ", 
                  RowBox[{"length", "/", "3"}]}], "]"}], ",", "length"}], 
               "}"}]}], "]"}], "]"}], "]"}]}], ",", "\[IndentingNewLine]", 
         RowBox[{"Max", "[", 
          RowBox[{"Flatten", "[", 
           RowBox[{"Table", "[", 
            RowBox[{
             RowBox[{"Evaluate", "[", 
              RowBox[{
               RowBox[{"R2", "[", "t", "]"}], "/.", "pv"}], "]"}], ",", 
             RowBox[{"{", 
              RowBox[{"t", ",", 
               RowBox[{"Ceiling", "[", 
                RowBox[{"2", " ", 
                 RowBox[{"length", "/", "3"}]}], "]"}], ",", "length"}], 
              "}"}]}], "]"}], "]"}], "]"}], ",", "\[IndentingNewLine]", 
         RowBox[{"Min", "[", 
          RowBox[{"Flatten", "[", 
           RowBox[{"Table", "[", 
            RowBox[{
             RowBox[{"Evaluate", "[", 
              RowBox[{
               RowBox[{"R2", "[", "t", "]"}], "/.", "pv"}], "]"}], ",", 
             RowBox[{"{", 
              RowBox[{"t", ",", 
               RowBox[{"Ceiling", "[", 
                RowBox[{"2", " ", 
                 RowBox[{"length", "/", "3"}]}], "]"}], ",", "length"}], 
              "}"}]}], "]"}], "]"}], "]"}], ",", "\[IndentingNewLine]", 
         RowBox[{
          RowBox[{"Max", "[", 
           RowBox[{"Flatten", "[", 
            RowBox[{"Table", "[", 
             RowBox[{
              RowBox[{"Evaluate", "[", 
               RowBox[{
                RowBox[{"R2", "[", "t", "]"}], "/.", "pv"}], "]"}], ",", 
              RowBox[{"{", 
               RowBox[{"t", ",", 
                RowBox[{"Ceiling", "[", 
                 RowBox[{"2", " ", 
                  RowBox[{"length", "/", "3"}]}], "]"}], ",", "length"}], 
               "}"}]}], "]"}], "]"}], "]"}], "-", 
          RowBox[{"Min", "[", 
           RowBox[{"Flatten", "[", 
            RowBox[{"Table", "[", 
             RowBox[{
              RowBox[{"Evaluate", "[", 
               RowBox[{
                RowBox[{"R2", "[", "t", "]"}], "/.", "pv"}], "]"}], ",", 
              RowBox[{"{", 
               RowBox[{"t", ",", 
                RowBox[{"Ceiling", "[", 
                 RowBox[{"2", " ", 
                  RowBox[{"length", "/", "3"}]}], "]"}], ",", "length"}], 
               "}"}]}], "]"}], "]"}], "]"}]}], ",", "\[IndentingNewLine]", 
         RowBox[{"Max", "[", 
          RowBox[{"Flatten", "[", 
           RowBox[{"Table", "[", 
            RowBox[{
             RowBox[{"Evaluate", "[", 
              RowBox[{
               RowBox[{"c", "[", "t", "]"}], "/.", "pv"}], "]"}], ",", 
             RowBox[{"{", 
              RowBox[{"t", ",", 
               RowBox[{"Ceiling", "[", 
                RowBox[{"2", " ", 
                 RowBox[{"length", "/", "3"}]}], "]"}], ",", "length"}], 
              "}"}]}], "]"}], "]"}], "]"}], ",", "\[IndentingNewLine]", 
         RowBox[{"Min", "[", 
          RowBox[{"Flatten", "[", 
           RowBox[{"Table", "[", 
            RowBox[{
             RowBox[{"Evaluate", "[", 
              RowBox[{
               RowBox[{"c", "[", "t", "]"}], "/.", "pv"}], "]"}], ",", 
             RowBox[{"{", 
              RowBox[{"t", ",", 
               RowBox[{"Ceiling", "[", 
                RowBox[{"2", " ", 
                 RowBox[{"length", "/", "3"}]}], "]"}], ",", "length"}], 
              "}"}]}], "]"}], "]"}], "]"}], ",", "\[IndentingNewLine]", 
         RowBox[{
          RowBox[{"Max", "[", 
           RowBox[{"Flatten", "[", 
            RowBox[{"Table", "[", 
             RowBox[{
              RowBox[{"Evaluate", "[", 
               RowBox[{
                RowBox[{"c", "[", "t", "]"}], "/.", "pv"}], "]"}], ",", 
              RowBox[{"{", 
               RowBox[{"t", ",", 
                RowBox[{"Ceiling", "[", 
                 RowBox[{"2", " ", 
                  RowBox[{"length", "/", "3"}]}], "]"}], ",", "length"}], 
               "}"}]}], "]"}], "]"}], "]"}], "-", 
          RowBox[{"Min", "[", 
           RowBox[{"Flatten", "[", 
            RowBox[{"Table", "[", 
             RowBox[{
              RowBox[{"Evaluate", "[", 
               RowBox[{
                RowBox[{"c", "[", "t", "]"}], "/.", "pv"}], "]"}], ",", 
              RowBox[{"{", 
               RowBox[{"t", ",", 
                RowBox[{"Ceiling", "[", 
                 RowBox[{"2", " ", 
                  RowBox[{"length", "/", "3"}]}], "]"}], ",", "length"}], 
               "}"}]}], "]"}], "]"}], "]"}]}]}], "\[IndentingNewLine]", 
        "}"}]}], "\[IndentingNewLine]", ",", 
      RowBox[{"{", 
       RowBox[{"h2", ",", 
        RowBox[{"11", "/", "10"}], ",", 
        RowBox[{"100", "/", "10"}], ",", 
        RowBox[{"1", "/", "20"}]}], "}"}]}], "]"}]}], ";"}], 
  "\[IndentingNewLine]", 
  RowBox[{"(*", " ", 
   RowBox[{"Amplitude", " ", "of", " ", "X1"}], " ", 
   "*)"}]}], "\[IndentingNewLine]", 
 RowBox[{"ListLinePlot", "[", 
  RowBox[{
   RowBox[{"Transpose", "[", 
    RowBox[{"{", 
     RowBox[{
      RowBox[{
       RowBox[{"Transpose", "[", "GKYFig1D", "]"}], "[", 
       RowBox[{"[", "1", "]"}], "]"}], ",", 
      RowBox[{
       RowBox[{"Transpose", "[", "GKYFig1D", "]"}], "[", 
       RowBox[{"[", "4", "]"}], "]"}]}], "}"}], "]"}], ",", 
   RowBox[{"PlotRange", "\[Rule]", 
    RowBox[{"{", 
     RowBox[{
      RowBox[{"-", "0.15"}], ",", "5"}], "}"}]}], ",", 
   RowBox[{"PlotStyle", "\[Rule]", 
    RowBox[{"{", 
     RowBox[{"Black", ",", 
      RowBox[{"Thickness", "[", "0.003", "]"}]}], "}"}]}], ",", 
   RowBox[{"AxesOrigin", "\[Rule]", 
    RowBox[{"{", 
     RowBox[{"0", ",", 
      RowBox[{"-", "0.15"}]}], "}"}]}]}], 
  "]"}], "\[IndentingNewLine]"}], "Input",
 CellChangeTimes->{
  3.665748200989952*^9, {3.665749141981925*^9, 3.665749169368897*^9}, {
   3.665749231121469*^9, 3.665749439228891*^9}, {3.665749471382615*^9, 
   3.665749511420336*^9}, {3.665749557311653*^9, 3.665749709065398*^9}, {
   3.6657497692210503`*^9, 3.665749769605451*^9}, {3.665749809068892*^9, 
   3.66574996232498*^9}, {3.665750018864539*^9, 3.665750033887804*^9}, {
   3.665750093921857*^9, 3.665750310366633*^9}, {3.665750344781858*^9, 
   3.665750382289188*^9}, {3.6657504150485888`*^9, 3.665750450550214*^9}, {
   3.665750513146793*^9, 3.665750518489849*^9}, {3.6657505754479027`*^9, 
   3.6657506160999413`*^9}, {3.6657507090918922`*^9, 
   3.6657507310664387`*^9}, {3.665750761295642*^9, 3.665750765599201*^9}, {
   3.66575082637609*^9, 3.665750827165227*^9}, {3.6657508596792097`*^9, 
   3.665750897045582*^9}, {3.665750954355708*^9, 3.665750956526486*^9}, {
   3.665751197233637*^9, 3.665751226845396*^9}, 3.665751408791933*^9, {
   3.665751452863287*^9, 3.665751452924459*^9}, {3.665751482953144*^9, 
   3.665751565437055*^9}, {3.6657517958413687`*^9, 3.66575180247027*^9}, {
   3.665751863859714*^9, 3.665752142054337*^9}, {3.665752225338818*^9, 
   3.665752230015682*^9}, {3.665752636605377*^9, 3.665752638262335*^9}, 
   3.665752670954302*^9, {3.665752768026552*^9, 3.665752827210505*^9}, {
   3.665752867166915*^9, 3.665753056874587*^9}, {3.665753132737418*^9, 
   3.665753142814528*^9}, {3.665753254369665*^9, 3.665753331828824*^9}, {
   3.6657534169673347`*^9, 3.6657534803495283`*^9}, {3.665753540377844*^9, 
   3.665753632456524*^9}, {3.6657536750165453`*^9, 3.6657537740858517`*^9}, {
   3.665753813336851*^9, 3.665753827798399*^9}, {3.665753860467422*^9, 
   3.665753879445245*^9}, {3.665753917076564*^9, 3.6657539336815233`*^9}, {
   3.6657540997820463`*^9, 3.6657541012824*^9}, {3.6657541960407667`*^9, 
   3.665754271671577*^9}, {3.665754513848387*^9, 3.6657545144496393`*^9}, {
   3.665754654724119*^9, 3.665754685720274*^9}, {3.665754761439067*^9, 
   3.6657547615387774`*^9}, {3.665755065094746*^9, 3.665755094430263*^9}, {
   3.6657551659351997`*^9, 3.6657551661012087`*^9}, {3.6657552149338913`*^9, 
   3.665755272138906*^9}, {3.6657553513893127`*^9, 3.66575542047805*^9}, {
   3.665755533931533*^9, 3.6657555353641253`*^9}, {3.6657555794061947`*^9, 
   3.6657556096750603`*^9}, {3.665755646893292*^9, 3.665755648163313*^9}, {
   3.665755705915476*^9, 3.665755709189934*^9}, {3.66575581869468*^9, 
   3.665755820248625*^9}, {3.66575588734664*^9, 3.665755945319339*^9}, {
   3.665756028307939*^9, 3.66575602897781*^9}, {3.665756131086421*^9, 
   3.6657561331575527`*^9}, {3.665756204925744*^9, 3.665756205225973*^9}, {
   3.665756370738338*^9, 3.665756403923793*^9}, {3.665756455290132*^9, 
   3.665756493168943*^9}, {3.665756552062901*^9, 3.665756552137198*^9}, 
   3.665756589876594*^9, {3.66575663311158*^9, 3.665756635990073*^9}, {
   3.665756901925947*^9, 3.6657569221030197`*^9}, {3.665756958807926*^9, 
   3.6657569841912947`*^9}, 3.665757030550335*^9, {3.6657570994174347`*^9, 
   3.665757132652087*^9}, {3.665757213446711*^9, 3.665757213933915*^9}, {
   3.665757245540468*^9, 3.665757247850396*^9}, {3.665757646045821*^9, 
   3.6657576478304234`*^9}, {3.665758113718046*^9, 3.665758126715392*^9}, {
   3.665758171938386*^9, 3.665758173102498*^9}, {3.66575832487429*^9, 
   3.665758343891563*^9}, {3.6657584015755672`*^9, 3.665758456276155*^9}, {
   3.6657590345684757`*^9, 3.665759101700193*^9}, {3.665759402043531*^9, 
   3.665759447464226*^9}, {3.6657595040602694`*^9, 3.6657595743604507`*^9}, {
   3.665759646638316*^9, 3.665759654481456*^9}, {3.665759778426862*^9, 
   3.6657597990471783`*^9}, {3.6657599591747417`*^9, 3.665760005335638*^9}, {
   3.665760092597815*^9, 3.665760108492661*^9}, {3.665760191180979*^9, 
   3.665760234541788*^9}, {3.665760280726171*^9, 3.6657603082687683`*^9}, {
   3.665760346310461*^9, 3.665760409696474*^9}, {3.665760449914036*^9, 
   3.665760463698275*^9}, {3.6657605085718412`*^9, 3.665760572611223*^9}, {
   3.665760606857367*^9, 3.665760625804885*^9}, {3.665760705899251*^9, 
   3.665760718657709*^9}, {3.6657608530710077`*^9, 3.665760909901094*^9}, {
   3.665760960919715*^9, 3.665760970907282*^9}, {3.665761048516615*^9, 
   3.665761072160151*^9}, {3.665761235732236*^9, 3.665761322349633*^9}, {
   3.6657615173351707`*^9, 3.66576154886285*^9}, {3.665761721609037*^9, 
   3.66576174560783*^9}, {3.665761779406796*^9, 3.6657618886289473`*^9}, 
   3.6657619332543488`*^9, {3.6657619655661993`*^9, 3.665761984444291*^9}, {
   3.665762025634219*^9, 3.665762093339182*^9}, {3.665762124318015*^9, 
   3.665762125340498*^9}, {3.665762183527258*^9, 3.6657621836386147`*^9}, {
   3.6657622138972387`*^9, 3.665762243812314*^9}, {3.665762299923872*^9, 
   3.665762338462819*^9}, {3.665762571468895*^9, 3.66576262799827*^9}, {
   3.665762687306777*^9, 3.665762688005474*^9}, {3.665762806578796*^9, 
   3.665762847241634*^9}, {3.665762879938942*^9, 3.665762889402169*^9}, {
   3.665762922599069*^9, 3.6657629320871153`*^9}, {3.665763008862034*^9, 
   3.665763008965192*^9}, {3.665763119597892*^9, 3.665763149977529*^9}, {
   3.6657631805843763`*^9, 3.665763181974524*^9}, {3.665763217239731*^9, 
   3.665763219049835*^9}, {3.665763280261731*^9, 3.665763290433922*^9}, {
   3.665763704408464*^9, 3.665763704510783*^9}, {3.665763754318823*^9, 
   3.665763758590767*^9}, {3.665763796161529*^9, 3.66576379625504*^9}, {
   3.6657638556185083`*^9, 3.665763868239337*^9}, {3.665763911462188*^9, 
   3.665763920719034*^9}, {3.665765144616685*^9, 3.665765243656395*^9}, {
   3.665765394604411*^9, 3.665765427551922*^9}, {3.66576603525325*^9, 
   3.665766035603651*^9}, {3.665766073694591*^9, 3.665766092564754*^9}, {
   3.665766402767178*^9, 3.665766420606662*^9}, {3.665766529155107*^9, 
   3.665766541311386*^9}, {3.665766798805996*^9, 3.665766860556199*^9}, {
   3.665766897108205*^9, 3.66576693824787*^9}, {3.6657678789776278`*^9, 
   3.665767880232669*^9}, {3.665769157902391*^9, 3.665769255032556*^9}, {
   3.6657704829845247`*^9, 3.6657704832397957`*^9}, {3.665814364925145*^9, 
   3.665814417387535*^9}, {3.6658144491549377`*^9, 3.66581444923936*^9}, {
   3.665814503299328*^9, 3.665814531120167*^9}, {3.6658146433237534`*^9, 
   3.6658146746524153`*^9}, {3.6658147266115017`*^9, 3.665814810197144*^9}, {
   3.665815023986916*^9, 3.6658150501684217`*^9}, {3.665815081621488*^9, 
   3.665815110448016*^9}, {3.6658154380742273`*^9, 3.665815659764423*^9}, {
   3.665815715127769*^9, 3.665815777988532*^9}, {3.665816982412711*^9, 
   3.665816994886476*^9}, {3.665817061204508*^9, 3.665817123986011*^9}, {
   3.6658171670122766`*^9, 3.6658171686053753`*^9}, {3.665817253192107*^9, 
   3.665817372919148*^9}, {3.6658175383944063`*^9, 3.665817563183423*^9}, {
   3.6658175984525347`*^9, 3.665817644029965*^9}, {3.665817675606057*^9, 
   3.665817746872571*^9}, {3.665817856127563*^9, 3.665818054249411*^9}, {
   3.6658181010532007`*^9, 3.665818159081559*^9}, {3.665818193504033*^9, 
   3.665818195623467*^9}, {3.665818229660976*^9, 3.665818233886979*^9}, {
   3.665818350456917*^9, 3.665818353216853*^9}, {3.6658186807574863`*^9, 
   3.665818719179924*^9}, {3.665818788427951*^9, 3.6658187884951077`*^9}, {
   3.665818850822106*^9, 3.665818917728833*^9}, {3.665818979061764*^9, 
   3.665819048629451*^9}, {3.6658191339681807`*^9, 3.665819179583486*^9}, {
   3.665819478116276*^9, 3.6658195291433153`*^9}, {3.6658195593093033`*^9, 
   3.665819596690733*^9}, {3.665819922504321*^9, 3.665819922598488*^9}, {
   3.6658204346036882`*^9, 3.665820473071278*^9}, {3.6658205231408033`*^9, 
   3.665820529923238*^9}, 3.665820681214591*^9, {3.6658207438706827`*^9, 
   3.6658207656915627`*^9}, {3.6658209701466227`*^9, 3.665820970220585*^9}, {
   3.6658215222936983`*^9, 3.6658215251814117`*^9}, {3.665821556421105*^9, 
   3.665821556499321*^9}, 3.6658246290363197`*^9, {3.665834392456131*^9, 
   3.665834411219451*^9}, {3.665841153655406*^9, 3.6658411719851723`*^9}, {
   3.665841349699893*^9, 3.665841367629142*^9}, {3.665841411660551*^9, 
   3.665841413141539*^9}, {3.6658463149533863`*^9, 3.665846400066737*^9}, {
   3.6660759335463*^9, 3.666075966013474*^9}, {3.666075996795038*^9, 
   3.66607599853021*^9}, {3.6660760420234613`*^9, 3.666076116242442*^9}, {
   3.666076181209682*^9, 3.6660762565710917`*^9}, {3.666098818892926*^9, 
   3.666098818983493*^9}, {3.666159303531262*^9, 3.6661593222079363`*^9}, 
   3.6661595276966343`*^9, {3.674649631182176*^9, 3.674649632223301*^9}, {
   3.685815125392165*^9, 3.6858151279633627`*^9}, {3.685858382165462*^9, 
   3.685858398769102*^9}, {3.68585848264254*^9, 3.6858584847271748`*^9}}],

Cell[BoxData[
 GraphicsBox[{{}, {{}, {}, 
    {GrayLevel[0], Thickness[0.003], LineBox[CompressedData["
1:eJw9lQk4lWkbxznnfVETUUqWBvMRaZlkiqj5PzFIlqaasaRMJGVPE4Zj0gxh
TDPTN8W0W7Lvh2Nf4tiLIkaJFjXIpMZRqbH1nbzv1339z3Wu+3rf636f67n/
9+/WdPPfdZAjISFRJP69/1fad6zTXOk+bllT4beXzSPVI7b+oV19H/LsrPdx
70N+4fz76P2Q9/50+a5YH3JT3rzn2oI7MLxqrdw/uICU+vaV+Pb1IFs73TL4
5gISpuJanq7QA7VVpceMd8mSr+fiT5TLLX/Di5UlqWd3bV+Z2g0X44e6a/Jl
icRcdKOv0m+JdLEsOXjGdmOvexcs1CmJyX5Z0nV7LhC/hzzSG5Ulv2tZiXUb
qauP93zdJ0uOqjUHqDV3ovTny8HWT2WJUPHfHFWbTjwwClktRcuRENnBDWfv
dEDUcaDQRyRLTkt5itWBwNMPqp4m5oL5fgeGeofTXo5kwkg94qW+0S10feVd
kUb148pwiFg34SRo8TFf+wQBlv0KwQ3tuBH4Qy/lMAzmftsxE97q5lIzirnj
BLThyryUxKzR52Du+wau3qj9/nDUGHy7gzf+bXIDBhEeMhpHRGDu/zqKp/vD
rh8fR0zTZIej+nX8uW1sxmP2JZh+tOJZZM/E5sJXUJ6LVtT5+AYcj54A058W
5E9rmdQum8C4/cSmlBUt+KY39qhu8hsw/WpGuOP9vnfjb2Exd+BmRP24QLe8
5S2Y/jXhuJHdff+0f2FzSP9y47EmuMik7khL/xdMP5sgk7r+u//0T6LjyK43
g/xGLDqR2fGT+hSY/jbCVO2vWfmd02iVz7naPtUAqZFGG175FJh+NyDMiZpu
HJiCovlOsRowsqTKLF44zd5/AxT6+B6+QTNQNOEvNuHXo0wU56C9bxaMH+px
7Y+Xi+mcGSQeDfromko9GuebGi4ynAXjDyFGmzk5qhdnsVJksH36lBCH7nKv
GIS/A+MXIfYUZTj8rS1Bhknyko3SQkjs2Otdv0WC9U8dqmdtvvXsfYdTy/Td
GmLqEH3PNjc2SIL1Ux3ChfvDvde9g8Jc1KFOxyh//IQE669a3P8zf+vDRgli
f9z0UlxCLcymRnYrTEqwfquFt8bN78aMJMlhDb3lvQa1CMxUTz2nJ8n6vxat
Xsp7/NZIEseUBZvvX7iGsfC2br6DJGH8eA0Xm+L0IiMkydkxi93Dd2owdbJt
PKBOkjD+rEG0rxz17Lwk+XguanBp35frFRskCePXauT0WgRMPJMkk+09SQ99
qmFyLGRWyOUQxr/VWNG2PyjjpSRpc5X79lx9FW5VRUesENdn/FyFs85NbtXS
HKIm1BSrCkNma01dD3BYnlRC8CZwc7UOh0Sr+pUNRFXiasg3CR3qHML4vRIG
02s/l3TgEN38pKqo8Qp4rtv3uInHYflTAY93TdYTP3GISsnFQSv3CjwK/MI8
+QSHMPNQAfOvFar6UjhE3//Qtra+ckxYXi6yvcRheVWOEG5Q5elnHBJ6uvJ4
iWM5VA6dcDL5mEuYeSnHTO/hjY2NHGLWtXy09F4ZOE9T5bfc4LB8K8M6qQsr
xu25ZFmUq1hl8BYd/HTndQ5h5qkM5lqhvTrWXPJPd7Fa/2gpYvW2jL624rI8
LIVvWrvT1ZNc0hI8oBEaVorSATOFP9y4hJm3UmyK8tcTxnAJJyBpSEu+FIvW
84fOuXNZfpagnBt/1j6AS+xDvVxT00vQuvpy2/e2XMLMYwkmgtzvig5wibvm
R04tpiUIMm7Y2aTNZXlbgt2Ljnry4rhkqcvAEpeBYvC3zF/+aTqXMPNaLJ6n
x7pmDeLnxhFLjCOKMaj866nhY1yWz8VoNdFauOkMlwjMHjWt1y3GvltKuq/F
9Zh5FkCgeWTTvGvieoocW80OAey0N7+oqeOyPBdgv9T2SKcTXMJTzLMcCBXA
Ibn5wQoFijDzLkCyc3itvyFF5p80TfpSVwBDFanEBFOK9b8A1q8LnD3sKTIR
ucV1x90iWP5wi1Kc5BKGB0XYoLri4rp7XBLt+eLHa7FFOH/gXK7tGJfdF0V4
FScw/n2YS94aDNyKRBG2a2rMjJpQhOFFEQ46p0gH+lHk8KdJ1ZEThZjPm46r
CaPY/VIIXTIWEnyFIku/4tml5ReiM/aF3JHvKMLwpBBZ29J/zw8W11N9+arT
qxBJLxwKTTwodh8VoqvFrdVTXM/KKDVEpFOItcIkgfQGiuVNIQYWk1E5Z4pM
2Tg/+WeIj/pssy/P7KRY/vChEl/W/603ReJ57xvKx4W0dJfxdRRheMTHbrdK
w7OWFHGOnN5g4sWHff3jwpo9FMsnPhSUGmNHrChiuD8j7cBaPqxu/81T3ksR
hld85EVnRIQ7UiSmw+yp5qsCCFr3n2wVf4/hVwEWPPpFfZWX+H2PSnmPygI0
NXstlBJRLM8KcObH584tS2gSKW8qoxlZACXRJ07ONM3yrQCyfQYHK0YpMuA3
yvvCrgAtPdEmsatplncFCG2kE5OeUCTpL7tOoXIBtP5KSI/t/n//C2CmHWcU
X0WR34YWbvy4PR+/2X6+1uEwxfIwH5+72ZY3FVCkSMVczdgzH+ejt7Us4FEs
H/PxIEZk8ksRRWTUw8bqpPMRW9mUnFtBsbzMQ3Jc1ZMH1ymy91KPT0JGHjZo
1OhtGKZYfubhsXBXQskd8ft+3zhVW+chnmcmWtVBsTzNwybjX4oWis8v/3Br
mLQoF/WVdonVLRTL11yM7NC/bDFEkVc6yj97ncsFrf/WI3yGYnmbi4wijWd2
J2iyvHurWLlYV916RSqRZvmbi2f6SqcUL9LEO35ZwvrnOdDx/0x00olmeZyD
HC8buRveNCmjFS0CL+RAVa13vCKaZvmcg1XChKkZD5p8tiODPmWVA6VLU1Ge
jjTL6xyscXk8My5Fk1LvwchDk9k4pbE0QdWOZvmdjf9aCFcHmdGko6JO7Khs
lFc+Tz6iQbM8z4aNfmuz4RqauKpS6etds1FV2Zkkr02zfM/GFO91QuknNDnC
r2uUUspGYc3KGEddmuV9FibLLnl0baKJTJT7z4dvZuErq76OhcY0y/8sWPqM
LdyxhSaDi/UvWkdn4bp+z0dbeTS7D7JwVKcjLyRNnKdsFSsLBh5++cE5NLsf
svBA2CoXt5Im21X/yfCYycSa9jdx6pk0uy8yoeVTJ1E+TJMfIhP2xlRkon4o
yn3przS7PzLRqShzL0X8/H8PZQnF
      "]]}}, {}},
  AspectRatio->NCache[GoldenRatio^(-1), 0.6180339887498948],
  Axes->True,
  AxesLabel->{None, None},
  AxesOrigin->{0, -0.15},
  Method->{},
  PlotRange->{{0, 0.45454545454545453`}, {-0.15, 5}},
  PlotRangeClipping->True,
  PlotRangePadding->{{0.00909090909090909, 0.00909090909090909}, {0., 
   0.}}]], "Output",
 CellChangeTimes->{3.666101062764173*^9, 3.67465159977355*^9}]
}, Open  ]],

Cell[CellGroupData[{

Cell[BoxData[
 RowBox[{
  RowBox[{"(*", " ", 
   RowBox[{
    RowBox[{"Maximum", " ", 
     RowBox[{"(", "solid", ")"}], " ", "and", " ", "Minimum", " ", 
     RowBox[{"(", "dashed", ")"}], " ", "density", " ", "of", " ", "X1"}], 
    ",", " ", 
    RowBox[{
     RowBox[{"and", " ", "diet"}], "-", 
     RowBox[{"changing", " ", "threshold", " ", 
      RowBox[{"(", "red", ")"}]}]}]}], " ", "*)"}], "\[IndentingNewLine]", 
  RowBox[{"Show", "[", "\[IndentingNewLine]", 
   RowBox[{
    RowBox[{"ListLinePlot", "[", 
     RowBox[{
      RowBox[{"Transpose", "[", 
       RowBox[{"{", 
        RowBox[{
         RowBox[{
          RowBox[{"Transpose", "[", "GKYFig1D", "]"}], "[", 
          RowBox[{"[", "1", "]"}], "]"}], ",", 
         RowBox[{
          RowBox[{"Transpose", "[", "GKYFig1D", "]"}], "[", 
          RowBox[{"[", "2", "]"}], "]"}]}], "}"}], "]"}], ",", 
      RowBox[{"PlotRange", "\[Rule]", 
       RowBox[{"{", 
        RowBox[{
         RowBox[{"-", "0.15"}], ",", "7"}], "}"}]}], ",", 
      RowBox[{"PlotStyle", "\[Rule]", 
       RowBox[{"{", 
        RowBox[{"Black", ",", 
         RowBox[{"Thickness", "[", "0.003", "]"}]}], "}"}]}], ",", 
      RowBox[{"AxesOrigin", "\[Rule]", 
       RowBox[{"{", 
        RowBox[{"0", ",", 
         RowBox[{"-", "0.15"}]}], "}"}]}]}], "]"}], ",", 
    "\[IndentingNewLine]", 
    RowBox[{"ListLinePlot", "[", 
     RowBox[{
      RowBox[{"Transpose", "[", 
       RowBox[{"{", 
        RowBox[{
         RowBox[{
          RowBox[{"Transpose", "[", "GKYFig1D", "]"}], "[", 
          RowBox[{"[", "1", "]"}], "]"}], ",", 
         RowBox[{
          RowBox[{"Transpose", "[", "GKYFig1D", "]"}], "[", 
          RowBox[{"[", "3", "]"}], "]"}]}], "}"}], "]"}], ",", 
      RowBox[{"PlotRange", "\[Rule]", 
       RowBox[{"{", 
        RowBox[{
         RowBox[{"-", "0.15"}], ",", "7"}], "}"}]}], ",", 
      RowBox[{"PlotStyle", "\[Rule]", 
       RowBox[{"{", 
        RowBox[{"Black", ",", "Dashed", ",", 
         RowBox[{"Thickness", "[", "0.003", "]"}]}], "}"}]}], ",", 
      RowBox[{"AxesOrigin", "\[Rule]", 
       RowBox[{"{", 
        RowBox[{"0", ",", 
         RowBox[{"-", "0.15"}]}], "}"}]}]}], "]"}], ",", 
    "\[IndentingNewLine]", 
    RowBox[{"ListLinePlot", "[", 
     RowBox[{
      RowBox[{"Table", "[", 
       RowBox[{
        RowBox[{"{", 
         RowBox[{
          RowBox[{"\[CurlyEpsilon]2", "/", "h2"}], ",", 
          RowBox[{"N", "[", 
           RowBox[{
            FractionBox["\[CurlyEpsilon]2", 
             RowBox[{"a1", " ", "h1", " ", "h2", " ", 
              RowBox[{"(", 
               RowBox[{
                RowBox[{"\[CurlyEpsilon]1", "/", "h1"}], "-", 
                RowBox[{"\[CurlyEpsilon]2", "/", "h2"}]}], ")"}]}]], ",", 
            "4"}], "]"}]}], "}"}], ",", 
        RowBox[{"{", 
         RowBox[{"h2", ",", 
          RowBox[{"11", "/", "10"}], ",", 
          RowBox[{"100", "/", "10"}], ",", 
          RowBox[{"1", "/", "20"}]}], "}"}]}], "]"}], ",", 
      RowBox[{"PlotStyle", "\[Rule]", "Red"}], ",", 
      RowBox[{"PlotRange", "\[Rule]", 
       RowBox[{"{", 
        RowBox[{"0", ",", "15"}], "}"}]}]}], "]"}]}], "\[IndentingNewLine]", 
   "]"}]}]], "Input",
 CellChangeTimes->{{3.6858584139226522`*^9, 3.6858584776989737`*^9}}],

Cell[BoxData[
 GraphicsBox[{{{}, {{}, {}, 
     {GrayLevel[0], Thickness[0.003], LineBox[CompressedData["
1:eJw9lQk4VO0bxpk579E2IpTsRGkVLUT1vFmztFo+SUV2UYmypkQrfdG+l0rE
GIax77KljYiK0iSStChfi6j/ybz/nuuZa67nes+cc+a97/v3qm/ettaDJSYm
ls18/nxP2hDUaDbpOeyl2paVKozGJW9XbAtravs7p6X+qWd/5/Pn/tTTv/PT
w5eeMP13Ng4f/V5L0Aq1sbRCe9c4nOffluvf1gLNfjUWwQ/G4QgF14Jk6RYw
VMkPMlzLwfYj9RhGTVb+Fn6Eg5NOrrWantQMm4w6tGdncLDYSDUDu3irnEQO
B3ucWLHwqXsTrFalxAbbObjp0UjBOSf8ckYfBx/XtGT6ESTPimyxb+PgHUq1
AUq1jZAfeynYuoeDK2V/cBVtGuGFQegsGkniUE7XgpOtDdDf4Jbl18/B8bQP
0w3wok9/Xod9P4ie3wC21JrOwys+gYFq9Bddg4dwPj1TacrD/+Dym1CmH4Cz
zYn9ybxvEGDRLh1cdR/e7tWLmSf3A0T7ex8k2Y+1di37CSOvE3APpsI/7/Ut
f4Jov++Cu91wYIndEPg3By/sNboLkUsOOSa0DoFo/+vhq1pnlfWeYThUM9jg
qFoPOkfPiU069QtEetyB7tfBvza9+gWTR+oOfLbdvS9ylhjRpw7qlThS95J+
w2eHr4tuTK0DnoOBUW+gGNGrFp7/vmqoPiCGzUdeuBYiI6MlHpWKEf1qYIBb
PaZZUhzbeOleqg6qgQkmg0uefBIjetaA5OaIs7qe4rhh+9pvXfxqGOwJTDu4
W5zoWw0eUrX6x/vF8R0p7vX7P6vgVkjIZXxEnOhdBatP6pslRIljWbM1TFfB
HJPVGVW94kT/KlicLrheqcnCskZ8GSP+bXh2ZCMIj7CIH26D+9KZG/Yqs/DV
HbvGlinchrSaRpkgUxbxRyWYyfTf++XFwtP751kNxVWC1c4fs+srWMQvzPrJ
GWfkVdn4Db4mt1CiEtbHrNhpr8Em/qmAMx3Nd0tKWDhOXndz1aEK8DKNpD8a
somfKqA2T3esrRsLS49UBcwNqrA+NptN/FUOsZrZ/l+82Ngh0vjiqSvloN/j
H7D/IJv4rRwU4sqO2hWxsbfaDOWn88rhymOeXGEym/z/cihWszvlcJWNHW+M
W/z8fBms6jgr/FHKxiI/loFhyDWX5X1sfPKTue2b1lJoXcSvsRhPYZE/S6Fj
5a1hlw42VhmpUsii7eY7DrOxyK8loDrqupaRAoUH77ckdviVwKJ/wn/P0Kaw
yL8lkP2hKTOZQ+F7rpKBZ28XQ+Xhuh9vn7KxyM/FoLNo5WiOFoWVKtWZLoZZ
54O8et0owpMi2PRlurs+s35QcWu+8EARFOQPRzbKUVjk9yJoZy04oGNBYe2M
xOIDnwuh+EV1zT1fivCnEGjOsZRTXhRWyL3QZeleCINTvLUD11FYlIdCWMUN
094URmHdbV7L77UVAMdozPphb4rwqgD+bXJcHphK4bD4oshcxwJwixCTDGun
sCgvBfBb0inpeDSFTZqU+/Ke5YNVafLD7lCK5Ccf8ofd7ub+orD8AVem86E/
2CrmA/M8UZ7yQbNbat2cbxT+2Jyj1N6XBx6KocoB7yiSrzyobUMX4xQQrgsW
qoVF5MHVlymr3tCI5C0P8m2HOqLkEWYFJHZrSuVBouZxP5X/KJK/XHDSTrQ3
H6SwQ5iva1JyLhjOfH/nQSdF8pgLimZOexc9obC7+th1dcbM+kTnXUPJFMln
LqzZGha/RxbhiRuFchuFOVBU3OsdroxIXnMgoHhb4mpdZt0wWs4wOgeEEP9c
6TVF8psDPbXcw8lDFBaYvKzR084BU3afyTnmfUR5FoAvrlT4LM3cT5a1Qr1B
AL+o+MRWRUTyLQD/BWpCsxcUDpflWQjDBCBvefqUni8ieRdA1KGxIRYRCI/Z
b5y4WlsANgb7dOkYRPwvgFHX5ms8/BfhrzFLXFc9yYYJ/XrHMxwQ4UE2pEir
WiyZivBBnw/7yo5kQ++JAmqLHiJ8yIYLr/TrVmsh/H2e8GEMZEMPeBoreyHC
i2zwbove35yKsLdOYknM1yy4Ea3CNk1EhB9ZcN7wrcC5jtkfu/CVNzOy4JjP
lSSNs4jwJAvqpW/s9Ehh7qf4ZaDRNwtkZm1+se4IInzJgrjvAz2fziBsaZAU
2j8tC7Z9sJk4ygUR3mTB2DMJGn5bEP5ps77zYzcf5Jf1uCkws4g/fJCc+3F7
eQjCp8P/CMqHKaf7HcpsEOERH8oTKk5o2iK8PmZogZEvHzRqWnx2ML8X8YkP
gl0+UqYrEdZ3SbnpNocPPU0hWLAREV7xIU9jdN5iO4QPNZj0qA9kwvj2SfYz
fRDhVyb47q2tH+fKXO9ZJOVZlAl7vo/pbXyDCM8yQUvmZKfbaBrHSBmPUo/J
hNwfr3fYfkaEb5mgc5ma7PUcYeHWvnDTlZnwtbBec99EmvAuE6aqLIq604xw
4uuVjZWTM+FMuKavaev/9c8Ek1U2LbaXET7WPX6hyv0M4Dq3WajGIsLDDHAY
Hy71KgnhbAUzJUOfDBBc2t2pEYgIHzPgjfSTnq0nEB6lGvGpQiIDNjR19Ihf
RYSXPEgZJ//u93WEnS+2+F1J4cGC9A3rjYoQ4ScPtPRDC+O4zPVbN60rseYB
7e3dHcJHhKc84M2O4jnkICzVsSxCoj8dkqewnsnlIsLXdDha+unthjyEB6ZN
jvU9mw576PiMqHpEeJsOj69LTLW0prFy8zKm08FB3k/H3IMm/E2HKMfCqAPu
NN5yWv6K3nsuPDsut3SqEU14zIWU6OI57kDjfCRrvvM8F5b73s+Rc6IJn7mw
mPXOadiYxvNXpaA4Sy5YLzWZHqRKE15zQUI1bY7wNsJ5W7pivAbTQO7dfIeF
ijThdxrYO7fsRL+ZfBdWMI5KA3rD62kqQkR4nga9Syco6bxG2FWRStZzTYPo
BXqRrV2I8D0NHM1deNxehLfzK6rpSWnA09M8dZTxj4j3qXCt2sql7h2jzwH3
WO8HqdDa03hTivGPiP+pEJYQVmY0gHCXjO4F64OpkDKz3Cd3Pk3Og1S4Ecsr
VXNh5hvLmE4FpzMhnmvX0eR8SAXli50GTx8hbKX4McVz+Bbsnasm5e9Jk/Pi
FqR5CDgogcZRMVecDxXegsvv9Xb7GtDk/LgFi2V2wJR4Gv8PE7zdPg==
       
       "]]}}, {}}, {{}, {{}, {}, 
     {GrayLevel[0], Thickness[0.003], Dashing[{Small, Small}], 
      LineBox[CompressedData["
1:eJw9lQdUU3cbxpGKuAEBWVKGWKGuikgRkIdRkKForfJhiyxRpgiCWgFblSEU
6uhHRRFBUNkjYSQhrCSETSBsEVAiQxkiUOoAbBvhf3zPm3PPe87Nufe+z/P8
/mquZw6fFBURESkQ/j5d5Y4HtpjL9eHc6mjvbaW2KBs5cCaorefznJX5qZ5+
nuPvfqruz3N31P0nwv48mwaveL2psAuXUtX/lTr+rRH9dA/tdE8nhrjrPLX2
SRiFKLoUp0l14tlPDqllJ8r3Hl2oDqRSnXTfJATufRx72FrrcTv2qGQZ6q41
3iuyUO3o/ef7Ua8u6b0n/39At9utDfkGqepRW2YM21oXCt98zJU7lNhn+IeG
lbBbMTE/SNt2iG94dkON/4aaFojFndCL28Mx5Mh8yFba3wLlYVfadelCw4tr
hnbHdvFhui7v2nvNQsObyzyFzceP7w+97vKYxOLz+VgevSsmcH4Ceiqhf+3U
a0YDZUvv9L3XSHx5UdhNcBo8nrhixzj89/VKXeDyIB4zsN21bRSL++VBJaL/
1e/cESy8jn8jcgJX6lc9fkX23YCrUhfHMxJe4nT7Bd1RgwbcDjR78KJpmOy/
HlcsV98UXTKMyOpZvr1KPQoiD4s5bxsietTh7wpTCQvnQSgsVB2szitu/pgy
QPSpha4xP0NOcQDTdm/3PPqqFrNpDeL20S+IXjUItK3TDh8VwGLhhWswPjPD
6/AUYFG/arSZBvn5TfRjv/vO+1WB1YieS7SXCezHop7VOBAiP/AP6zn4foff
DVGrELbvg/x63+dY1LcKG9elcw5YPkOdZPZD3hwXW9WyWXI+fVjUm4tow6w9
Z8N7IWP+vbC54LFveTfa9JL9cxH/se+q0/4eyBhQpQ2olZi+kZAQ+OIpFv1Q
CY3Y6LsTBk/x4Oz5VRWKlbBaGcH+375uLPqDg7NBl+jX2p5Aa2qX9XwMB8WW
pe+uSj3Bol84sBeXmPev68JL4xRZXXEOOjKjDt7U6MKif9jgLgm4ZRnZiRj5
na7cSDZEDobWqW/sxKKf2DApXOkwat8JqYVi49wJ68FBtw4s+ouF0+cUnZMl
O2D3i2nCn0kspLirjD/wbsei31gIOB6dpirdDg/Vr5W7d7Hwg8vFsFUjbeT7
WUjI6+g2iWuD/aPVhn3xFXg363rKWL+N+LECb2NOUtQs2hA7afHDy65yCBI3
JeX6thJ/loO1sqsxb0srvlyocuRaKkuq1rcQv5bhVoAgZdPZFszyOpOf+5Rh
Wk5iufHGFuLfMpyUudv2oZmPRpe1AXcqSxHvvixfqZpP/FyKJ+NGOpdGhTNH
Tdil0M3X/tpqKZ/4uwRMJoJTuppxTcmXIYgogePUwIc1zs3E7yWI93K+PCja
DM285NKIaSa2DP1m4TjZRPzPhOjTy41/d/OgSLs3ZOXGRIpAX3vt7zySBybu
+P1ZrWvPw84z7paNPcU4t7P5/Gx9I8lHMeyWbGvSnGhA0M2SX2j2xYg7ssRy
bKCB5KUYioek33T2NsCsTXmc/pSBKDflyXuj9SQ/DIT8nLTfOqQe8hEuwmbA
ycPStmNFA8kTA6+UfT64s+rxpr1oQ+84HcVrKqQL5OpJvuiIOxq6Mda2DrUX
BKpBIXTcmjg4/IV5PckbHW+6Gu3n5moh6p88rCEpnDUlHO2X15H80bDCOl9y
/not7IK8XB6n0aDw8t92iZN1JI80WL5w+DXouxq4qa06VmtKg17pJSvXjbUk
nzR0VYT7mU7WYL2jQNZRUIT7k+LlXLcaktcixGU1Rnbxq7FeP1RWP7QIpU7q
kkf/qib5LcIYOzL95e1qFJr1V2trFsHHyKzMxLqa5LkQbmNqste3V4EvI3pA
jV+Iv2f37o5OriL5LkTzpCuv6lkVgmVy9wmCCvGlz6hPyc0qkvdCjPE4Pwcf
4GJluGnyIc1C/Chgy3mu5xL/F6K3Qd8jJqISb8P2uhx8UgDavG4no66K8KAA
mu43KupZXFzznLha8VsBFMSkz3aocQkfCnCuXufJq55KvN8laA5DAfpHXI4s
LeAQXhRgj8j7vndVlfDYkVwW9jYfD6NUW+0sOYQf+ZBLu5H3QyIH648E26bm
5eP52BpvrTk24Uk+lv7RuMNxVSUeKP010+KVD9Wuh6wXJhzCl3zcmlP/4M9g
w0rv8cWpzfnYwM1XXEbhEN4In6ctf7JNjI25/T8NvBmmCvdupe9/h034Q4VV
kqdZXTsLt4M/CUpF9PvEsOZSNuERFXVvXVlixSz8FDa/28CLiqKtxmcMVrEJ
n6jYOmv+Y7o5C986p6ee2E7FtEK/ZbYWi/CKik0u0j6pFyoQyTd7pTZDgY/N
i7d7sisIvyigrtJx391bDqlTJZKnSihQkVt2JLi7nPCMAtt1rTN+AeUIkzRd
rhZGwYC0id4XSWWEbxQcdZMPui0r5JLvePB3thQ0hztofjQqI7yjIFzW+6t5
jXIkD9q2cBQo2HHBSjNhC4voT8ES4yFawbeluDEsofslLw9NU/y7V7ZyCA/z
IPqwaMjrYTkKFM036Hvm4VhlyqlK0QrCxzyoqLUk7J4vwXKVkEm2eB68Z9Ur
IzNLCS9zkd7vO6aqUQKHhE6fpPRc/Js0JV19mUn4mQvvyCa3yngmYn2djpXZ
5GLZ9fuPErVKCU+F//f9xfG5JROSz01CxKdyEDHvoyueVUb4moPQ9tdxI+pM
zGxWiPa6kwOdvNl1Vg+KCW9zkCD2zGGfUzGU202EnYNcNxuZ6TQG4W8O+K1u
hUbbi+F9Wz5J+3U2XM9rJKzQKSU8zkacyhdrNQKYYIjJWJyLz0ZuVZSjvQ2T
8DkbG0U9RsZ+LYHOwXSxGKtsBFvMWB4RMAivs2GgJK9QfZ8OuvdQmPtsFr7+
vnvA7mEx4XcWrjGuqo/408FnsoWOykK+VnsiRZZBeJ6FjgK1qNFnNLgoLU3T
dslCq55ETI88g/A9Cxk2x3jJ/zDgR2VXLZPLQvCvtknJw3TC+0yMx7J3JxnR
sDzCLdqjKRMBk23liiJ0wv9MOKd+N/VnHw1D0jvv2VzLBNcAZVnb6eQ8yMQ3
EY1zAh3h/MhE2Jlo1bAQ2N0rIudDJjo3G5iFC7llrfQm/dTHDNh5rTbPy6CT
8yIDvG+cEq9oFeFKWJJDJDMDLj2XZUOti8j5Ibyfh5xGiSL8B1YEY8M=
       
       "]]}}, {}}, {{}, {{}, {}, 
     {RGBColor[1, 0, 0], LineBox[CompressedData["
1:eJw9lXlQlGUcx8nxSjtgXA8ORWYstT9q0CSCmmeFxPDAsmJ0NGsNFfDELIZj
nCk2pHQmp8gx1JAShb0vdrmWvXdBDndhAwENVjnUQA6JDHWmZff7/p55mHfY
ffd9nvfz/L6fX8Teo9v3zQgICFB7/6aviz894dqw+DYL8I0VfP39rUez27qZ
WDQ9Qvj+axe+5/GLfp0enfg/kN/5/aWb3on75/Hjcp4ffkXTwXSHu7WHu2fz
/dd23D+TnxsiqLoW1M6OhzkywhzP8T/xjT/xfQC/tHD7ptWlbubf1zN87sbz
p9i+n7dGdaa0Mf+6j1lbq29gvUn204pE72xl/uf+g3VceM4EM/P+k4RuceF3
4yzrxf51hR1O3DfGzs5O804nPh/F75y4jrLo8LxHkdE32G+DWd75ENcW7HeY
ZWy8FZRpbWZ+jn/j82bs/wHzLZPRxPwc7+O+RrzPPXbYnRn1ILaR+TkO4nfX
8X4DrMA+5dwRfp35OQ7gOQ14334W7BsNzM+xD8+tx/772Hjy5NtXXq0Hx7tY
xwEed1iCb8MOcLyDde3g42FbDkResp2wg6MH+7CDVy9zHtv+b7/SBo692JcN
6/eyhkDJH81PrODYg31awfEvxtvwoXdawZGrSyvj6pQXq1wQq7SA4y28h4Vx
dXv5+NfzDSEWcOzGe5kZV8erx9ZuenrGDI5deE8z4+p6kP/7wqg5ZnDsxHub
GFfnZ5ZE7rUWmMDxJjiYGFf3Qb5hAscOcDEyLgfJJ+Mu/lJsBMd2cDIyLhep
y19b2rnWCI5cLoyMy8mOKy+8c7vIAI5ucDQwLjeFowkfDXbUgaMbXOsoR8t8
ow4c28BZT7maam4v6TmkB8c2cNdTzpoEL3153lILjq04h1rKXZg5wjtrwbEV
51JDOTwVeqTSk18Dji6cUw3lcpW8pDZ/vBocXTi3asppiPZCf2JKNTg6cY7V
lNvIowfeb+quAkcnzrWKcpx9tuakdkcVON7AOVdRruPblg7puirBsQXnXkk5
X5Iv8M5KcGxBHVRS7kfcFWG3hnTg2Iy60JEH6jM9y7NzdeDYhDrRkRdmZJQM
rAjUgWMT6kZLnkjOTheUXtOCYyPqSEveSImYv7M+TguOnCe05JFFezwL93gq
wPE66qyCvLIoJm9hTF4FOHJeqSDPaOJ77WtWVYBjA+pQQ95x8mZsjXBqwLEe
dakhD+XwZBs92RpwrEedashL876LK/lglQYcHTg3DXlqUviuYNtNNTg6UMdq
8taptIffGn5Qg6MDda0mjz1e67khZGpwtKPO1eS11DdK9MJJFTjaUfcq8tyi
j3OSrspV4GhDDlTkvcuhjyZc6SpwtCEXKvJgYnRp1thKFTjakBMVefHJll13
RwaU4GhFbpTkyXM50xtRgqMVOVKSN3cJn66LTVeCoxW5UpJH3/q87OoXryvB
0YKcKcmrBc74exETCnC0IHcK8mzQ/prA/TUKcLQghwryrjAwbm6EUAGOZuRS
QR72HBnKeS9JAY5m5FRBXi7pS3KZgxXgaMa+FeTpHwdejlrWLAdHM3IsJ2+r
QzaExaTJwdGEXMvJ43PDc0dNc+TgaELOZeT13RfbDxWXycDRhNzLyPOFRz7b
qd8sA0cTPCAj7wf2rM+dMyYFRyO8IKU+MLEy+HT6eSk4GuEJKfWFpe713ikF
RyO8IaU+cfDckuI1wxJwNMIjEuoblbN4CV8VScDRCK9IqI+8ua1s1plECTga
4BkJ9RXdwX7hgSkxOBrgHTH1GWe1yUtCDI4GeEhMfUcQOvPaGoEYHOvgJTH1
oWNKk232YjE41sFTIupLc/NTTqe2iMBRD2+JqE/1L4i8sPmUCBz18JiI+lbI
lfXeKQJHPbwmoj62KXSkbP+zcnCshefKqa99IyzeXVBdDo618F459bn/Aarg
Mwc=
       "]]}}, {}}},
  AspectRatio->NCache[GoldenRatio^(-1), 0.6180339887498948],
  Axes->True,
  AxesLabel->{None, None},
  AxesOrigin->{0, -0.15},
  Method->{},
  PlotRange->{{0, 0.45454545454545453`}, {-0.15, 7}},
  PlotRangeClipping->True,
  PlotRangePadding->{{0.00909090909090909, 0.00909090909090909}, {0., 
   0.}}]], "Output",
 CellChangeTimes->{3.666101062764173*^9, 3.674651599820427*^9}]
}, Open  ]]
}, Closed]],

Cell[CellGroupData[{

Cell["Figure 3", "Section",
 CellChangeTimes->{{3.685800870462648*^9, 3.6858008722030783`*^9}, {
  3.690881591960904*^9, 3.690881592019411*^9}}],

Cell[BoxData[{
 RowBox[{
  RowBox[{"r1", "=", "15"}], ";"}], "\[IndentingNewLine]", 
 RowBox[{
  RowBox[{"r2", "=", "10"}], ";"}], "\[IndentingNewLine]", 
 RowBox[{
  RowBox[{"a1", "=", "1"}], ";"}], "\[IndentingNewLine]", 
 RowBox[{
  RowBox[{"a2", "=", "1"}], ";"}], "\[IndentingNewLine]", 
 RowBox[{
  RowBox[{"\[CurlyEpsilon]1", "=", 
   RowBox[{"1", "/", "2"}]}], ";"}], "\[IndentingNewLine]", 
 RowBox[{
  RowBox[{"\[CurlyEpsilon]2", "=", 
   RowBox[{"1", "/", "2"}]}], ";"}], "\[IndentingNewLine]", 
 RowBox[{
  RowBox[{
   RowBox[{"h1", "=", "1"}], ";"}], "\[IndentingNewLine]", 
  RowBox[{"(*", 
   RowBox[{
    RowBox[{"h2", "=", 
     RowBox[{"190", "/", "100"}]}], ";"}], "*)"}]}], "\[IndentingNewLine]", 
 RowBox[{
  RowBox[{"\[Alpha]12", "=", 
   RowBox[{"1", "/", "10"}]}], ";"}], "\[IndentingNewLine]", 
 RowBox[{
  RowBox[{"\[Alpha]21", "=", 
   RowBox[{"2", "/", "5"}]}], ";"}], "\[IndentingNewLine]", 
 RowBox[{
  RowBox[{"b", "=", "1"}], ";"}], "\[IndentingNewLine]", 
 RowBox[{
  RowBox[{"d", "=", 
   RowBox[{"1", "/", "4"}]}], ";"}], "\[IndentingNewLine]", 
 RowBox[{
  RowBox[{"k1", "=", "4"}], ";"}], "\[IndentingNewLine]", 
 RowBox[{
  RowBox[{"k2", "=", "4"}], ";"}], "\[IndentingNewLine]", 
 RowBox[{
  RowBox[{
   RowBox[{"q1", "=", "1"}], ";"}], "\[IndentingNewLine]", 
  RowBox[{"(*", 
   RowBox[{
    RowBox[{"f1", "=", 
     RowBox[{"50", "/", "100"}]}], ";", "\[IndentingNewLine]", 
    RowBox[{"f2", "=", 
     RowBox[{"50", "/", "100"}]}], ";", "\[IndentingNewLine]", 
    RowBox[{"F1", "=", "1"}], ";", "\[IndentingNewLine]", 
    RowBox[{"F2", "=", "1"}], ";"}], "*)"}]}], "\[IndentingNewLine]", 
 RowBox[{
  RowBox[{"F", "=", "1"}], ";"}], "\[IndentingNewLine]", 
 RowBox[{
  RowBox[{"g", "=", "3"}], ";"}], "\[IndentingNewLine]", 
 RowBox[{
  RowBox[{"length", "=", "150"}], ";"}], "\[IndentingNewLine]", 
 RowBox[{
  RowBox[{"steps", "=", 
   RowBox[{"1", "/", "100"}]}], ";"}], "\[IndentingNewLine]", 
 RowBox[{
  RowBox[{"GKYFig1DPS", "=", 
   RowBox[{"ParallelTable", "[", "\[IndentingNewLine]", 
    RowBox[{
     RowBox[{
      RowBox[{"pvPS", "=", 
       RowBox[{"NDSolve", "[", 
        RowBox[{
         RowBox[{"{", "\[IndentingNewLine]", 
          RowBox[{
           RowBox[{
            RowBox[{
             RowBox[{"R1", "'"}], "[", "t", "]"}], "\[Equal]", 
            RowBox[{"Piecewise", "[", 
             RowBox[{"{", "\[IndentingNewLine]", 
              RowBox[{
               RowBox[{"{", 
                RowBox[{
                 RowBox[{
                  RowBox[{"r1", " ", 
                   RowBox[{"(", 
                    FractionBox[
                    RowBox[{"k1", "-", 
                    RowBox[{"R1", "[", "t", "]"}], "-", 
                    RowBox[{"\[Alpha]12", " ", 
                    RowBox[{"R2", "[", "t", "]"}]}]}], "k1"], ")"}], " ", 
                   RowBox[{"R1", "[", "t", "]"}]}], "-", 
                  RowBox[{
                   RowBox[{"(", 
                    FractionBox[
                    RowBox[{"q1", " ", "a1", " ", 
                    RowBox[{"R1", "[", "t", "]"}]}], 
                    RowBox[{"1", "+", 
                    RowBox[{"q1", " ", "h1", " ", "a1", " ", 
                    RowBox[{"R1", "[", "t", "]"}]}], "+", 
                    RowBox[{
                    RowBox[{"q2", "[", "t", "]"}], " ", "h2", " ", "a2", " ", 
                    
                    RowBox[{"R2", "[", "t", "]"}]}]}]], ")"}], 
                   RowBox[{"c", "[", "t", "]"}], " ", 
                   RowBox[{"(", 
                    RowBox[{
                    FractionBox["g", 
                    RowBox[{"c", "[", "t", "]"}]], "+", 
                    FractionBox["f", "F"]}], ")"}]}]}], ",", 
                 RowBox[{
                  RowBox[{
                   FractionBox["g", 
                    RowBox[{"c", "[", "t", "]"}]], "+", 
                   FractionBox["f", "F"]}], "\[LessEqual]", "1"}]}], "}"}], 
               ",", "\[IndentingNewLine]", 
               RowBox[{"{", 
                RowBox[{
                 RowBox[{
                  RowBox[{"r1", " ", 
                   RowBox[{"(", 
                    FractionBox[
                    RowBox[{"k1", "-", 
                    RowBox[{"R1", "[", "t", "]"}], "-", 
                    RowBox[{"\[Alpha]12", " ", 
                    RowBox[{"R2", "[", "t", "]"}]}]}], "k1"], ")"}], " ", 
                   RowBox[{"R1", "[", "t", "]"}]}], "-", 
                  RowBox[{
                   RowBox[{"(", 
                    FractionBox[
                    RowBox[{"q1", " ", "a1", " ", 
                    RowBox[{"R1", "[", "t", "]"}]}], 
                    RowBox[{"1", "+", 
                    RowBox[{"q1", " ", "h1", " ", "a1", " ", 
                    RowBox[{"R1", "[", "t", "]"}]}], "+", 
                    RowBox[{
                    RowBox[{"q2", "[", "t", "]"}], " ", "h2", " ", "a2", " ", 
                    
                    RowBox[{"R2", "[", "t", "]"}]}]}]], ")"}], 
                   RowBox[{"c", "[", "t", "]"}]}]}], ",", 
                 RowBox[{
                  RowBox[{
                   FractionBox["g", 
                    RowBox[{"c", "[", "t", "]"}]], "+", 
                   FractionBox["f", "F"]}], ">", "1"}]}], "}"}]}], "}"}], 
             "]"}]}], ",", "\[IndentingNewLine]", 
           RowBox[{
            RowBox[{
             RowBox[{"R2", "'"}], "[", "t", "]"}], "\[Equal]", 
            RowBox[{"Piecewise", "[", 
             RowBox[{"{", "\[IndentingNewLine]", 
              RowBox[{
               RowBox[{"{", 
                RowBox[{
                 RowBox[{
                  RowBox[{"r2", " ", 
                   RowBox[{"(", 
                    FractionBox[
                    RowBox[{"k2", "-", 
                    RowBox[{"R2", "[", "t", "]"}], "-", 
                    RowBox[{"\[Alpha]21", " ", 
                    RowBox[{"R1", "[", "t", "]"}]}]}], "k2"], ")"}], " ", 
                   RowBox[{"R2", "[", "t", "]"}]}], "-", 
                  RowBox[{
                   RowBox[{"(", 
                    FractionBox[
                    RowBox[{
                    RowBox[{"q2", "[", "t", "]"}], " ", "a2", " ", 
                    RowBox[{"R2", "[", "t", "]"}]}], 
                    RowBox[{"1", "+", 
                    RowBox[{"q1", " ", "h1", " ", "a1", " ", 
                    RowBox[{"R1", "[", "t", "]"}]}], "+", 
                    RowBox[{
                    RowBox[{"q2", "[", "t", "]"}], " ", "h2", " ", "a2", " ", 
                    
                    RowBox[{"R2", "[", "t", "]"}]}]}]], ")"}], 
                   RowBox[{"c", "[", "t", "]"}], " ", 
                   RowBox[{"(", 
                    RowBox[{
                    FractionBox["g", 
                    RowBox[{"c", "[", "t", "]"}]], "+", 
                    FractionBox["f", "F"]}], ")"}]}]}], ",", 
                 RowBox[{
                  RowBox[{
                   FractionBox["g", 
                    RowBox[{"c", "[", "t", "]"}]], "+", 
                   FractionBox["f", "F"]}], "\[LessEqual]", "1"}]}], "}"}], 
               ",", "\[IndentingNewLine]", 
               RowBox[{"{", 
                RowBox[{
                 RowBox[{
                  RowBox[{"r2", " ", 
                   RowBox[{"(", 
                    FractionBox[
                    RowBox[{"k2", "-", 
                    RowBox[{"R2", "[", "t", "]"}], "-", 
                    RowBox[{"\[Alpha]21", " ", 
                    RowBox[{"R1", "[", "t", "]"}]}]}], "k2"], ")"}], " ", 
                   RowBox[{"R2", "[", "t", "]"}]}], "-", 
                  RowBox[{
                   RowBox[{"(", 
                    FractionBox[
                    RowBox[{
                    RowBox[{"q2", "[", "t", "]"}], " ", "a2", " ", 
                    RowBox[{"R2", "[", "t", "]"}]}], 
                    RowBox[{"1", "+", 
                    RowBox[{"q1", " ", "h1", " ", "a1", " ", 
                    RowBox[{"R1", "[", "t", "]"}]}], "+", 
                    RowBox[{
                    RowBox[{"q2", "[", "t", "]"}], " ", "h2", " ", "a2", " ", 
                    
                    RowBox[{"R2", "[", "t", "]"}]}]}]], ")"}], 
                   RowBox[{"c", "[", "t", "]"}]}]}], ",", 
                 RowBox[{
                  RowBox[{
                   FractionBox["g", 
                    RowBox[{"c", "[", "t", "]"}]], "+", 
                   FractionBox["f", "F"]}], ">", "1"}]}], "}"}]}], "}"}], 
             "]"}]}], ",", "\[IndentingNewLine]", 
           RowBox[{
            RowBox[{
             RowBox[{"c", "'"}], "[", "t", "]"}], "\[Equal]", 
            RowBox[{"Piecewise", "[", 
             RowBox[{"{", "\[IndentingNewLine]", 
              RowBox[{
               RowBox[{"{", 
                RowBox[{
                 RowBox[{
                  RowBox[{"(", 
                   RowBox[{
                    RowBox[{"b", " ", 
                    RowBox[{"(", 
                    RowBox[{
                    FractionBox["g", 
                    RowBox[{"c", "[", "t", "]"}]], "+", 
                    FractionBox["f", "F"]}], ")"}], " ", 
                    RowBox[{"(", 
                    RowBox[{
                    FractionBox[
                    RowBox[{"\[CurlyEpsilon]1", " ", "q1", " ", "a1", " ", 
                    RowBox[{"R1", "[", "t", "]"}]}], 
                    RowBox[{"1", "+", 
                    RowBox[{"q1", " ", "h1", " ", "a1", " ", 
                    RowBox[{"R1", "[", "t", "]"}]}], "+", 
                    RowBox[{
                    RowBox[{"q2", "[", "t", "]"}], " ", "h2", " ", "a2", " ", 
                    
                    RowBox[{"R2", "[", "t", "]"}]}]}]], "+", 
                    FractionBox[
                    RowBox[{"\[CurlyEpsilon]2", " ", 
                    RowBox[{"q2", "[", "t", "]"}], " ", "a2", " ", 
                    RowBox[{"R2", "[", "t", "]"}]}], 
                    RowBox[{"1", "+", 
                    RowBox[{"q1", " ", "h1", " ", "a1", " ", 
                    RowBox[{"R1", "[", "t", "]"}]}], "+", 
                    RowBox[{
                    RowBox[{"q2", "[", "t", "]"}], " ", "h2", " ", "a2", " ", 
                    
                    RowBox[{"R2", "[", "t", "]"}]}]}]]}], ")"}]}], "-", "d"}],
                    ")"}], " ", 
                  RowBox[{"c", "[", "t", "]"}]}], ",", 
                 RowBox[{
                  RowBox[{
                   FractionBox["g", 
                    RowBox[{"c", "[", "t", "]"}]], "+", 
                   FractionBox["f", "F"]}], "\[LessEqual]", "1"}]}], "}"}], 
               ",", "\[IndentingNewLine]", 
               RowBox[{"{", 
                RowBox[{
                 RowBox[{
                  RowBox[{"(", 
                   RowBox[{
                    RowBox[{"b", " ", 
                    RowBox[{"(", 
                    RowBox[{
                    FractionBox[
                    RowBox[{"\[CurlyEpsilon]1", " ", "q1", " ", "a1", " ", 
                    RowBox[{"R1", "[", "t", "]"}]}], 
                    RowBox[{"1", "+", 
                    RowBox[{"q1", " ", "h1", " ", "a1", " ", 
                    RowBox[{"R1", "[", "t", "]"}]}], "+", 
                    RowBox[{
                    RowBox[{"q2", "[", "t", "]"}], " ", "h2", " ", "a2", " ", 
                    
                    RowBox[{"R2", "[", "t", "]"}]}]}]], "+", 
                    FractionBox[
                    RowBox[{"\[CurlyEpsilon]2", " ", 
                    RowBox[{"q2", "[", "t", "]"}], " ", "a2", " ", 
                    RowBox[{"R2", "[", "t", "]"}]}], 
                    RowBox[{"1", "+", 
                    RowBox[{"q1", " ", "h1", " ", "a1", " ", 
                    RowBox[{"R1", "[", "t", "]"}]}], "+", 
                    RowBox[{
                    RowBox[{"q2", "[", "t", "]"}], " ", "h2", " ", "a2", " ", 
                    
                    RowBox[{"R2", "[", "t", "]"}]}]}]]}], ")"}]}], "-", "d"}],
                    ")"}], " ", 
                  RowBox[{"c", "[", "t", "]"}]}], ",", 
                 RowBox[{
                  RowBox[{
                   FractionBox["g", 
                    RowBox[{"c", "[", "t", "]"}]], "+", 
                   FractionBox["f", "F"]}], ">", "1"}]}], "}"}]}], "}"}], 
             "]"}]}], ",", "\[IndentingNewLine]", 
           RowBox[{
            RowBox[{
             RowBox[{"q2", "'"}], "[", "t", "]"}], "\[Equal]", "0"}], ",", 
           "\[IndentingNewLine]", 
           RowBox[{
            RowBox[{"R1", "[", "0", "]"}], "\[Equal]", "15"}], ",", 
           "\[IndentingNewLine]", 
           RowBox[{
            RowBox[{"R2", "[", "0", "]"}], "\[Equal]", "15"}], ",", 
           "\[IndentingNewLine]", 
           RowBox[{
            RowBox[{"c", "[", "0", "]"}], "\[Equal]", "15"}], ",", 
           "\[IndentingNewLine]", 
           RowBox[{
            RowBox[{"q2", "[", "0", "]"}], "\[Equal]", "0"}], ",", 
           "\[IndentingNewLine]", 
           RowBox[{"WhenEvent", "[", 
            RowBox[{
             RowBox[{
              RowBox[{"R1", "[", "t", "]"}], "<", 
              RowBox[{
               FractionBox["\[CurlyEpsilon]2", 
                RowBox[{"a1", " ", "h1", " ", "h2", " ", 
                 RowBox[{"(", 
                  RowBox[{
                   RowBox[{"\[CurlyEpsilon]1", "/", "h1"}], "-", 
                   RowBox[{"\[CurlyEpsilon]2", "/", "h2"}]}], ")"}]}]], "-", 
               RowBox[{"1", "/", "30"}]}]}], ",", 
             RowBox[{"{", 
              RowBox[{
               RowBox[{"q2", "[", "t", "]"}], "\[Rule]", "1"}], "}"}], ",", 
             RowBox[{
             "\"\<LocationMethod\>\"", "\[Rule]", "\"\<StepBegin\>\""}], ",", 
             
             RowBox[{
             "\"\<DetectionMethod\>\"", "\[Rule]", 
              "\"\<Interpolation\>\""}]}], "]"}], ",", "\[IndentingNewLine]", 
           
           RowBox[{"WhenEvent", "[", 
            RowBox[{
             RowBox[{
              RowBox[{"R1", "[", "t", "]"}], ">", 
              RowBox[{
               FractionBox["\[CurlyEpsilon]2", 
                RowBox[{"a1", " ", "h1", " ", "h2", " ", 
                 RowBox[{"(", 
                  RowBox[{
                   RowBox[{"\[CurlyEpsilon]1", "/", "h1"}], "-", 
                   RowBox[{"\[CurlyEpsilon]2", "/", "h2"}]}], ")"}]}]], "+", 
               RowBox[{"1", "/", "30"}]}]}], ",", 
             RowBox[{"{", 
              RowBox[{
               RowBox[{"q2", "[", "t", "]"}], "\[Rule]", "0"}], "}"}], ",", 
             RowBox[{
             "\"\<LocationMethod\>\"", "\[Rule]", "\"\<StepBegin\>\""}], ",", 
             
             RowBox[{
             "\"\<DetectionMethod\>\"", "\[Rule]", 
              "\"\<Interpolation\>\""}]}], "]"}]}], "\[IndentingNewLine]", 
          "}"}], ",", "\[IndentingNewLine]", 
         RowBox[{"{", 
          RowBox[{"R1", ",", "R2", ",", "c", ",", "q2"}], "}"}], ",", 
         "\[IndentingNewLine]", 
         RowBox[{"{", 
          RowBox[{"t", ",", "0", ",", "length"}], "}"}], ",", 
         "\[IndentingNewLine]", 
         RowBox[{"(*", 
          RowBox[{
           RowBox[{"Method", "\[Rule]", 
            RowBox[{"{", 
             RowBox[{
             "\"\<EquationSimplification\>\"", "\[Rule]", 
              "\"\<Residual\>\""}], "}"}]}], ","}], "*)"}], 
         "\[IndentingNewLine]", 
         RowBox[{"MaxSteps", "\[Rule]", "\[Infinity]"}], ",", 
         "\[IndentingNewLine]", 
         RowBox[{"WorkingPrecision", "\[Rule]", "70"}], ",", 
         RowBox[{"PrecisionGoal", "\[Rule]", "10"}]}], "]"}]}], ";", 
      "\[IndentingNewLine]", 
      RowBox[{"{", 
       RowBox[{
        RowBox[{"\[CurlyEpsilon]2", "/", "h2"}], ",", "\[IndentingNewLine]", 
        "f", ",", "\[IndentingNewLine]", 
        RowBox[{"Max", "[", 
         RowBox[{"Flatten", "[", 
          RowBox[{"Table", "[", 
           RowBox[{
            RowBox[{"Evaluate", "[", 
             RowBox[{
              RowBox[{"R1", "[", "t", "]"}], "/.", "pvPS"}], "]"}], ",", 
            RowBox[{"{", 
             RowBox[{"t", ",", 
              RowBox[{"Ceiling", "[", 
               RowBox[{"2", " ", 
                RowBox[{"length", "/", "3"}]}], "]"}], ",", "length"}], 
             "}"}]}], "]"}], "]"}], "]"}], ",", "\[IndentingNewLine]", 
        RowBox[{"Min", "[", 
         RowBox[{"Flatten", "[", 
          RowBox[{"Table", "[", 
           RowBox[{
            RowBox[{"Evaluate", "[", 
             RowBox[{
              RowBox[{"R1", "[", "t", "]"}], "/.", "pvPS"}], "]"}], ",", 
            RowBox[{"{", 
             RowBox[{"t", ",", 
              RowBox[{"Ceiling", "[", 
               RowBox[{"2", " ", 
                RowBox[{"length", "/", "3"}]}], "]"}], ",", "length"}], 
             "}"}]}], "]"}], "]"}], "]"}], ",", "\[IndentingNewLine]", 
        RowBox[{
         RowBox[{"Max", "[", 
          RowBox[{"Flatten", "[", 
           RowBox[{"Table", "[", 
            RowBox[{
             RowBox[{"Evaluate", "[", 
              RowBox[{
               RowBox[{"R1", "[", "t", "]"}], "/.", "pvPS"}], "]"}], ",", 
             RowBox[{"{", 
              RowBox[{"t", ",", 
               RowBox[{"Ceiling", "[", 
                RowBox[{"2", " ", 
                 RowBox[{"length", "/", "3"}]}], "]"}], ",", "length"}], 
              "}"}]}], "]"}], "]"}], "]"}], "-", 
         RowBox[{"Min", "[", 
          RowBox[{"Flatten", "[", 
           RowBox[{"Table", "[", 
            RowBox[{
             RowBox[{"Evaluate", "[", 
              RowBox[{
               RowBox[{"R1", "[", "t", "]"}], "/.", "pvPS"}], "]"}], ",", 
             RowBox[{"{", 
              RowBox[{"t", ",", 
               RowBox[{"Ceiling", "[", 
                RowBox[{"2", " ", 
                 RowBox[{"length", "/", "3"}]}], "]"}], ",", "length"}], 
              "}"}]}], "]"}], "]"}], "]"}]}], ",", "\[IndentingNewLine]", 
        RowBox[{"Max", "[", 
         RowBox[{"Flatten", "[", 
          RowBox[{"Table", "[", 
           RowBox[{
            RowBox[{"Evaluate", "[", 
             RowBox[{
              RowBox[{"R2", "[", "t", "]"}], "/.", "pvPS"}], "]"}], ",", 
            RowBox[{"{", 
             RowBox[{"t", ",", 
              RowBox[{"Ceiling", "[", 
               RowBox[{"2", " ", 
                RowBox[{"length", "/", "3"}]}], "]"}], ",", "length"}], 
             "}"}]}], "]"}], "]"}], "]"}], ",", "\[IndentingNewLine]", 
        RowBox[{"Min", "[", 
         RowBox[{"Flatten", "[", 
          RowBox[{"Table", "[", 
           RowBox[{
            RowBox[{"Evaluate", "[", 
             RowBox[{
              RowBox[{"R2", "[", "t", "]"}], "/.", "pvPS"}], "]"}], ",", 
            RowBox[{"{", 
             RowBox[{"t", ",", 
              RowBox[{"Ceiling", "[", 
               RowBox[{"2", " ", 
                RowBox[{"length", "/", "3"}]}], "]"}], ",", "length"}], 
             "}"}]}], "]"}], "]"}], "]"}], ",", "\[IndentingNewLine]", 
        RowBox[{
         RowBox[{"Max", "[", 
          RowBox[{"Flatten", "[", 
           RowBox[{"Table", "[", 
            RowBox[{
             RowBox[{"Evaluate", "[", 
              RowBox[{
               RowBox[{"R2", "[", "t", "]"}], "/.", "pvPS"}], "]"}], ",", 
             RowBox[{"{", 
              RowBox[{"t", ",", 
               RowBox[{"Ceiling", "[", 
                RowBox[{"2", " ", 
                 RowBox[{"length", "/", "3"}]}], "]"}], ",", "length"}], 
              "}"}]}], "]"}], "]"}], "]"}], "-", 
         RowBox[{"Min", "[", 
          RowBox[{"Flatten", "[", 
           RowBox[{"Table", "[", 
            RowBox[{
             RowBox[{"Evaluate", "[", 
              RowBox[{
               RowBox[{"R2", "[", "t", "]"}], "/.", "pvPS"}], "]"}], ",", 
             RowBox[{"{", 
              RowBox[{"t", ",", 
               RowBox[{"Ceiling", "[", 
                RowBox[{"2", " ", 
                 RowBox[{"length", "/", "3"}]}], "]"}], ",", "length"}], 
              "}"}]}], "]"}], "]"}], "]"}]}], ",", "\[IndentingNewLine]", 
        RowBox[{"Max", "[", 
         RowBox[{"Flatten", "[", 
          RowBox[{"Table", "[", 
           RowBox[{
            RowBox[{"Evaluate", "[", 
             RowBox[{
              RowBox[{"c", "[", "t", "]"}], "/.", "pvPS"}], "]"}], ",", 
            RowBox[{"{", 
             RowBox[{"t", ",", 
              RowBox[{"Ceiling", "[", 
               RowBox[{"2", " ", 
                RowBox[{"length", "/", "3"}]}], "]"}], ",", "length"}], 
             "}"}]}], "]"}], "]"}], "]"}], ",", "\[IndentingNewLine]", 
        RowBox[{"Min", "[", 
         RowBox[{"Flatten", "[", 
          RowBox[{"Table", "[", 
           RowBox[{
            RowBox[{"Evaluate", "[", 
             RowBox[{
              RowBox[{"c", "[", "t", "]"}], "/.", "pvPS"}], "]"}], ",", 
            RowBox[{"{", 
             RowBox[{"t", ",", 
              RowBox[{"Ceiling", "[", 
               RowBox[{"2", " ", 
                RowBox[{"length", "/", "3"}]}], "]"}], ",", "length"}], 
             "}"}]}], "]"}], "]"}], "]"}], ",", "\[IndentingNewLine]", 
        RowBox[{
         RowBox[{"Max", "[", 
          RowBox[{"Flatten", "[", 
           RowBox[{"Table", "[", 
            RowBox[{
             RowBox[{"Evaluate", "[", 
              RowBox[{
               RowBox[{"c", "[", "t", "]"}], "/.", "pvPS"}], "]"}], ",", 
             RowBox[{"{", 
              RowBox[{"t", ",", 
               RowBox[{"Ceiling", "[", 
                RowBox[{"2", " ", 
                 RowBox[{"length", "/", "3"}]}], "]"}], ",", "length"}], 
              "}"}]}], "]"}], "]"}], "]"}], "-", 
         RowBox[{"Min", "[", 
          RowBox[{"Flatten", "[", 
           RowBox[{"Table", "[", 
            RowBox[{
             RowBox[{"Evaluate", "[", 
              RowBox[{
               RowBox[{"c", "[", "t", "]"}], "/.", "pvPS"}], "]"}], ",", 
             RowBox[{"{", 
              RowBox[{"t", ",", 
               RowBox[{"Ceiling", "[", 
                RowBox[{"2", " ", 
                 RowBox[{"length", "/", "3"}]}], "]"}], ",", "length"}], 
              "}"}]}], "]"}], "]"}], "]"}]}]}], "\[IndentingNewLine]", 
       "}"}]}], "\[IndentingNewLine]", ",", 
     RowBox[{"{", 
      RowBox[{"f", ",", 
       RowBox[{"{", 
        RowBox[{
         RowBox[{"21", "/", "100"}], ",", 
         RowBox[{"51", "/", "100"}], ",", 
         RowBox[{"81", "/", "100"}]}], "}"}]}], "}"}], ",", 
     RowBox[{"{", 
      RowBox[{"h2", ",", 
       RowBox[{"11", "/", "10"}], ",", 
       RowBox[{"100", "/", "10"}], ",", "steps"}], "}"}]}], "]"}]}], 
  ";"}], "\[IndentingNewLine]", 
 RowBox[{
  RowBox[{"lowsharePosition", "=", 
   RowBox[{"Table", "[", 
    RowBox[{"i", ",", 
     RowBox[{"{", 
      RowBox[{"i", ",", "1", ",", 
       RowBox[{"Length", "[", 
        RowBox[{"Table", "[", 
         RowBox[{"h2", ",", 
          RowBox[{"{", 
           RowBox[{"h2", ",", 
            RowBox[{"11", "/", "10"}], ",", 
            RowBox[{"100", "/", "10"}], ",", "steps"}], "}"}]}], "]"}], 
        "]"}]}], "}"}]}], "]"}]}], ";"}], "\[IndentingNewLine]", 
 RowBox[{
  RowBox[{"midsharePosition", "=", 
   RowBox[{"Table", "[", 
    RowBox[{"i", ",", 
     RowBox[{"{", 
      RowBox[{"i", ",", 
       RowBox[{"1", "+", 
        RowBox[{"Length", "[", 
         RowBox[{"Table", "[", 
          RowBox[{"h2", ",", 
           RowBox[{"{", 
            RowBox[{"h2", ",", 
             RowBox[{"11", "/", "10"}], ",", 
             RowBox[{"100", "/", "10"}], ",", "steps"}], "}"}]}], "]"}], 
         "]"}]}], ",", 
       RowBox[{"2", "*", 
        RowBox[{"Length", "[", 
         RowBox[{"Table", "[", 
          RowBox[{"h2", ",", 
           RowBox[{"{", 
            RowBox[{"h2", ",", 
             RowBox[{"11", "/", "10"}], ",", 
             RowBox[{"100", "/", "10"}], ",", "steps"}], "}"}]}], "]"}], 
         "]"}]}]}], "}"}]}], "]"}]}], ";"}], "\[IndentingNewLine]", 
 RowBox[{
  RowBox[{"highsharePosition", "=", 
   RowBox[{"Table", "[", 
    RowBox[{"i", ",", 
     RowBox[{"{", 
      RowBox[{"i", ",", 
       RowBox[{"1", "+", 
        RowBox[{"2", "*", 
         RowBox[{"Length", "[", 
          RowBox[{"Table", "[", 
           RowBox[{"h2", ",", 
            RowBox[{"{", 
             RowBox[{"h2", ",", 
              RowBox[{"11", "/", "10"}], ",", 
              RowBox[{"100", "/", "10"}], ",", "steps"}], "}"}]}], "]"}], 
          "]"}]}]}], ",", 
       RowBox[{"3", "*", 
        RowBox[{"Length", "[", 
         RowBox[{"Table", "[", 
          RowBox[{"h2", ",", 
           RowBox[{"{", 
            RowBox[{"h2", ",", 
             RowBox[{"11", "/", "10"}], ",", 
             RowBox[{"100", "/", "10"}], ",", "steps"}], "}"}]}], "]"}], 
         "]"}]}]}], "}"}]}], "]"}]}], ";"}], "\[IndentingNewLine]"}], "Input",\

 CellChangeTimes->{
  3.665748200989952*^9, {3.665749141981925*^9, 3.665749169368897*^9}, {
   3.665749231121469*^9, 3.665749439228891*^9}, {3.665749471382615*^9, 
   3.665749511420336*^9}, {3.665749557311653*^9, 3.665749709065398*^9}, {
   3.6657497692210503`*^9, 3.665749769605451*^9}, {3.665749809068892*^9, 
   3.66574996232498*^9}, {3.665750018864539*^9, 3.665750033887804*^9}, {
   3.665750093921857*^9, 3.665750310366633*^9}, {3.665750344781858*^9, 
   3.665750382289188*^9}, {3.6657504150485888`*^9, 3.665750450550214*^9}, {
   3.665750513146793*^9, 3.665750518489849*^9}, {3.6657505754479027`*^9, 
   3.6657506160999413`*^9}, {3.6657507090918922`*^9, 
   3.6657507310664387`*^9}, {3.665750761295642*^9, 3.665750765599201*^9}, {
   3.66575082637609*^9, 3.665750827165227*^9}, {3.6657508596792097`*^9, 
   3.665750897045582*^9}, {3.665750954355708*^9, 3.665750956526486*^9}, {
   3.665751197233637*^9, 3.665751226845396*^9}, 3.665751408791933*^9, {
   3.665751452863287*^9, 3.665751452924459*^9}, {3.665751482953144*^9, 
   3.665751565437055*^9}, {3.6657517958413687`*^9, 3.66575180247027*^9}, {
   3.665751863859714*^9, 3.665752142054337*^9}, {3.665752225338818*^9, 
   3.665752230015682*^9}, {3.665752636605377*^9, 3.665752638262335*^9}, 
   3.665752670954302*^9, {3.665752768026552*^9, 3.665752827210505*^9}, {
   3.665752867166915*^9, 3.665753056874587*^9}, {3.665753132737418*^9, 
   3.665753142814528*^9}, {3.665753254369665*^9, 3.665753331828824*^9}, {
   3.6657534169673347`*^9, 3.6657534803495283`*^9}, {3.665753540377844*^9, 
   3.665753632456524*^9}, {3.6657536750165453`*^9, 3.6657537740858517`*^9}, {
   3.665753813336851*^9, 3.665753827798399*^9}, {3.665753860467422*^9, 
   3.665753879445245*^9}, {3.665753917076564*^9, 3.6657539336815233`*^9}, {
   3.6657540997820463`*^9, 3.6657541012824*^9}, {3.6657541960407667`*^9, 
   3.665754271671577*^9}, {3.665754513848387*^9, 3.6657545144496393`*^9}, {
   3.665754654724119*^9, 3.665754685720274*^9}, {3.665754761439067*^9, 
   3.6657547615387774`*^9}, {3.665755065094746*^9, 3.665755094430263*^9}, {
   3.6657551659351997`*^9, 3.6657551661012087`*^9}, {3.6657552149338913`*^9, 
   3.665755272138906*^9}, {3.6657553513893127`*^9, 3.66575542047805*^9}, {
   3.665755533931533*^9, 3.6657555353641253`*^9}, {3.6657555794061947`*^9, 
   3.6657556096750603`*^9}, {3.665755646893292*^9, 3.665755648163313*^9}, {
   3.665755705915476*^9, 3.665755709189934*^9}, {3.66575581869468*^9, 
   3.665755820248625*^9}, {3.66575588734664*^9, 3.665755945319339*^9}, {
   3.665756028307939*^9, 3.66575602897781*^9}, {3.665756131086421*^9, 
   3.6657561331575527`*^9}, {3.665756204925744*^9, 3.665756205225973*^9}, {
   3.665756370738338*^9, 3.665756403923793*^9}, {3.665756455290132*^9, 
   3.665756493168943*^9}, {3.665756552062901*^9, 3.665756552137198*^9}, 
   3.665756589876594*^9, {3.66575663311158*^9, 3.665756635990073*^9}, {
   3.665756901925947*^9, 3.6657569221030197`*^9}, {3.665756958807926*^9, 
   3.6657569841912947`*^9}, 3.665757030550335*^9, {3.6657570994174347`*^9, 
   3.665757132652087*^9}, {3.665757213446711*^9, 3.665757213933915*^9}, {
   3.665757245540468*^9, 3.665757247850396*^9}, {3.665757646045821*^9, 
   3.6657576478304234`*^9}, {3.665758113718046*^9, 3.665758126715392*^9}, {
   3.665758171938386*^9, 3.665758173102498*^9}, {3.66575832487429*^9, 
   3.665758343891563*^9}, {3.6657584015755672`*^9, 3.665758456276155*^9}, {
   3.6657590345684757`*^9, 3.665759101700193*^9}, {3.665759402043531*^9, 
   3.665759447464226*^9}, {3.6657595040602694`*^9, 3.6657595743604507`*^9}, {
   3.665759646638316*^9, 3.665759654481456*^9}, {3.665759778426862*^9, 
   3.6657597990471783`*^9}, {3.6657599591747417`*^9, 3.665760005335638*^9}, {
   3.665760092597815*^9, 3.665760108492661*^9}, {3.665760191180979*^9, 
   3.665760234541788*^9}, {3.665760280726171*^9, 3.6657603082687683`*^9}, {
   3.665760346310461*^9, 3.665760409696474*^9}, {3.665760449914036*^9, 
   3.665760463698275*^9}, {3.6657605085718412`*^9, 3.665760572611223*^9}, {
   3.665760606857367*^9, 3.665760625804885*^9}, {3.665760705899251*^9, 
   3.665760718657709*^9}, {3.6657608530710077`*^9, 3.665760909901094*^9}, {
   3.665760960919715*^9, 3.665760970907282*^9}, {3.665761048516615*^9, 
   3.665761072160151*^9}, {3.665761235732236*^9, 3.665761322349633*^9}, {
   3.6657615173351707`*^9, 3.66576154886285*^9}, {3.665761721609037*^9, 
   3.66576174560783*^9}, {3.665761779406796*^9, 3.6657618886289473`*^9}, 
   3.6657619332543488`*^9, {3.6657619655661993`*^9, 3.665761984444291*^9}, {
   3.665762025634219*^9, 3.665762093339182*^9}, {3.665762124318015*^9, 
   3.665762125340498*^9}, {3.665762183527258*^9, 3.6657621836386147`*^9}, {
   3.6657622138972387`*^9, 3.665762243812314*^9}, {3.665762299923872*^9, 
   3.665762338462819*^9}, {3.665762571468895*^9, 3.66576262799827*^9}, {
   3.665762687306777*^9, 3.665762688005474*^9}, {3.665762806578796*^9, 
   3.665762847241634*^9}, {3.665762879938942*^9, 3.665762889402169*^9}, {
   3.665762922599069*^9, 3.6657629320871153`*^9}, {3.665763008862034*^9, 
   3.665763008965192*^9}, {3.665763119597892*^9, 3.665763149977529*^9}, {
   3.6657631805843763`*^9, 3.665763181974524*^9}, {3.665763217239731*^9, 
   3.665763219049835*^9}, {3.665763280261731*^9, 3.665763290433922*^9}, {
   3.665763704408464*^9, 3.665763704510783*^9}, {3.665763754318823*^9, 
   3.665763758590767*^9}, {3.665763796161529*^9, 3.66576379625504*^9}, {
   3.6657638556185083`*^9, 3.665763868239337*^9}, {3.665763911462188*^9, 
   3.665763920719034*^9}, {3.665765144616685*^9, 3.665765243656395*^9}, {
   3.665765394604411*^9, 3.665765427551922*^9}, {3.66576603525325*^9, 
   3.665766035603651*^9}, {3.665766073694591*^9, 3.665766092564754*^9}, {
   3.665766402767178*^9, 3.665766420606662*^9}, {3.665766529155107*^9, 
   3.665766541311386*^9}, {3.665766798805996*^9, 3.665766860556199*^9}, {
   3.665766897108205*^9, 3.66576693824787*^9}, {3.6657678789776278`*^9, 
   3.665767880232669*^9}, {3.665769157902391*^9, 3.665769255032556*^9}, {
   3.6657704829845247`*^9, 3.6657704832397957`*^9}, {3.665814364925145*^9, 
   3.665814417387535*^9}, {3.6658144491549377`*^9, 3.66581444923936*^9}, {
   3.665814503299328*^9, 3.665814531120167*^9}, {3.6658146433237534`*^9, 
   3.6658146746524153`*^9}, {3.6658147266115017`*^9, 3.665814810197144*^9}, {
   3.665815023986916*^9, 3.6658150501684217`*^9}, {3.665815081621488*^9, 
   3.665815110448016*^9}, {3.6658154380742273`*^9, 3.665815659764423*^9}, {
   3.665815715127769*^9, 3.665815777988532*^9}, {3.665816982412711*^9, 
   3.665816994886476*^9}, {3.665817061204508*^9, 3.665817123986011*^9}, {
   3.6658171670122766`*^9, 3.6658171686053753`*^9}, {3.665817253192107*^9, 
   3.665817372919148*^9}, {3.6658175383944063`*^9, 3.665817563183423*^9}, {
   3.6658175984525347`*^9, 3.665817644029965*^9}, {3.665817675606057*^9, 
   3.665817746872571*^9}, {3.665817856127563*^9, 3.665818054249411*^9}, {
   3.6658181010532007`*^9, 3.665818159081559*^9}, {3.665818193504033*^9, 
   3.665818195623467*^9}, {3.665818229660976*^9, 3.665818233886979*^9}, {
   3.665818350456917*^9, 3.665818353216853*^9}, {3.6658186807574863`*^9, 
   3.665818719179924*^9}, {3.665818788427951*^9, 3.6658187884951077`*^9}, {
   3.665818850822106*^9, 3.665818917728833*^9}, {3.665818979061764*^9, 
   3.665819048629451*^9}, {3.6658191339681807`*^9, 3.665819179583486*^9}, {
   3.665819478116276*^9, 3.6658195291433153`*^9}, {3.6658195593093033`*^9, 
   3.665819596690733*^9}, {3.665819922504321*^9, 3.665819922598488*^9}, {
   3.6658204346036882`*^9, 3.665820473071278*^9}, {3.6658205231408033`*^9, 
   3.665820529923238*^9}, 3.665820681214591*^9, {3.6658207438706827`*^9, 
   3.6658207656915627`*^9}, {3.6658209701466227`*^9, 3.665820970220585*^9}, {
   3.6658215222936983`*^9, 3.6658215251814117`*^9}, {3.665821556421105*^9, 
   3.665821556499321*^9}, {3.665822115101918*^9, 3.665822253918138*^9}, {
   3.665822762204379*^9, 3.6658227768393087`*^9}, {3.665823333382895*^9, 
   3.66582334034744*^9}, {3.6658234927885323`*^9, 3.665823499861331*^9}, {
   3.6658235375882683`*^9, 3.665823537685184*^9}, 3.6658251045954657`*^9, {
   3.665825148615844*^9, 3.6658252058206377`*^9}, {3.665825250026608*^9, 
   3.6658252672814617`*^9}, {3.665839557481864*^9, 3.665839578329546*^9}, {
   3.665839692058593*^9, 3.665839720547814*^9}, {3.665840170290944*^9, 
   3.665840171031608*^9}, {3.665840386551114*^9, 3.665840386673739*^9}, {
   3.665840542803504*^9, 3.665840547394925*^9}, {3.6658408352873573`*^9, 
   3.665840843745182*^9}, {3.6660112783889437`*^9, 3.666011407902371*^9}, {
   3.666011469861209*^9, 3.666011478986134*^9}, {3.666012761143664*^9, 
   3.666012817257016*^9}, {3.666012855971424*^9, 3.666012962718953*^9}, {
   3.666013038359323*^9, 3.6660130384481087`*^9}, {3.666013077072844*^9, 
   3.666013323392641*^9}, {3.666013355403296*^9, 3.6660133800796947`*^9}, {
   3.666013435619404*^9, 3.666013439401614*^9}, 3.6660134745066853`*^9, {
   3.6660143851642113`*^9, 3.666014414541939*^9}, 3.666014813623805*^9, {
   3.6660154407516813`*^9, 3.666015470971139*^9}, 3.66871470724984*^9, {
   3.668714793756381*^9, 3.668714805115348*^9}, {3.668715005660384*^9, 
   3.6687150057410927`*^9}, {3.668715085822682*^9, 3.6687151029367647`*^9}, {
   3.668715243241908*^9, 3.6687152526077547`*^9}, {3.668715320654779*^9, 
   3.668715448867565*^9}, {3.668750789060268*^9, 3.668750792449589*^9}, {
   3.674650257177109*^9, 3.674650277438047*^9}, {3.674718516501631*^9, 
   3.6747186075975122`*^9}, {3.685858308396697*^9, 3.685858354328206*^9}}],

Cell[CellGroupData[{

Cell[BoxData[
 RowBox[{
  RowBox[{"(*", "amplitude", "*)"}], "\[IndentingNewLine]", 
  RowBox[{
   RowBox[{"Show", "[", "\[IndentingNewLine]", 
    RowBox[{
     RowBox[{"ListLinePlot", "[", 
      RowBox[{
       RowBox[{"Transpose", "[", 
        RowBox[{"{", 
         RowBox[{
          RowBox[{
           RowBox[{
            RowBox[{"Transpose", "[", 
             RowBox[{"Flatten", "[", 
              RowBox[{"GKYFig1DPS", ",", "1"}], "]"}], "]"}], "[", 
            RowBox[{"[", "1", "]"}], "]"}], "[", 
           RowBox[{"[", "lowsharePosition", "]"}], "]"}], ",", 
          RowBox[{
           RowBox[{
            RowBox[{"Transpose", "[", 
             RowBox[{"Flatten", "[", 
              RowBox[{"GKYFig1DPS", ",", "1"}], "]"}], "]"}], "[", 
            RowBox[{"[", "5", "]"}], "]"}], "[", 
           RowBox[{"[", "lowsharePosition", "]"}], "]"}]}], "}"}], "]"}], ",", 
       RowBox[{"PlotRange", "\[Rule]", 
        RowBox[{"{", 
         RowBox[{
          RowBox[{"-", "0.15"}], ",", "5"}], "}"}]}], ",", 
       RowBox[{"PlotStyle", "\[Rule]", 
        RowBox[{"{", 
         RowBox[{"Thickness", "[", "0.003", "]"}], "}"}]}], ",", 
       RowBox[{"AxesOrigin", "\[Rule]", 
        RowBox[{"{", 
         RowBox[{"0", ",", 
          RowBox[{"-", "0.15"}]}], "}"}]}], ",", 
       RowBox[{"LabelStyle", "\[Rule]", 
        RowBox[{"(", 
         RowBox[{"FontSize", "\[Rule]", "14"}], ")"}]}]}], "]"}], ",", 
     "\[IndentingNewLine]", 
     RowBox[{"ListLinePlot", "[", 
      RowBox[{
       RowBox[{"Transpose", "[", 
        RowBox[{"{", 
         RowBox[{
          RowBox[{
           RowBox[{
            RowBox[{"Transpose", "[", 
             RowBox[{"Flatten", "[", 
              RowBox[{"GKYFig1DPS", ",", "1"}], "]"}], "]"}], "[", 
            RowBox[{"[", "1", "]"}], "]"}], "[", 
           RowBox[{"[", "lowsharePosition", "]"}], "]"}], ",", 
          RowBox[{
           RowBox[{
            RowBox[{"Transpose", "[", 
             RowBox[{"Flatten", "[", 
              RowBox[{"GKYFig1DPS", ",", "1"}], "]"}], "]"}], "[", 
            RowBox[{"[", "5", "]"}], "]"}], "[", 
           RowBox[{"[", "midsharePosition", "]"}], "]"}]}], "}"}], "]"}], ",", 
       RowBox[{"PlotRange", "\[Rule]", 
        RowBox[{"{", 
         RowBox[{"0", ",", "5"}], "}"}]}], ",", 
       RowBox[{"PlotStyle", "\[Rule]", 
        RowBox[{"{", 
         RowBox[{"Thickness", "[", "0.006", "]"}], "}"}]}]}], "]"}], ",", 
     "\[IndentingNewLine]", 
     RowBox[{"ListLinePlot", "[", 
      RowBox[{
       RowBox[{"Transpose", "[", 
        RowBox[{"{", 
         RowBox[{
          RowBox[{
           RowBox[{
            RowBox[{"Transpose", "[", 
             RowBox[{"Flatten", "[", 
              RowBox[{"GKYFig1DPS", ",", "1"}], "]"}], "]"}], "[", 
            RowBox[{"[", "1", "]"}], "]"}], "[", 
           RowBox[{"[", "lowsharePosition", "]"}], "]"}], ",", 
          RowBox[{
           RowBox[{
            RowBox[{"Transpose", "[", 
             RowBox[{"Flatten", "[", 
              RowBox[{"GKYFig1DPS", ",", "1"}], "]"}], "]"}], "[", 
            RowBox[{"[", "5", "]"}], "]"}], "[", 
           RowBox[{"[", "highsharePosition", "]"}], "]"}]}], "}"}], "]"}], 
       ",", 
       RowBox[{"PlotRange", "\[Rule]", 
        RowBox[{"{", 
         RowBox[{"0", ",", "5"}], "}"}]}], ",", 
       RowBox[{"PlotStyle", "\[Rule]", 
        RowBox[{"{", 
         RowBox[{"Thickness", "[", "0.01", "]"}], "}"}]}]}], "]"}]}], 
    "\[IndentingNewLine]", "]"}], "\[IndentingNewLine]"}]}]], "Input"],

Cell[BoxData[
 GraphicsBox[{{{}, {{}, {}, 
     {RGBColor[0.24720000000000014`, 0.24, 0.6], Thickness[0.003], 
      LineBox[CompressedData["
1:eJxN2Qk0VQsbBmAZS5K5zHQlCpnulaFzRMlQKrniVzJXGsy3AUmkyU2FBiqp
CI1oEGUocygNZuVkaKIUlboNv8631nn3aa9117Pctn12nP1976vuHejkx8/H
xxchwMf3+79TVoU1LZjSxS5+/+srS92QZd1gp6b3pJOd90PvyMlCA9Z0u8Ma
doc72Wq6oV9NWAasgamVtw4s62RvqBEsqmrRZ6mWRwl+kexkrzy0b+arQH3W
ndeLA7c97mA7frtaPzRJn6Xgdeu85JEO9qT6JyaNR2ez0q67jR0dbKNPAgNd
R/RYgpNmhK9W6WALicU0yTbqstLG96aO721nx3Cie3ZO0WVdyP39amfPXWDR
vTRQh5XhfGwLO6Sd3dyiP7L6xizWd5mjYuVm7eyzIwkN35N0WIKpVqe1BdvZ
cmXKUuYhM1mNpi9PhDa2seeH9jbs7dNmpR7//WpjyxcX2NnfmMlyO+I3drSx
B41ZERrZWqzFmkm1voZtbM3W0AJDdy0WH/fVxi7pbJryRuQq27g/wdSnsZWd
rDNgqfy3Matt78nWsYMtOnNE0H2+Meu1QK5P4MZW9ia5KdLDdsYs1mh37GQW
/HlHm4D/ZNhusnPjJk4Lz1YREwanX4P37P79gpW0FV4kusOhg2UrzfUZ//+L
2SHxQvDNjR03NnY08+weL946mAerNYmmCeyFTdUMOy94wgd65owdcCT3HxS+
4nFn26c3T3kOzowQqKuAP7qZHJuWDi/Y4nTw+1b4b+4Lzq1w9p5pALcu9bDe
OglOYb9JZr95wvOA8nKBiGo4M9nJXjsT/tM21tg2Fj6+72XqUy94Z3aY7wNL
uPbkmV1GajD9+8PyQ7Ucw+7HuL/9uxfUlcFX9S8sq8iAY4cN5qjGwn5Ji/9q
84VXuYglD9nAt9SFz/low/f0xcYOWDmzY4XL+0c8P37EffEcMCvn0rkb8PmL
2uvrUuGvhe+PWEXDty01Kyf6wr9/2zXs4NlFr87s14MFPALPsmVgtR+vFrK/
NfGcFFvvsLcbDlGqDlaqhmMM9sZ+uQQ7yacsk0+Bl/tMLtgRCcvlH9yl4wvf
lfl6UXERbNw0X3qxMax8yDu7VAmu6BX1DhGC+8WPm/u+e8jz1kl9fya3wJWP
VVaMK4fp8wcOvPjTMjEZfrgsZvbl7fBB4XVjByx7+8TOo8th8eAUbU8WHJ1p
eWm1NuN8+T2mKTIw/fzBXjJBa1ktD3g+Fhag0nsZth6nnPY+Hl7NfcFjP4xj
P5GwjO30l36S8HGLcU1f3zTyvGSgwnGgAp64sF/QIh0+9XLr2AF7vhVtGHSG
Lw+E2i7Wh5vlbjUKisGz7Hv+kH7VgM+PhZ2Smytg6XaHtbMz4IHR8O9m2+Gi
p/I5x9zh5MfLHBeawvR8g5WTPiklfarH/eI+7+DjfTUPZAtgev7B3B/nYJie
h7CTsrdAugFMz0f4r4NJ9Skf7/NMz0v44KNNgueuwfT8hGVKOrbc3QzT8xTe
+GTzX2/MYXq+wpe6h3bJjGP8fe7zto7npWkxr82qYfr5hxVXHFBYcQCm5zFs
/2y1iI8LTM9neE/Vt4euqjA9r+GkU5K1hq9reabnN6wZKhH0tgCm5zlsM88y
NCoapuc7PEFg3IUeB5ie97A89wXT7x/j6y+njv2pwecPdx6APfY3+T67DtN8
AGdd6BL22wXTvACv8jT3y/4bpvkB/ujy2fScJkzzBLxjGWe182g1zzRfwIYm
Hk3X6mCaN+DcEaPz5Sdhmj/gKZuDxw6Y5hHYhvsLB9N8Ap97HDirQYFxfu68
AqeVu1f4D1Xh+cqdX2DdGcrdqVUwzTPw4+uyc/xPwjTfwIvWGJysDINp3oEF
42S+XF8E0/wDB3k5WRtPh2keguU2Xkye+7OSZ5qP4BQVN6kHLTDNS/DDIKcv
fXkwzU+w8+4Lh6ITYJqn4BHtwXnH18A0X8HLKrds07eGad6CJc5+KLFShWn+
gmslLp5t+K8C74c7j8Gr9Kc1NLbCNJ/Bk/Q3vbe+AdO8BoterG2YmQzT/MY4
/09Js5gQmOY5WGbBsrEDpvkO9nntYB+mD9O8B88Kl2oRk4Dp9x+ujj96V2zo
Hj4PuPMgvOO6nXrIQ5jmQ1jGPE/aPA+meRHWNJWs8jsM0/wIa4eKBQ2FwjRP
MrxisXPb3zDNl/BOI4MylTkwzZvw6ZB/JpYqwDR/wqUVg0cLf9zF85Q7j8In
JfSaJnBgmk/hSikHnbwKmOZV+MG/B2ZcyoZpfoW1PxjZf0+AaZ6FP63U1DgZ
DNN8Cxe9KVt8wAWmeRe+88ehNY3mMM2/8LMDigor1WGah+GXlmdk/xKBaT4u
51nKfVDSfRCmeRlO8JVtrH0M0/wM79iwRCKmCKZ5GpbrKcqMzoBpvmacf6qB
d8UemOZteKmTnJpjEON83PkbvuSvU6boCtM8Dvs89NfWsYRpPocHZ5XZbteC
aV6HJbkvmOZ3xvczf7Wt52sZzzTPw31ffOJGXsA038NGFWIG1vUwzftwuVre
3sbrMM0/sMt2qxMp6TDtA/C0+QURR/fCtB/ARZyn7MehMO0LcFuPhZCtB0z7
A5zGrzQ4YgvTPgGvVZup3GYE034B8xvElQ6rMK6Pu2/A5/gO8c8XhenzDz6d
dd/g8NtSnmkfgU/krAgRvAfTfgK7nhOz6EqFaV+BE9cPT1QMhWl/gQO3Z/nf
doBpn4EjONNaSzVg2m9gIdfU4T9+luD5wd134LEPy+UvW2Daf+Abrexj4/Nh
2ofgVRuXBMQnwLQfwdZRdZtXr4FpX4I1CtaGH7aCaX+CVbgvmPYpuKXxk+G4
b3fwPOPuV/CiHYPbzJph2rfgG9aP7tbkw7R/wUIzVLpyE2Hax+BvDc0ZzzfA
tJ/BEz9veOdnD9O+Bh/rOpFpoQXT/gZb7V5yxVsYpn3uNs9ujyJHm3th2u/g
ei/x0GP3YNr3YGGHe7JZZ2Da/+DEeJnOnzEw7YOwt5JCVYYXTPshbCIc3Prv
PJj2Rcb57qqPHTDtj/CXxN2n5vLDtE8W81ztPCf41wuY9kt4v8pgjnAFTPsm
zD9/vbdTJkz7J7xbcVMhJx6mfRSOn3+ooWAtTPsprBdtXl1tD9O+Ck8T39eo
pAvT/gqLnrKQyJ8M0z4La13JuB3/sQjfn7vfwmJRsSKpT2Had+HbnrJabwth
+vyHa3I4rltPwLQPww1vbrZY74BpP4YVbqT12fnCtC/DZtUFVftsYdqfYcsj
pneFdGHap+HOZeumFUnCtF/DNnNDjM9/vsUz7duwQeAa2/oOmPZveNx7/Tyt
cpj2cThHN6qiOAum/Rw+05LfHpcA074Oh/944RgbAtP+Dm87WLz9hitM+zwc
abCtTpkN034Pf3Z8nlw4HaZ9H645qG4dLwbT8w+ek8ixiB8uxN/n5gGw9WPl
gZvtMOUDDKvMuKNwF6a8AM74nKxyOQem/ADu3mIWE3wIpjwBnrtO0dV3K0z5
Ajw13mvsgClvgO2nOpk228GUP8CqZdbGzoYw5RGwW1Ry3C8FmPIJxvsbSj/f
IgBTXnGT5/dPrit1DsCUX8CBVyT8xJphyjPgiGv1AmtLYco34EXdz6LeZcOU
d8DjrMT+l34YpvwDrtnMUdsWCVMeAt//X+7K7f4w5SPwvbZ1xy8shSkvgd/x
PfIdZw5TfgI76Fk4Rk+HKU+B+YMz+jUkGNfPzVfgVqmksg/fbuDzkZu3wFn2
RkF9fTDlL3CTnN7+Xw9hymPgMlZ+Nvs2TPkM7LItwCvzPEx5Dbyn5J8l+kkw
5TewymU/8e7tMOU5cLGunvm1AJjyHXilgnbYRReY8h7YV32iW40VTPkPHH7r
2T6R2TDlQTDb/OeFdYow5UOM88mLe74TgSkvus5zhckXh5QRmPIjWM6DI+vB
gSlPgu/X6frZNsKUL8HNz4NfLC+GKW+CpQeCTXZkw5Q/wfsnK01uSIEpj2Jc
n1msrFksTPkUXG7d/qUqCKa8CnZVCfQN9YApv4J3qWaJshfBlGfBb70/pWqb
wZRvwdesu6sMtWDKu2ChwY+W/5ODKf+CW/hKbqcLwpSHXeP5rPOjd/zDMOVj
cMi92wmxHJjyMvihDP9i9Ycw5WewyqjCy44SmPI0uF06SLrgEkz5Guyv5bI/
6wRMeRvcsUB0wo39MOVvcITM5YWcbYzr5+ZxDM+eL6AVAFM+B/cevDi61w2m
vA4+I5HRJ2wHU34HW37M23NqDkx5HuP97LLKWKoFU74H33+8673SVJjyPjjR
N8JYYDxMz3/4h8iAgcBoAc+UB8JDN/1zlV7BlA/Cn+Pmei1phSkvhP0P71RI
q4EpP4TvqAml/SqEKU+EhzMdsyNzYMoX4bDh9PFSqTDljfDude92lu6DKX+E
C004z+IiYMojGefLbez12gBTPgk7xN5a5bKK8XVuXglLezuOHTDll/CoEedB
HBumPBPuyA/wKNGHKd9k3N93u/aJT4Mp72Tc7+6NauHSMOWfjOsT/2/ggyBM
eWg+z7+X5bjPMOWj8IaXGzx1X8GUl8LSO8ede9sGU34Km5QcWVF6H6Y8FdbJ
+GyffQemfBWWc45wzLoCU94KN4pOMrqVAVP+CiuNqNZ1J8GUx8JqRvl9SvEw
5bPwdY6d68YtMOW18GnF4ZGmAJjyW3iVFCvRfhVMeS7soz33v+YlMOW7cI5C
7KTNVjDlvfDyP9TTZv4JU/4L283J3PphBkx5MOP6raZG31eAKR+Gs32+xxRO
gikvhkMtHdwK+Rj3k5sf5+F+OId11g3DlCfD/y1y73nfD1O+DO9f42Izox2m
vBku69R5FtQAU/4M310sG1dfBlMezbges2uSZtdgyqfhIxG/ByKY8mpYsvbe
Ivs0mPJruJOVcmXgAOP6uXk2XDfY4Xt6J0z5NqwU5GDr9w9MeTfsHvf9T/MA
xvVx829Y+PJ60WkeMOXh8NeOzWfknRj3i5uPw94yXh3qNjDl5TBbs/qwmRlM
+Tls4pmd5aMHU54OVyzy/HRiGkz5OhwfmrWqX45xv7kv+JrqvyXsiYzzcfN3
OG7Wji/Zv67i/XHzeHjPQ+tX6iMw5fNwXeRwUO4rmPJ6OO8iX4hVF0z5PRxT
a1D/ugmmPB8OEMvwPF0FU74PS/oXS/gXw5T3M75fALvE7CpM+Q9sOc/CQSUT
pj6Acf5UibE/MPUDsFXmun8lE2HqC+A4Cavx6nEw9QdwsghnkLUVpj4Bbp/T
pr5+E0z9Avy6S2RPpg9MfQNcUZ0k+M4Vpv4B5mwaiJjvCFMfAT8Vrn2UbQ1T
P8G4/pQZ7xRMYeor4LniiwpS9WDqL2DPwFIRLQ2Y+gw4o9ex6a484/5x+w3G
+3sr+jlgMkx9B/wp0malmhBM8x+cu0HnaeWnK/i85/Yh8ErZ9Ml+HJj6ETix
f/JfKg0w9SXwcTutKR8KYepPYP8D4ju7zsHUp8CmXr42PQdh6lfgOTYLjPmj
GNfD7VvgAoUFSmbrYOpf4IknNj3Y9zdMfQysOjJv7GB8P24/A2s6FHSF68HU
18DPPbS7JivC1N/A41Ujh8pFYOpzLvM85Dj8Zv8ITP0OrK2z4PRGDkx9Dzxb
IaXXvxGm/gf+5hSSsLkYpj4IXnmieUN6Nkz9EKzBP939WQpMfRH8MllL1zgW
pv4IdteVvnU6CKY+CbYwjnz6hwdM/RLj/W5a7XbHgXE93L4JDmxUVNpoClP/
BFcsDPlkOAOmPgrOzYm7Iy4LUz8FZ0U8WcQnAFNfdYlniefzIkU+wNRfwTvC
RKdrPIepz4I1FtSouTTA1G/BQleD7E4Ww9R3wVLuy7d+zYGp/4JHZsjvDzjG
OB+3D4OP6NxzG4qHqR+Dba/klO0Lh6kvg2M0I9JMfWHqz2BlC/Oq704w9WmM
rz+ZN3bA1K/BlXJmUaX6MPVtsOJ29XslqjD1b3Bhv019kzhMfRzceNbun9Ef
F3E93H4OXn9karrhIEx9Hdy18IPGjk6Y+jvYSGR1f/d9mPo8uHKC2V3nYpj6
PbjiQNbRjlyY+j64UEjGJjwVpv4PHjKxuKS+D6Y+EC4Lm3apeytM/SB8rkxK
M38dTH0hLCeSMZriBlN/CBsvyRZKsIOpT4QFh+30kk1h6hcZ979tYPllbcb1
cftG+Fa+hWu7PEz9I+N+m2grTxWFqY+Eb67vi1vz7QLP1E/Cfc/7g2vewNRX
wte/9VaZdcDUX8JRlq3+Jfdh6jPhwVNfjZffhqnfhB8WlY9N5DD1nbCU5avX
V07C1H/CssY+xzYfgKkPhVn2/oJLo2HqR+FCM28p0yCY+lLYS1HwvKEXTP0p
zCkyPm/hBFOfCj/6MWXUxRqmfhUWYYlFxxjD1LfCrRdy1G9Ph6l/hYPyyiuF
p8DUx8Jqrh7LvMbD1M/CJ6+U597/mssz9bXwbBO/wgVvYepv4Xrbr54POmHq
c+Hx8b771zbC1O/CPTb3VCTLYOp74XWia/hr82Ca/+Epr58qHzwLUx8Mi06o
c/VPgakfhvukDdIcdsPUF8P/XJ7VwN4KU38M//og1mK1HqY+GZ7z0i3DeRVM
/TLj+/PXyoQvgalvZpzv3LyxA6b+mXG/kztSOUYw9dFw2O5n0bqaMPXTDGeU
5++eClNfDYeOzlQeEoWpv2a8H8X32f4/cnimPhtOOC5h+fY9TP02PCGhtD7q
BUx9N2yl6maq8hSm/hs2VF0TVF8NUx8Ox8Slr9xTBFM/DssK9L5adgmmvhwW
SJ3Hp30apv4c/j/2jI9n
       "]]}}, {}}, {{}, {{}, {}, 
     {RGBColor[0.24720000000000014`, 0.24, 0.6], Thickness[0.006], 
      LineBox[CompressedData["
1:eJxN2QlUTQsbBuDmkjRoQHMuKUOarjSwU6RJkW7qT2lGhiZdQ0JKGTOVoZBQ
KoqKVGiSUioSGtGhjKXIENfwH+db67z72GtZz8Jun63O/r731fILcQkUEhAQ
iBIWEPjz+xivdc3zxjxh3JKLnA+OcmasG+009R52MTOGFS5k2ToxE+0OTbA7
1MWYOHmZ1axewPSNvV2SuKiLSVm+fFN0tCOjURkt8lWuixklrmcyf4sDc/PN
gpBNLZ1M/GS51eHh9oyyb8l5uSOdTG1x0wcNLzsm9aoH9+hkBszUJhnNsWVE
Rk2KXKbOdYumsofWfCZVoidFoqeDkWqSLf3+ex5zIefPq4OJT8/cZ/lsLpPu
emwDE97BNO9rnytRac38UDgqVWnG/fv/5NRJnLdiRFKsTuuKdDAS8V9GnD80
h2kyfXUioqmdqZLs8xPbYcmkHP/zameWRAu67f41m/E4Esg92hkJtfo0A5FZ
zALtw3UBhu2MlsG1xCWq5owA79XOlNwLkhC3NWWMX+419W9qY475LM7rTjBh
2nedbOMeTE/A3YFjQ38zb4Rz/EPWtDEhlastigQvM7OHu2NlZrcx6XJvLu+I
zGO+bGsXDpJpYxKMS34mv8tj7GRcm9ZyWhkf31NyjTezGauoEf0Tr7QyS00E
2ovKRjA7E/68YFVd5ef7PeGI/oql5vqsv/98eni8KHxtTWfRms7HfHvGS7f1
58OazZKpwrtgU03Drgs+cOKLmdwD3sz7D4Uved/c9PntI77DMqKE66vhjx4m
x8anwfM2uBz4sRH+h/eCc6pd/SYbwG0Lva03joKTmbdJzNuHfPepLRaOqoUz
klzsdTPgv21jjW1j4eO7X6U88oW3Z60LuGcJ1508s8NIE6b/f3jcYB3HsLsF
9/dlwrz6Cviy/oVF1elw7JDBTI1YOPDwghntAbCXm1TSoA1coiV2zl8XvqUv
xT1gtYzOJW4DD/huecB78R08JTv3XBF8/qLuqvoU+FvxwBGrrfANS+3bIwPg
Pz/tE+zg6aWvz+zRg4W9Q84yCrDmz9fzme/NfB+ObXDY1Q2Hq9aGqdbCMQa7
Yr/mwi7jkheNS4YX+8sUbtsMKxUc2DE1AK5S+HZRxRE2bp4rv8AYVjvol1Wu
Clf3SPqFi8IvpY+bB7y/z/fGUb1/J7XCt1vUlwhWwvT5A4dc/GW5Pwm+vyhm
et4W+IDYSu4BK944sf3oYlg6LFnXZza8NcMyd5ku63wFL0yTFWD6/oN9FUJX
zG69x/exdcHqPXmwtaBa6kA8vIz3grnfjNzvSFjBduKrQDn4uIVg87e3TXw7
91U79VXDI+e/FLFIg0+92sg9YJ93ko39rnBeX4TtAn34sVJJk4gUPMX+xV/y
rxvx+TG/S259NSzf4bBiejrcNxz5w2wLXPpoXPYxTzipZZHTfFOYnm+w2uHP
qoc/N+B+8Z538PHeO/cUC2F6/sG8b+cwmJ6HsIuan3CaAUzPR3jGgcMNyR/v
8k3PS/jAg7Ui567A9PyEFco6N1Sth+l5Cq95uH7GW3OYnq9wbvfgDgVB1r/n
PW/r+V6YGvPGrBam739YZUmi8pJEmJ7HsP3TZeL+bjA9n+GdNd/vu2vA9LyG
D5+SqzN8U8c3Pb9h7QjZ0HeFMD3PYZs5lhHRW2F6vsMjhAUvvHCA6XkPj+O9
YPr5Y/35q7HcX3fw+cObB2DvPc0BT6/CNB/AmReeiAXugGlegL18zAOz/oFp
foA/un0xPacN0zwBb1vEWeY6XMs3zRewoYl385V6mOYNOOeT0fnKkzDNH/CY
9WHcA6Z5BLbh/cDBNJ/A51pCpjQqs87Pm1fg1ErP6qDBGjxfefMLPG2SWndK
DUzzDNxyVXFm0EmY5hvYcbnBydvrYJp3YJE4ha9XHWGaf+BQXxdr44kwzUOw
0pqLSbN+3eab5iM4Wd1j9L1WmOYl+H6oy9fefJjmJ9g14cLBrXthmqfgT7r9
c44vh2m+ghfd3rBJ3xqmeQuWPfuhzEoDpvkLrpO9eLbxv2q8H948Bnvpj29s
aoNpPoNH6a8dsC6CaV6DJS/WNU5Ogml+Y53/l5xZTDhM8xysMG8R94BpvoP9
3zjYr9OHad6Dp0SObpWShennH66NP1olNXgLnwe8eRDedtVOK/w+TPMhrGCe
L2+eD9O8CGubytUEHoJpfoR1I6RCByNgmidZXrLAtf0fmOZLeLuRQYX6TJjm
Tfh0+L8jy5Vhmj/h8ur+o8U/q/A85c2j8ElZveYRHJjmU/j2aIep+dUwzavw
vX2Jk3KzYJpfYd0PRvY/9sI0z8Kfl2pPOBkG03wLl76tWJDoBtO8C9/86+Dy
JnOY5l/4aaKK8lItmOZh+JXlGcUZ4jDNx5V8j/bsl/Psh2lehvcGKDbVtcA0
P8PbVjvLxpTCNE/DSi9KM7amwzRfs84/1sCveidM8za80EVJ0ymUdT7e/A3n
Bk2tUHGHaR6H/e8H6U61hGk+h/unVNhu0YFpXofleC+Y5nfW1zN/venFtwq+
aZ6He7/6x316DtN8DxtVSxlYN8A078OVmvm7mq7CNP/AblusTiSnwbQPwOPn
FkYd3QXTfgCXch4xLREw7Qtw+wsLUVtvmPYHOFVItf+TLUz7BLxCc7JauxFM
+wUsZBBXPqTOuj7evgGfEzgoNFcSps8/+HTmXYND78r5pn0EPpG9JFzkFkz7
Cex+TsriSQpM+wq8f9XQSJUImPYXOGRLZtANB5j2GTiKM76tfAJM+w0s6p4y
9NevMjw/ePsOzP2wXPyqFab9By5qY45JFMC0D8Fea5yD4/fCtB/B1tH165ct
h2lfgicUrog8ZAXT/gSr814w7VNwa9NnQ8HvN/E84+1XsOO2/k1mj2Hat+Ai
6wdVdwpg2r9g0UnqT3L2w7SPwd8bH6c/Ww3TfgaP/LL6faA9TPsafOzJiQwL
HZj2N9gqwfmSnxhM+9wNvj0ebB5+3APTfgc3+EpHHLsF074HizncUsw8A9P+
B++PV+j6FQPTPgj7qSrXpPvCtB/CJmJhbfvmwLQvss5XpcU9YNof4a/7E07N
EoJpn7zOd63rzLDfz2HaL+E96v3ZYtUw7Zuw0NxVfi4ZMO2fcILK2mJOPEz7
KBw/92Bj4QqY9lNYb6t5ba09TPsqPF56d5PqNJj2V1jylIVsgQxM+yyscyn9
RvzHUnx93n4LS0XHiqc8gmnfhW/4KOq8K4bp8x++k81x33gCpn0Ybnx7rdV6
G0z7MaxclNprFwDTvgyb1RbW7LaFaX+GLY+YVolOg2mfhrsWrRxfKgfTfg3b
zAo3Pv+lhG/at2GDkOW2DZ0w7d+w4IB+vk4lTPs4nD0tuvp6Jkz7OXymtaAj
bi9M+zoc+fO5U2w4TPs7vOnA9S1F7jDt8/Bmg031agxM+z38xelZUvFEmPZ9
+M4BLet4KZief/DM/RyL+KFi/HteHgBbt6j1XeuAKR9gWX3STeUqmPICOP1L
knpeNkz5Ady9wSwm7CBMeQI8a6WKe8BGmPIFeGy8L/eAKW+A7ce6mD62gyl/
gDUqrI1dDWHKI2CP6KS438ow5ROs9zeYdr5VGKa84hrfAw+vqnb1wZRfwCGX
ZAOlHsOUZ8BRVxqEV5TDlG/Ajt1Po99nwZR3wIJWUv9LOwRT/gHfWc/R3LQZ
pjwEvvu/nKVbgmDKR+Bb7SuPX1gIU14Cvxd4ECBoDlN+AjvoWThtnQhTngIL
haW/nCDLun5evgK3jT5c8eF7ET4feXkLnGlvFNrbC1P+Ajcr6e35fR+mPAau
mF2QxdyAKZ+B3TYF+2achymvgXeW/eusfxim/AZWzwuU7t4CU54DX5+mZ34l
GKZ8B16qrLvuohtMeQ8coDXS444VTPkPHFnydLf4dJjyIJgx/3VhpQpM+RDr
fOOkfd6Lw5QXXeW72uSrQ/InmPIjWMmbo+jNgSlPgu/WTwu0bYIpX4IfPwt7
vvg6THkTLN8XZrItC6b8Cd4joyrTmAxTHsW6PrNYRbNYmPIpuNK642tNKEx5
FeyuHhIQ4Q1TfgXv0MiUZBxhyrPgd36fU3TNYMq34CvW3TWGOjDlXbBo/0fL
/ynBlH/BrQJlN9JEYMrDrvB91vXBe6EhmPIxOPzWjb2xHJjyMvi+gtACrfsw
5Wew+rDyq84ymPI0uEM+VL4wF6Z8DQ7ScduTeQKmvA3unCc5omgPTPkbHKWQ
N5+ziXX9vDyO5elzhXWCYcrn4J4DF4d3ecCU18FnZNN7xexgyu9gy4/5O0/N
hCnPY72fHVbpC3Vgyvfguy07BlTHwpT3wfsDooyFJWB6/sM/xfsMhIcL+aY8
EB68FpSj+hqmfBD+EjfL17kNprwQDjq0XTn1Dkz5IXxTUzT1dzFMeSI8lOGU
tTkbpnwRXjeUJjE6Baa8EU5Y+X57+W6Y8ke42ITzNC4KpjySdb6cph7f1TDl
k7BDbImXmxfrz3l5JSzv58Q9YMov4WEjzr04BqY8E+4sCPYu04cp32Td3/c7
dkuPhynvZN3v7jWakfIw5Z+s65P+r++DCEx5aAHff5bluC8w5aPw6lerfaa9
hikvheW3C5571w5TfgqblB1ZUn4XpjwVnpr+xT7rJkz5KqzkGuWUeQmmvBVu
khxlVJIOU/4Kq37SqO8+DFMeC2saFfSqxsOUz8JXOXbuazbAlNfCp1WGPjUH
w5Tfwl6jZ++394Ipz4X9dWf999gZpnwXzlaOHbXeCqa8F178l1bq5L9hyn9h
u5kZGz9MgikPZl2/1ditd5VhyofhLP8fMcWjYMqL4QhLB49iAdb95OXH+bgf
ruu66odgypPh/xw9Xwy8hClfhvcsd7OZ1AFT3gxXdE19GtoIU/4MVy1QjGuo
gCmPZl2P2RU5sysw5dPwkag/AxFMeTUsV3fL0T4Vpvwa7pqdfKkvkXX9vDwb
ru/vDDi9HaZ8G1YNdbAN/BemvBv2jPvxt3kw6/p4+TcslrdKcrw3THk4/K1z
/ZlxLqz7xcvHYT8F304tG5jycpjRrj1kZgZTfg6b+GRl+uvBlKfD1Y4+n0+M
hylfh+MjMr1eKrHuN+8FX9HYV8aMZJ2Pl7/DcVO2fc36fRnvj5fHwzvvW7/W
+gRTPg/Xbx4KzXkNU14P518UCLd6AlN+D8fUGTS8aYYpz4eDpdJ9TtfAlO/D
ckHXZYOuw5T3s75eMFNmdhmm/Ae2nGPhoJ4BUx/AOn+KLPcXTP0AbJWxcp/c
fpj6AjhO1kpCKw6m/gBOEuf0z94IU58Ad8xs11q1FqZ+AX7zRHxnhj9MfQNc
XXtY5L07TP0DzFnbFzXXCaY+An4kVvcgyxqmfoJ1/cmT3iubwtRXwLOkHQtT
9GDqL2CfkHJxnQkw9Rlweo9Tc9U41v3j9Rus9/dO8kuwDEx9B/x5s81STVGY
5j84Z/XUR7c/X8LnPa8PgZcqpskEcmDqR+D9L2VmqDfC1JfAx+10xnwohqk/
gYMSpbc/OQdTnwKb+gbYvDgAU78Cz7SZZywUzboeXt8CFyrPUzVbCVP/Ao88
sfbe7n9g6mNgjU9zuAfr6/H6GVjbofBJpB5MfQ38zFv3iYwKTP0NLKGxebBS
HKY+J4/vQaeht3s+wdTvwLpT551ew4Gp74GnKyf3BDXB1P/A313C966/DlMf
BC898Xh1WhZM/RA8QWii59NkmPoi+FWSzjTjWJj6I9hzmnzJ6VCY+iTYwnjz
o7+8YeqXWO937TKPmw6s6+H1TXBIk4rqGlOY+ie4en74Z8NJMPVRcE523E1p
RZj6KTgz6qGjgDBMfVUu37LP5mwW/wBTfwVvWyc5ccIzmPoseMK8O5pujTD1
W7Do5VC7k9dh6rvg0Z6LN37Lhqn/gj9NGrcn+BjrfLw+DD4y9ZbHYDxM/Rhs
eym7YnckTH0ZHKMdlWoaAFN/BqtZmNf8cIGpT2P9+cM53AOmfg2+rWQWXa4P
U98Gq2zRulWmAVP/Bhe/tGloloapj4Obztr9O/zzIq6H18/Bq46MTTPsh6mv
g5/M/zBhWxdM/R1sJL7sZfddmPo8+PYIsyrX6zD1e3B1YubRzhyY+j64WFTB
JjIFpv4PHjSxyNXaDVMfCFesG5/bvRGmfhA+VzFau2AlTH0hrCSePpzsAVN/
CBs7Z4nutYOpT4RFhuz0kkxh6hdZ97+9b3GeLuv6eH0jXFJg4d4xDqb+kXW/
TXTVxkrC1EfC11b1xi3/foFv6ifh3mcvw+68hamvhK9+76kx64Spv4SjLduC
yu7C1GfC/ae+GS++AVO/Cd8vreRO5DD1nfBoy9dvLp2Eqf+EFY39j61PhKkP
hWfbB4ks3ApTPwoXm/mNNg2FqS+FfVVEzhv6wtSfwpxS4/MWLjD1qfCDn2OG
3axh6ldh8dlSW2OMYepb4bYL2Vo3JsLUv8Kh+ZW3xcbA1MfCmu7ei3wlYOpn
4ZOXKnPufsvhm/paeLpJYPG8dzD1t3CD7Tefe10w9bmwRHzAnhVNMPW78Aub
W+pyFTD1vfBKyeVCdfkwzf/wmDeP1A6chakPhiVH1LsHJcPUD8O98gapDgkw
9cXwv3lTGpmNMPXH8O8PUq1Wq2Dqk+GZrzzSXb1g6pdZX1+oTiHSGaa+mXW+
c3O4B0z9M+t+J3WmcIxg6qPhdQlPt07ThqmfZjm9siBhLEx9NRwxPFltUBKm
/pr1flQGsoJ+ZvNNfTa897is5bsBmPpteMTe8obo5zD13bCVhoep+iOY+m/Y
UGN5aEMtTH04HBOXtnRnKUz9OKwo3PN6US5MfTksnDJHQPc0TP05/H9bXkI4

       "]]}}, {}}, {{}, {{}, {}, 
     {RGBColor[0.24720000000000014`, 0.24, 0.6], Thickness[0.01], 
      LineBox[CompressedData["
1:eJwtmgVYFF8XxjdmQVKUTsUEBJT4S4ieCyiKYGGggihpEyIqYYKogA0GqIiK
wsIuu0t3d0hjCzZKKEgICN/9nBnneXzOM7P33jn3ztz3vD/UXbzs3Bk0Gi2Q
SaP9/3/5XUebVsm/hXfsyGNhZ8SRZb31bN3WNyAaZtcZlySO5lvfmGd94w2k
ltAWHjgsjnoUyrOvbHoDGZaWcVcTxNGs4pPEyIw3sKHjc1D+Y3GU373OK6Dl
NQwZNanlPhBHSs7Zz2bceg0dN91mdSeLo5j0Hfh8DfLWOxkLo8QRIbHQb7fa
a4iqUv3Mwu3FTPsUPe3TK4jX0N81N0ccJbH/f7wC1Y+uw+Z54ihuy50TcATH
y7fvzxCIowmZ2+LFpq9A8bb0Jfsi3F60xUNN4hVcU2Nq/b//BpOv93wbXkJ9
/qDK9WJxFH33/8dL0HtHv68RLo523HLHJ45FFmRpl4ijdQtuVrvpvwSDzRtE
LYLFEe3f8RI8rycVVZaJI8MvESauDS/AeNH5m6hWHL28dP8FPkF1QKx/SYY4
6mayXb0Ov4CIeV3ndPHzrhjtDJ6+4gUkOLZyzuL7h8+8ZHpMfwG/8z+kL2kQ
R9bTtzR4dnUASng7HNAujiwCRXrnp3WAeOvqj/4vxNHFC/8/OuDiwtk/b7wS
RyqaSh+uOnSAsuD74dcV4si3t8hx2RJ8/85C4Tt1+P4Pi4+EsjrgpIJ5hNhP
cZR5+HXG4dft8EPBfkH9X3HkECr5opffDiuTrh3T7RRHs5tEY5iX2uFq35Iz
80QlkMls/TdJe9ohYHPIbO0lEujKR2N8toOy6wdbTwkJFPRvQtsh3c552H+j
BEpxyg8Y+t4Gwr7RrQu3SyCf+EBmTVkb1Bm/Cx9wkUADO4zuzIltA42aDy96
rCTQqhN21yb826Bsx+IsjXMSaOu/ow2apc6eWBQogdhlW1y09NrgrPJivcYb
EujFRidLf4k2ULJ4vkotVgJFwfdI+N4KNMnMuUqPJVCP6mZmYGUr7DJeiC57
S6D4SLu1mvGtIHP3cOyMEAn035pgwzXBrVD9xjjMPFkC3Q37Gt3m3ArM4EPJ
UtkS6FzCUbfnqBUyszUqeiokUPX9R+cNZrfCy7B34QtqJKj5b4X7aGlqboME
UvxZ3aXf2QJbNr1i1uD+M79cWFVT1ALLZAuf/eyQQLwlSZvK4lqgs6h3cd1r
CRQ8qGc8K7gFpEqlDkxLk0DuN9ctfenWAgluc8e28CXQrm3ikT+tWuAX18rg
v48SKFtd6ImrZgsIXXjzzSBBApUuEcdnC0SNPz8rXiSBVONf22/rbwbOoyC7
thYJ1NL87wATs1DoypNABxYlcp5kNIOp/X6aTL0EepasebAmuhkumscYS7ZL
oD9Z/bcsTjdDBmv2L+c+CZSHFpSLuTVD4rKN2qXKw/D/t32edTMsHVDd5rC0
BxbnfHsUrtsMm77xlBVyJBDTyesxyDRDs4ed68dQDsz++201jDWBkdmtud9/
JcLN4DqbS51N4Ldq2vK+a0lwRKXSR6WyCVxZi6p6OMlwVu9S8AinCc59ctW3
3pcEdopRmxSjmsBumethPQcubHadnnomqAnGWvM3XSjggJzg2nlttyY4WSut
JLOeByUyf5KVbZtA3aW8QNcuCQybVkqvM2yCATentUlSHFC97pJQqNIEIze9
+Cnf2FD2SdTlCKsJZHcnSS5qTIEvkneXufU1Ql90V/WeoGTwl/j8X2RHI7w/
GFnOc0+C8hY1e3pxI9iP20ifaE4C8vvTCCdtlFxT6xrAK3kSXY1sBL7d3a67
RA00bjq7mHuqEZaNMTs4ka1wTWg/Phuh085nXZ1WK8jm3Tt3e3MjfLqbsY7z
vgMkfaI096xohJ41bruMj3bA6XjE2a3ZCBrZpkaLNN5Co+CjSZRMI9yZZyrl
3f4eyPXXCEfzimtz5TvBWcZ734qO5+A0MK9nVKML7hw9oPaJ+xzMqi7vMCzs
BEu6akx/6HP4EOC56pjIJ9j973gOMnIBxr/bPgFejHhFPgebEOFdqZs+g8ya
+V/dZzyHHe6ijs/Pf4a7ZvSmP98bwH1M2GEZ9zNs6Clb31PWACoWFdarSr+B
2OovhFlsA2SF6cF7n2548NUfnw2QEjk886ZYN+z5IVrfu6UBuFGtr6VkvwO3
x3fNuiUN4B+dXLh+xw9ol8tuIMQbIOez73tjhR+waO3HudLf6uGwwvQRX8Ue
8Fn9ZsbxsnoQsW8G7rsfIP3KZt/iuHo476IzE53rhZ5RvwnTU/XQfSB84zux
PshpU0y841APL7+jeenP+iCyZdP61Sb1cGWJZ2xHZR+Q+1s9zH0Y9755Rz+o
3hxSuTlUB6uG8itmrOwHcr+rg3eit54Uev6Eu5+rnsum1sF47N+IFYk/gdz/
6sAbHTtS/N8v+LecferAb3qL0eJNv4DcD+ugcdk51XeLf4GdqgszVq8OmLOz
udrrfgG5P9ZB2g/+QFXNL1h67WZd1EAtfD/dL9Sf8gvI/bIWAsU/iJXJD8C1
Zk/iSVotHLejJ0qu+AXk/lkLZQw9S61VAyBT8PpEyfFaeJBquVjhwACQ+2kt
LO7b93b8zwAcbj2+9PuyWjifFxknnzYA5P5aCxu3KhjlCQ0Cp/PneRl6LXRr
OjudvT0I5H5bA1z+u7nvLg/Cxpiz3aaVNZAtN/sV++sAtf5rwLOsvFB0+SAo
219Rsr9SA5lC62YwXg0CuR/XgHbELMfpjr9h7bvdwq7bamDwi+3v8eu/gdyf
a8BoWlef8PvfcLFirHH7rBqgLbCpFt05BOR+XQOLezT1ph8agpsPZlTrd1fD
5qCf8QYhQ0Du39Xga+qp1Tk0BAt8pbx/pFaD0ENB8YPFw0Du59VQqHdx1/L0
YbAyR74nT1eD3dc5F79+HAJyf68Gh/fa1+yFhkGESU/6aFMN9/sbhtmRw0Du
99XgH6ElqhozDIr/jmqQSSyMlt40Qr1/1VD9WI/f/x1f/6qA/1XB6NGw/LJX
w0DqgSp4ah3WVmA7Ak7hTW7v0qtg26v2sV9aI0DqgypY92jnFf6qEXia9FbI
/XwV2PT6x661GgVSL1SB7drBsNz4Edi1Z5l7wtYq+HRpUcVmpVEg9UMVaLHT
58/NHIGBbcMmTxZUgchc79ec5BEg9UQVrLx6YdGSXaNwZlPX7i2jlZBXnHv2
+I5RIPVFJSgPq/cvHhoFfSOnprSaSniizGsr9hkFUm9UwgW5rjzC4A+wfxs8
K75fCV82nttgkDkKpP6ohIWybZeq6kZB/rgPPitBcavAOezNHyD1SCUMbI+Q
s037A1b/XrhK2NLQw85THwNSn1TC1t5qjd2qY/CkxWtRvVIlmC2TW/rQ6w+Q
eqUSrKQPOQ8I/kBMsUOZx88K8OlXPKZrOQakfqmAK5Yvg3VtxkBnoWpndEUF
bJPvWb3NagxIPVMBEd1rc+UZY9CSLmvscb8CvITCtrgbjwGpbypg/Inr5R0j
Y2C7V+9++dEKUF2g4uJwaQxIvVMBV3UdFFYbjQMRIjOSblsBnIsdkdoPx4DU
PxUgnapf2nZsHLyd7SwN51cAsnMSF+sZA1IPVcCbKbeN5UfGQe5wcuTyyXKo
1V3YHyEYB1IflcPJiUC7Aq9xiFLbMfN5RzlkmybH7NYfB1IvlcNnkSeBQrbj
0OhtN/KZXw7Ld1f1ObuOA6mfyiFh0OLwC7Nx2HIh6frpiHLoR1vkoHkcSD1V
Dn+npeyy7xqH35q95nf3lsPWxD0Pf5+fAFJflUObjMQ5ufZx2FR+ImCJZTm0
J13TNMTPQ+qtcrD/Nhx39uQESD3+VWAxqxzevWE0Xnw5DqT+KgeeU4zlLpsJ
qJZKflw/XgaG6/1v1B+eAFKPlYFf6w+/s8QE7Foyp77hRRnEBxYtF4+YAFKf
lcGKHRZbgrdMgMQSz37LjDJITGgpDfSZAFKvlYHZl3Ju4OMJEE2urteKLIPv
C1YLfQ2bAFK/lYFWvoa9RjJuf3KG6dkjZfB+qcVqcfpfIPVcGVhcfnCiweov
yKzahM8ymDqau/1T4l8g9V0ZBHvVO1/V/Quu3TZrjy4pgxfqlQni2n+B1Htl
MHvik7fS27+wyG9mh7hUGdybec3lpchf6v3H/eUqyRvDX6gMvV0i/rMUhMO1
zhwU/AVSD5aC9JIP62V1JuFMurX6kcZSKE6QJqrWTwKpD0shKNVG5+7ySZBZ
xpdexi8FvezJ4e04JvViKdzLmrDfsnYSFpjMqHC/UQqvg31vJrtMAqkfS+GC
zuN88+BJ0PQV9/7pWwoblxasiLszCaSeLAW3GhnNePkpcLdft+Xl1lLoL1KN
N/o1CaS+LAUv5aYQsT+TcM5Ar0jNuBTWn90csUduCki9WQqXfZ9zJFSn4OGR
Y2KFSqXAOTl7OdKdAlJ/loL1oTmHVp+agsKy3ttZf0vgce60vU7npoDUoyVg
fI9rEps7BfeldJtEukqg5uPJ0fOlk0Dq0xIQ934ozWqchPKZNtr8shLYurCq
YnfHJJB6tQR2m/Rde/5jEp5fvrKQk1ACj/qWo7PDk0Dq1xJwW//4i8JX/Py/
DNZORJTAUECF8+mJSSD1bAl07i9M+zI1CUOOC+bd9ymBDsk5cp/nTgGpb0sg
eVCI1qk3BTnfi9Zd2Yb7azz2M2jFFKV3S4Bu4V3Qv3cK8ude39uwrASuhbRu
LNgyRenfElhbpmsUsGYK3l1RVnJUx/0ZMes2H5sCUg+XAG/n+YaYC1PwFT2S
XSpcAnq7vQKL+FOUPi4GDfkSj3lPp2CmQ+8Mh95iSJRcNWDeMEXp5WKoEU6e
VobzF+Em21DdUox1YXb+j69TlH4uhhfu6S+1fWjozKENUmdziuF3CadOX4iG
SD1dDJetYsZ0tWhI7mNO/Om4YmDUWziZXKUhUl8XQwCyPC6jTUMRCnouZReL
oanZJ8hRioZIvV0M8ycDymLFaGijndzs9d7FUOKe8MJBGbf3T38Xw5Sj9uBD
aRrieGgXKW8vBn3ZDaf1lWiI1OPFcHtAcoWrEQ25NnpoaqNiEGu1znC2oCFS
nxdD9DTHn1fcaKh3UdGaUxrFUJrn5DbXnoZIvV4Mr22YtPcHaWjGv6MYJq9b
Nerj66R+L4b8dYHntm7D/S37FvDxTxG8jRhZyd9NQ6SeL4Jinswxxes09HnE
NeT3hyLIVOf6c4NpiNT3RWA106BU+TkNGZSJ61nWFUGtvrxFAI5JvV8EU/vr
U2qnaKh4Nv9SQ3oRfM190TfmQqP8hyLomVIcun2KhradsrgXFVsELi+6g+0L
aIisB4rg9t5BHYVKGpqzMjXw9qUi2DKW1V6M2yfrgyJgKwy283Gc09UGLb5F
4Jc4tD0ulIbIeqEIfNdER3Qr09HLj2asNU5FsKL22trxWhoi64ci6Jzhb2s/
SkMxDJXe32uKoL/15cVd/TRE1hNFcGlvdu/56XS0b7aW6kuDItjsyXigu4qO
yPqiCNJnXHCYAXTE0AspHFTD+XLK7ezpxOP7V28UgdH3xc8/4/ae0K4zVooW
we/5l46uw9fJ718RnC5f80wtlYYePq3Vu/GjEL5eDmXJm9ARWY8Uwp2JlY5h
TDq6l2h/hCgthIrQ5aHff9AQWZ8Ugo4WrVTjFQ1tfyJu9jYa37++89SGTzRE
1iuF8FZ8B9Ti/q4eHBRT9i2E36YrwuzM6YisXwrB3VPy15AGHXmdeuqRZ1MI
my6I2e92oCOynimE0GlmWgo4Duya86JwXiGUTkbl0hLoiKxvCiGpRa4l5Cgd
sbZHD86dLIA8rmKcRQgdkfVOAYTb8cUL5tER/lhu/tpRAPano+9wbtARWf8U
wPHe3fvbcX4zXsCdaYICcPlyVHEDj47IeqgAPjW0pwcY0tGuwxsOhEYUgPkR
t871KXRE1kcFcEDly+M9VnRkebLm+O69BbCl1OR0x206IuulAtA4o7y3r4SO
5qXu87thUQCm77etvovoiKyfCuA/N1mXxRZ0pPbvKIBS+ezRqlg6IuupAkgx
Sft2coyGOhqG9Olj+eCv9mBB1j06IuurfLDOuRLbfo2ObM/0Bpi250NTD/3R
7md0RNZb+bB/Y4L04iL8fJbNJVWCfDjWLS1YyqUjsv7KB9Wmz8yrp3D+Fqq9
ZV/NB6kbHz4+qKQjsh7LBzFXpcLPfnQ0Vt8e9/5QPjwSijm5C88fWZ/lg6RG
ZubuDThfw4f63Nfmw987C6osjXG+/9Vr+ZAWMT9ipTQD3Xl7L95MIx9qQq9/
V/KmI7J+ywe9+1NldxPpyOLChhQXoXx499a+pM+Qgch6Lg+uexvd3aTIQDua
g0bbP+XB3fKtgasRg/Iz86AywUfd4RId1TlL+t4pzYOs2xI9L9/i+f9X7+XB
S31pm8QdDCRkUyr79FEetF7lx/laMij/Mw8e3e98Oz5CR1dDZd5Mns2D2PLH
RfppdETWg3kw/95vK/sIOnJRUaqIc86DAPonVtsaBuWX5oHSYPBxCXEGMhLy
eXHZPA8ceWP8XIKByHoxD3LimD0N8xlIpUQdn3lQ59jXOxVHp/zVPAg1X+dZ
1EJHI1cvPFjOyINNO9ym5aszEFlP5sK6I/Mz/HroqHKLsc/Uh1yQG9ncZ4uv
k/VlLihKMs/91magcLXeRKGyXMgq2LXe4Q8dkfVmLhhaoazZIgzEWHnQxS4+
F1Yezzy8lcWg/NtcsNK5PrjOnIEuKHtmdYXmAmvXsMWfSfx+/atHc+HnEH+v
+kMGCl15vT51Xy7wP5p+Y+xhUH5vLpzMmbOsFedT9/Syysq1ubD1wJd7O3F7
ZL2KY7tTub/x88+RDGtQ0cmFWUrW89L0GJQ/nAtt2gmGHwMZSPSBmZRgOo7t
zP8zWsZAZD2bC+KFPYcSNjOQRkpcXuhADly2Xft2Ou6PrG9zgPsLrZqDr4uf
DBaObssBjuHq/etOMRBZ7+aAptXb9DEfBsrbI6vxIysHJDxa8vbdZ1Dff9ze
Ue71nRsYqCqxa7v/vRzIu+5hN/0aA5H1cA44LK3u8jJhoPrvmR2WZ3KgxEP0
xJZIBuVX50B+45Tvinycz4yYz9ZuOTDPSS87/C4DkfVyDtR+s/LbyWUg08rU
irA1+H6RdJ3r+Pdk/ZwD5z82tj/mMRC6ZVLC0smBiR9Gq9n4frKezoEtMfdv
vSxkoDeb9s/JmZEDPFG7Vh3cH1lf54BoHX1+eQIDWS0/YvhsOBvo9x/f0m1i
ILLezoYxtP0BO42B9Lz2rql7nQ0aC8uXfvvFoPzzbCjqMHpxNIqB6P1L+BrF
2eARMCVmjn9P1uPZcL1AONS6nIESdU6W5T7NBhWX6VPVJQzKb88GT7/46dfx
+B91CF6FRGTD0qaYGm4nHs+/ej0b6oPcldjvGMjv74f1wUeywZ81Jq/wgEH5
89lwVGtMXjaIgQKu5Z7K2J4NF369e8MRZyKyns+GnbccC+c8YaAgvYAaVciG
4VfNbQ6ZDMrPz4bF485Rzs0MNLz+fWTW/GwotLQeWPOIgch6Pxtybr7v92vB
83tN3TJUPBt0np9LNxhkUPtfNjza+HitzRUGMr7aZRY6mAUrq8LVno/j3//z
A7Lg3rQn6ipzmciyRbUn81UW5J/hM+YRTIoXZEHTlJ9hNAvHagvzlUqyIOO1
5ZFYBSYi/YIs0CvRLbj5Fa+X4Ug1bmIWXBHRPXA9m0HxhSzw5qNrPckM1HnC
9KzP9SzIC1u94v5zBiL9hCzYe3xx02m8HpbvV97u5p8FJiEjF+i9DIpHZAH3
68l0hVIGUgh1xmcWfKCfzfiB1wvpN2QB56dB1BMBXo8Kdibt1llw02v7+iWp
DIpfZMHpI1pX/dkMNKvI0nCLfhZEP9jfshFfJ/2ILNgV/lQxrwrP18nIkCml
LBB51anbjZ+H9CeyoKS6SWuoEj/fz9hnHcwsmHtkRFJlgIFIvyITzKadc59W
y0D9rekqb3oy4XrRRy+1DwyKj2TCHob/1KFXDOSVIuUu3p4JLXpLy6O6GYj0
MzLBiu/SMfmJgQLT6pj7CjPhWxZ9T+UPBsVTMsHC7l75Nhzbdr472ZeQCdt2
7Z6d3MVApN+RCZ+Vmhpu4fVItxDfGXsjE16MRltbiDIp/pIJPrueXrOWZKKq
412zA4IywetXG2MJHg/ph2SCZl3c2tpRBqrdyXY85ZEJ80rni+yoZlC8JhMI
5fCb+nj9lb7cfzdpYyZ0mcZl71/ERKRfkgkzNIJu7cbrpY/W7EZflgn4m9X1
DM8v6Z9kQnj+pMEKBhPZ6JqtPz0/E/7U5fKZ8kxE+in4+oWvd+vjmYjhE/dl
nlQmpE03UdL/yaB4UCYIFZhIpycw0YuZN4t+jWXA3XF9F1kxJiL9lgxIW+Tw
9MkdJnq61sD78+cMSOmpdf90l0nxowxYZ/61YSmbiZrkdMOnGjOggy+b7JjN
RKQfkwEiYmW0TWZMVLRCkAB5GWB+5+b7sBImxZsyYD5PRH2dPxNtCzjgHP8s
A7bZzZGfOM1EpF+TAYYxHocmtuB8FxzbsORmBohOt2j/y2FSfCoDPDPkVe+f
ZyI1rrtk5ync/ns/zt2dTET6ORmgEFO4znAvE+Xq6C5LO5ABGRtHVq80YVI8
KwNYHLvEoqtM5KikeTR5WwbENT+pCwUmIv2eDDj+jB9zeyMTuamL7aiyyADv
ulufBy4xKf6VAY/WJHKDPJnIL/tdmPDiDDBZVO/T68NEpB+UAYEVm57+dWIi
WDaZtF85A1Ts9Nxu4vZIfwjny/HUOXk8niuKknv6hDNgroSqXr85E5F+UTqs
7JivvHk1E5UZjdhE/U4Hx8gnSsPrmBRfS4fq5jmxG/F6kXPqknXqSodL4flP
zlYwEeknpcNhgVxAqBUT1dbouK9pSAeOXQyYdTMpHpcOmuXJwzc2MVH7e58P
m3PToXf30Zc0vF5Ivykd/DZeUmPhfEr3+BidSUiHiNeNLj41TIrfpUMKser1
R7wewqerTK+PSofp5ZmXQhqZiPSj0oHXbcYQfMXjMw2WNQ1OB43AeM9DXCbF
+9Khou6Een4/ExVbvhqp8E6HOlWpsWI8PtKvSgf4FdH1uYOJtqt5ufk6pYP+
2ZENLr+ZFB9Mh88cV3s/YQKdn/VUFGzT4VREzLcHBIFIPysdPqQxPrxSJdAP
l6FoTdN04BspavozCYonpoPxZOlAhCSB0iw7K/Q10mGvg5jtYTqBSL8rHR5G
0q+MeTARq3cA7ZRLB+76FcZtKgTFH9NB/KdFrMIXJuqgFeTFEunge5AhtVKd
QKQflgaVD1I6hrUJ9HhLcx9jMA1mVRqfyV5AULwyDZ4vktn4CI//SGleRHBX
Guhvvm7+x4hApF+WBsNCBfGLDAjUKMNYp96YBgWXtFQH6pkU30wDw8ldJm8X
E0htVOnr64I0cO90O1P8hIlIPy0NsvY7Tg3LEuiVtLd0KicN1va2sVemMSke
mgb5OpVn/fF8eWhsC396Lw0i525XeYDni/Tb0sCz+AxnTTkTvV4lKpIRju+3
36qp1sKk+GkaxEtEZeV8YqJAGe7qroA0sHpybkS9gYlIPy4NducLf0sTwc+z
eCVT40AazDS/5PQRzz/pz+Hx64pc3Yzv/3QtefTSjjQQt1W7F4xj0q9LA1n6
5WgRARM9kor7LGSdBl48nvqZSibFZ9MgJP6L141eJkID/IsPjNPgz5qh7ddr
mYj089KAPXMhN+kBfp7zFnEbNdJgaSg7l57FpHhuGtRPi8hXeInfj5bz/SoK
aRA8d1+A+UMmIv0+PJ6UvE8hMUx01S3QkDktDdKv111y5TOp/T8NAuIPlzvg
3/8V7tFjjqZC1caH7RXmBCL9wFSYp1SjmvWIiX5merBVvqXCQuVLZ9RGmBQv
ToUAL+1l2/wINByy3HnDi1TQbl4/wzaHiUi/MBX0g5tehwQRyOPGOaWYqlTY
POfrA+MzBMWXU8FzTVqvNL6eP5sVM5WVChOr0lbW4+8v6Semwtk2ps1WnK/B
+PUJQYmp4LspruNKLpPi0alwkznYdZbHREcHY6fNjE6FYVfDpRZPmYj0G1Mh
g94S63yUQBf2950rDEsFlQHXabQCJsWvUyFh86EDt58zUZZR17uQwFS4oznP
XQjnl/QjU2HBcsWtR3G8gN3wyflQKsT6VSaWJDEp3p0K9b8DBp/g9WsTnL1r
265UuH/y1NL8PQQi/cpUuEQPN/mkQCBpl/X4TIWafonzzusJio+nwnFfz4Tn
hwg0atD1PARSweVm48EEcQKRfmYqMJ5pyXri9+m14IBTwZJUmPZWRLsOry/S
30yFhrCbt331cH77zodJzkmFh/ZLeqNPEYj0O1Nh3aDv05dOON+dh2f7SacC
R+pNVe9mguLvOP/ujmITOD/SkuM9v4hUiGxLn5eyiECkHyqAzdqKUGRLoP8X
yyHDAnjSvWKjzhaC4vUC4IvUy093JtChr4f26HwTwIV9KdOK+piI9EsFYO3h
Uhdphds/R3/y46UA9nF7vphsJCi+L4CAcFXPtW4EMiq4ZV9YK4CrJtYlNz0J
RPqpAqjfOnQ1cCuBtOOG1ybk4/afNutfX0NQfw8ggAEZ8yu6OJ9yWwLXP00R
QG7Y63nXlhCI9FsFcGTgUk+6BYEaRCUMsuMEsHXI8JACni/SfxWAdOsHfQtF
Aqn8nlXTeVMAipdP+7Lw95r0YwVQNWOBXY00gWYbCD6rhApA+47S+nXeTOrv
DQSw+PwxhXt4POld1tsPnxCA6tYvDqdwe6RfK4CLSsXMvL9M9FB58HfTAQF8
f6Mqf3icSf19ggDuC1T8+8Twepi54uraXQKIficr8R1/v0g/VwAadtq2G/H9
rprLx9s3CODmj4VP+Xh/IP1dAdZn74qT5QmUqBQscdwCj6+jLj72GxORfq8A
Dr2ZNu86i0Cb56rHaP0ngMJvMhd5E0xE+r8CGDG5oKP1nomsjeP9fy0UgF/J
w2IpNQKRfrAAPnbq9g3g7/tDC4XTtUr4ecTzJytFCervJQTQedIF/PB+k+A6
cTZLAs93wvWvt/D9pF8sAEND0Ro/vJ59kc2OLJoAfhl/Xa6sjPP5zz/mQ3Bv
rqPIfALlbTn6pmaQDzvMuCfraAQi/WQ+HB87uGfzNwKN2zp87P/Ch1CljOSo
KSYi/WU+rByPrXXE+1H43m1WC1/xQdp8sBjw+Em/mQ8lF1ew/+L8Fb3Rfudd
z4ecK6MaskJ4v/pncPDhe8qu5ml4/CXrZEPqivhQGFuqn5tLUH40H5b7j58b
we/DTNO0GaZpfKgySzqnjPcz0p/G/b81VnnSRKBbgf8XRHxQvJ96UfYzQfnV
fHC6wB15+JFAM6pLbdfG8OHusuQKo68E5V/j56uyUjL6QKA3K6JSeq7wwb5a
SUy7k6D8bD7UZNfYShkSqKb3tdvDc3ywonPO6OCY9Lf5kHnrqccbDbx+vW3W
uB/jw33ryQ0nzAjK78b5ZAobvw8kkEPIxH/LDvDhJJJQUjMmKP+bD4xRH7P2
QgIJcQ+KznHiQ9t/jf5nvhCUH86HP9Y6KysXEujP6+OPFO34sCbr7Uv/YYLy
x/kQYjTn08A4gVxknF+rW/FBZ+62CrMJgvLL+VBsYpp3AcewoPKGqSkfyviZ
7zRHCMo/5wP/SsNKn9/4/d+T8NRVlw9a2mfW3hokKD+dD8uWep74iK+X2e4Z
ujeHDxJOz+Yvwv2T/jofCI0Q7224/VDfp7u+yPHhp/qan91/CMpv54NX4bq7
gfh62qzLBSCG20/0jtuDY9J/54OczBDT9i+BQhadGUmY4gHD4c2dAWEW5cfz
wPLZBeEbQix0sdHym/pvHkT2i6pcEGNR/jwPKv1LrF7huCZo0Jv9jQdi3JGW
eByTfj0PHA9119bTWYifTDti8ZYH0RNxLTo/CMq/58G6zA3nu8VZ6Gy1Xl13
Ew+CzO//kmwhKD+fBx89ju/Uz8bfO/G4PQ8reCDxKu8PbYig/H0exBlr9jni
fMzwyJXyyOVB09hblWC8fkm/nwf3HnuG0fD68j8ABaY8Hii42X4TLSIo/4cH
qT+0htsLCITMzWzU4nkw/5PinRNsguIBPNg0khzi8wu3Hy2F//GggDPvfiqe
H5IP8ED8z5p54jifFvH7L8+4ygPXopAPijj/JC/gwQG5y4wjc1goRMpimnoI
D/af0PJtUWFR/IAHdayH2myc70jhrt4V/jwQMZv+8UY8QfEEHpTuHwhyvY31
n/FL9YOePPhPUf/jnmiC4gs8UL7LmdwtIFD3W+GL8a4436eUk/SzCIo38MCk
UUQltRbPd+VNom87vj9vdLAD55PkDzxYdv/4kGENgbo8ewJXrudB/B/HANNw
guIRPFjipaMgKCFQm1B1c4IlD7YpLfhd8ISg+AQPTmVrBGreI1Bk1MI+JRMe
7HCp+uJ8kaB4BQ+8YtJfsc8TaLmkbWq0Lg+cDcoN4CFB8QsedD7dJnaKT6A9
XoXCGvPw82cPSmTi8ZM8gwdpnKB18Xi8cZ/WN5Uo8uAb7+5w0EGC4hs4PxPK
HeEH8PP9EB0+MJ0HOk0zd1n4EhTv4MFqsc4dL7DeGgqycpzN4sGYkLGVTylB
6T+8vu8N9hzC19mHtNvKh1JA5ywr5WsYQfGQFEg7d1poz24COcrGTnfvSoHz
2uGu/BsExUdSQPdlVkLBTgJd/TJ9qVp9CgzN8x+19SAoXpICjEHJvQZ4f79r
rSH/KysFDhxvLzvrRVD8JAVU8/fXcx5g/XJF8tzbJynQeuyg3MgKguIpKTCS
ZvXIGccmzm5WH6+lQHrydZqeBEHxlRRonjb9jUoMgYytVhkyTqbAqreq1q9v
ERRvSYHHBiFvAh8RKFVplYrp/hTQd0/wjzpLUPwlBWaz00eirhFI7J7n87Ct
KVCx9tLPVXi9kTwmBU41GFQfweOf9dscnynA9f2TG3eaoPhMCgjf4XW9xf0t
sEl966eL229ymQqPIyhekwIBysvOs4MJ9N5J8+105RRYcEZraB/WyyS/SQGT
gx6tA0cING1W0M9i4RTwWfy4/M0dguI5XDDXjPd7ifXXz/WD38N/c2Fj0ANc
XRMU3+HCwY51BW+x3tTUXvXwcBcXLuyQHwvG64HkPVxo/ip92O4wgRYrRX3y
aOBClOKv0Tu4f5L/cCFvcfSAhD2BxuyORBzP5cLoNpFJURyTPIgL98rcoyyx
3nO8134oNoELOdcXz7CxIyg+xIVfF43LXa4SaB5jvsO7KC6cHH+coINjkhdx
Ybx7T8miCKwHIjV0DIO5oPg5TfPmY4LiR1xY+sBZcj6OHXSksx96c0GNv3zb
G/y+kTyJC47n/XQa8ffJzDCoba4TF65uHeTujCUovsQFFLMoWL0MP6/n7h35
NlxwOK0RHJ9AULyJC6XbZqSl4NirQVnlsAnOn+6qaw24fZI/cSF7bHo4Mw+/
P6uPDOkv5IKlvjbbtoqgeBQXTO/Vv5Qrxu9HYki+pCwXFjf+uHYQ75ckn+LC
H+3u+atx/08DW21pTJzPS4mC16kExas4cNZA6cR/5bgef28eJPyLA+w5xwJs
KgmKX3Fg65MH797h9/HMUdH5895zYINNOWdpI0HxLA4IaUa0bWrDz7Oqava2
eg781D8QOmTJovgWB0wjk5FpFAuxeN7W93M5sDGOFqjlwqJ4FweOJvCvFZuw
sJ7a7P8nkQPF5SlOu81YFP/igNsHubnGwEK/FyqGH7jDgQNPDn53xtdJHsYB
BdnGFPdlLHRLu3THz1AOQJDTljhfFsXHOLDdlh81hfXZmpTEojA/DoRVPU+q
28qieBlu38TWLNUe728LAmNM3Dhw2i64btN9FsXPOBC9Z4n147sspGq2rGLC
jgOiLtukimNZFE/jAGpcumu7B77eao5PDuQzDnXPxddJvsaBk9pqJrMfslC5
nOnJwiUcKP0SMSaNY5K3caAvU7j6jCYLKZ9SLy2YxYFjw2uyhXxYFH/jwLSd
tdu/HGahrC9WdU2SHNgyETgn/iCL4nEcMLKcXrp7Pws1PLY+Nvo3Gd4pX90o
t5dF8blkSPr5XKvajYUO3lKI1e9NBqnNWlrHcf5JXpcMN5+q5KjvYaG3q3/N
O/MmGaIevMuvPsGi+F0yrLklVG6O2zcQ3v2lsxbHV58RqqdZFM9LhgDDXXtn
uuLnEzEt2ZKbDJM1eza0OrMovpcMe+Yqyrx0ZKGyK09vv2Yng3BInN8XnG+S
9yVD7X/M/WlW+PlYMlZ+0TjeefxBySoWxf+SQWbRyRttiSz008iMox6WDKVW
kmFyWJ+RPDAZjFIjb53D+3XR0TmcTv9kCNfaXFmL9QTJB5Nh4oGI4Bae/ydF
MxcI9ifDje6KfQu6CYoXJsP+Y9FXrHAsJxw3GrUjGdSrbqwexb8n+WEyHNVz
MMvCetlwQwIrwjoZHLRPTQ/C+ojkiclgRttZfATrA2LQWjfSJBlC6t90Rsuz
KL6YDNMiaB4uM3D+X/Zs5momQ1dMd3EJHi/JG/F8hJXIhOD+swVm218pJsO3
/orTF7E+IfljMrzwvCUrOUqgOiNNVQXRZFDdKzUVNo1F8chkuLLpkuMPRRbK
PPg5ZO9YEtza+u2xnSqL4pNJoHJQy6oR66/P77/4VH1PgpEfCd4yuD2SVyZB
jfxDb3caC6WPfaowfZ0EM8Xs1spiPUjyyyTQXVuxY+ckgU6iFx4FtUngsorz
tRCPj+SZSXClv+foUvz73gd/DDfnJcErAw+jRZIsim8mgX2GJq0ez1djTjFW
5ElQGRx7ahzHJO9MAgv5+fc18Xhmom/dKfeToGhD0aeINwTFP5MgvFyiVIPB
QrKGrneOX0mCC1K6zctwTPLQJPAIEV3RiuMVaz2IjaeTIChswcBBJovio7h/
q5P9PXJ4fZm6zDTxxuM/dF7rjgiL4qVJUJqbhCywfnZWJp7pOyfBAdvPj5wI
FsVPk8CINTH8HsddOYbPzOySwE1h5Uo6/j3JU5Ogb2f+fxN4/pv/yo9us0yC
AbOFzlX4fpKvJsHyvHPZ53E+hVeInz5rmARyG6SY+/D4SN6aBML6nCkdBRZ6
kZSonjc/Ce59VH4biWOSv+L5urhsZqsMC3nzi8uF5JPgz0LhplWyLIrHJsHD
99/+c5JiodnbnTY5T0sCgxtr+uJnsig+mwSFv585rJFmofspxezaP2xI8X94
4huOSV7Lhj2C/c51eH0uNnLPWvWDDWZ3nw5Z4N+T/JYN6KN11Gcc1635s+f5
Gzb0OTCX+C5gUTyXDdvqeceC5rHQtFC38H0NbJiYuz04Hsck32XD1eTt3nU4
/mhVqjajiA0JBTMb6+ezKN7LhoXmasX5c1lov+heRjWfDRWn/14rwtdJ/c+G
hl1t4W9xf/LdbarXHrOh8Y8NjCxkUTyYDRrrTv4UNON8iNRs94hig3JF4xFP
LRbFh9kwIu9/Nf4/XO9I68XYXGCDr2iS7W8ck7wY/36L3Q8PnI9j3EX14M8G
EamttAFc75D8mA3i39kqR3F9MfVLvMPiIBvKrDvpS/B8kzyZDQdjpNx08Hwb
f90Rt2UXGz4FeZsX4XyRfJkNcw5XvOsux/0zqmX8NrBhlVjraskKFsWb2QAP
PF59eo/be2KOT5zv8PolPByT/JkNUkfqIgwLcL4jX0d3GbAhuWK562kDFsWj
2XB08E3RPvy9OXrh3WmdBWyoUn81+f/1SvJpNtz//Cispx3HccWCCwps6KLf
zNHrYFG8mg16GrUrj+HYd1RL9acoG/4alM/JwTHJr9ngFe7y4C+O1yr3J3j8
TYRHeiFxRt0simcnQnGf8YgNjiPuSqEf/YlwzuRy+70sFsW3E+EA65nX6+8s
JBJRWHfyQyLc4saGvsAxybsTQVfNcMFWvB9bzNphotaWCMbON5/a45jk34nQ
kpIZFh7AQvqz9nrXVSbCsvQW74ggFsXDE0FsuGDnQ7wfng2JdbyYkwiiXa+u
JB1gUXw8EeRsn8vK4P1Wlvnp2yZOIswTqbJeiPdnkpcnQvzVD77ul1iIGW1O
03yYCM2nib77/SyKnydCHqN1IxvH/wOU4idU
       "]]}}, {}}},
  AspectRatio->NCache[GoldenRatio^(-1), 0.6180339887498948],
  Axes->True,
  AxesLabel->{None, None},
  AxesOrigin->{0, -0.15},
  LabelStyle->(FontSize -> 14),
  Method->{},
  PlotRange->{{0, 0.45454545454545453`}, {-0.15, 5}},
  PlotRangeClipping->True,
  PlotRangePadding->{{0.00909090909090909, 0.00909090909090909}, {0., 
   0.}}]], "Output",
 CellChangeTimes->{3.668730119499201*^9, 3.674746545509491*^9}]
}, Open  ]],

Cell[CellGroupData[{

Cell[BoxData[
 RowBox[{
  RowBox[{"(*", 
   RowBox[{"mimimum", " ", "density"}], "*)"}], "\[IndentingNewLine]", 
  RowBox[{"Show", "[", "\[IndentingNewLine]", 
   RowBox[{
    RowBox[{"ListLinePlot", "[", 
     RowBox[{
      RowBox[{"Transpose", "[", 
       RowBox[{"{", 
        RowBox[{
         RowBox[{
          RowBox[{
           RowBox[{"Transpose", "[", 
            RowBox[{"Flatten", "[", 
             RowBox[{"GKYFig1DPS", ",", "1"}], "]"}], "]"}], "[", 
           RowBox[{"[", "1", "]"}], "]"}], "[", 
          RowBox[{"[", "lowsharePosition", "]"}], "]"}], ",", 
         RowBox[{
          RowBox[{
           RowBox[{"Transpose", "[", 
            RowBox[{"Flatten", "[", 
             RowBox[{"GKYFig1DPS", ",", "1"}], "]"}], "]"}], "[", 
           RowBox[{"[", "4", "]"}], "]"}], "[", 
          RowBox[{"[", "lowsharePosition", "]"}], "]"}]}], "}"}], "]"}], ",", 
      
      RowBox[{"PlotRange", "\[Rule]", 
       RowBox[{"{", 
        RowBox[{
         RowBox[{"-", "0.15"}], ",", "7"}], "}"}]}], ",", 
      RowBox[{"PlotStyle", "\[Rule]", 
       RowBox[{"{", 
        RowBox[{"Thickness", "[", "0.003", "]"}], "}"}]}], ",", 
      RowBox[{"AxesOrigin", "\[Rule]", 
       RowBox[{"{", 
        RowBox[{"0", ",", 
         RowBox[{"-", "0.15"}]}], "}"}]}], ",", 
      RowBox[{"LabelStyle", "\[Rule]", 
       RowBox[{"(", 
        RowBox[{"FontSize", "\[Rule]", "14"}], ")"}]}]}], "]"}], ",", 
    "\[IndentingNewLine]", 
    RowBox[{"ListLinePlot", "[", 
     RowBox[{
      RowBox[{"Transpose", "[", 
       RowBox[{"{", 
        RowBox[{
         RowBox[{
          RowBox[{
           RowBox[{"Transpose", "[", 
            RowBox[{"Flatten", "[", 
             RowBox[{"GKYFig1DPS", ",", "1"}], "]"}], "]"}], "[", 
           RowBox[{"[", "1", "]"}], "]"}], "[", 
          RowBox[{"[", "lowsharePosition", "]"}], "]"}], ",", 
         RowBox[{
          RowBox[{
           RowBox[{"Transpose", "[", 
            RowBox[{"Flatten", "[", 
             RowBox[{"GKYFig1DPS", ",", "1"}], "]"}], "]"}], "[", 
           RowBox[{"[", "4", "]"}], "]"}], "[", 
          RowBox[{"[", "midsharePosition", "]"}], "]"}]}], "}"}], "]"}], ",", 
      
      RowBox[{"PlotRange", "\[Rule]", 
       RowBox[{"{", 
        RowBox[{"0", ",", "6"}], "}"}]}], ",", 
      RowBox[{"PlotStyle", "\[Rule]", 
       RowBox[{"{", 
        RowBox[{"Thickness", "[", "0.006", "]"}], "}"}]}]}], "]"}], ",", 
    "\[IndentingNewLine]", 
    RowBox[{"ListLinePlot", "[", 
     RowBox[{
      RowBox[{"Transpose", "[", 
       RowBox[{"{", 
        RowBox[{
         RowBox[{
          RowBox[{
           RowBox[{"Transpose", "[", 
            RowBox[{"Flatten", "[", 
             RowBox[{"GKYFig1DPS", ",", "1"}], "]"}], "]"}], "[", 
           RowBox[{"[", "1", "]"}], "]"}], "[", 
          RowBox[{"[", "lowsharePosition", "]"}], "]"}], ",", 
         RowBox[{
          RowBox[{
           RowBox[{"Transpose", "[", 
            RowBox[{"Flatten", "[", 
             RowBox[{"GKYFig1DPS", ",", "1"}], "]"}], "]"}], "[", 
           RowBox[{"[", "4", "]"}], "]"}], "[", 
          RowBox[{"[", "highsharePosition", "]"}], "]"}]}], "}"}], "]"}], ",", 
      RowBox[{"PlotRange", "\[Rule]", 
       RowBox[{"{", 
        RowBox[{"0", ",", "6"}], "}"}]}], ",", 
      RowBox[{"PlotStyle", "\[Rule]", 
       RowBox[{"{", 
        RowBox[{"Thickness", "[", "0.01", "]"}], "}"}]}]}], "]"}], ",", 
    "\[IndentingNewLine]", 
    RowBox[{"ListLinePlot", "[", 
     RowBox[{
      RowBox[{"Transpose", "[", 
       RowBox[{"{", 
        RowBox[{
         RowBox[{
          RowBox[{
           RowBox[{"Transpose", "[", 
            RowBox[{"Flatten", "[", 
             RowBox[{"GKYFig1DPS", ",", "1"}], "]"}], "]"}], "[", 
           RowBox[{"[", "1", "]"}], "]"}], "[", 
          RowBox[{"[", "lowsharePosition", "]"}], "]"}], ",", 
         RowBox[{
          RowBox[{
           RowBox[{"Transpose", "[", 
            RowBox[{"Flatten", "[", 
             RowBox[{"GKYFig1DPS", ",", "1"}], "]"}], "]"}], "[", 
           RowBox[{"[", "3", "]"}], "]"}], "[", 
          RowBox[{"[", "highsharePosition", "]"}], "]"}]}], "}"}], "]"}], ",", 
      RowBox[{"PlotRange", "\[Rule]", 
       RowBox[{"{", 
        RowBox[{"0", ",", "6"}], "}"}]}], ",", 
      RowBox[{"PlotStyle", "\[Rule]", 
       RowBox[{"{", 
        RowBox[{"Dotted", ",", 
         RowBox[{"Thickness", "[", "0.01", "]"}]}], "}"}]}]}], "]"}], ",", 
    "\[IndentingNewLine]", 
    RowBox[{"ListLinePlot", "[", 
     RowBox[{
      RowBox[{"Table", "[", 
       RowBox[{
        RowBox[{"{", 
         RowBox[{
          RowBox[{"\[CurlyEpsilon]2", "/", "h2"}], ",", 
          RowBox[{"N", "[", 
           RowBox[{
            FractionBox["\[CurlyEpsilon]2", 
             RowBox[{"a1", " ", "h1", " ", "h2", " ", 
              RowBox[{"(", 
               RowBox[{
                RowBox[{"\[CurlyEpsilon]1", "/", "h1"}], "-", 
                RowBox[{"\[CurlyEpsilon]2", "/", "h2"}]}], ")"}]}]], ",", 
            "4"}], "]"}]}], "}"}], ",", 
        RowBox[{"{", 
         RowBox[{"h2", ",", 
          RowBox[{"11", "/", "10"}], ",", 
          RowBox[{"100", "/", "10"}], ",", "steps"}], "}"}]}], "]"}], ",", 
      RowBox[{"PlotStyle", "\[Rule]", "Red"}], ",", 
      RowBox[{"PlotRange", "\[Rule]", 
       RowBox[{"{", 
        RowBox[{"0", ",", "All"}], "}"}]}]}], "]"}]}], "\[IndentingNewLine]", 
   "]"}]}]], "Input"],

Cell[BoxData[
 GraphicsBox[{{{}, {{}, {}, 
     {RGBColor[0.24720000000000014`, 0.24, 0.6], Thickness[0.003], 
      LineBox[CompressedData["
1:eJxN2QlUjYkbx/FURK4UZWlTxlJjjf5o4V5lqywjTTSIqOykGEP2knWsZSlb
KJVtZJkQiixFkdCKsi9lGbth/HOfc+73Xu85cz6n8fbeV933eX4/2zHTvIN0
dXR0wvV0dH78t/HIGfm9G99RXsva2b7LZYXKPdfDpv3NMuWL1L26BdkKVUuP
9S081pcpl5dmpE+6olBVNrlwYvXgMuXGJg8m6eQqVM0y5+l/NClTKnpnWq/L
U6hOPxswbU5BqfL+g+wHVtcVKvOAE3tNNpYq5/Swy07MV6jijvlVH6XK2PSc
sjYFCpV+vdYzR1mXKt3Cf2t74Gb112s/jK39sES5eHbvCz/fVqj2pfx4lShP
bE0/uqdQoYr32fyHMrREeSz5mIFFsUL11XSTItO5RHnf6HnOnyXV54t122mv
X6IMCrlj+K1UocpzerI1LK9YuT2ksGD8HYUqdsuPV7Gyz4bHDvl3FSq/jUHV
R7Gy6MXHjl3KFaoBrTZkB3YqVt6et7tsU4VCpaN+FSuDjz4cUNtXoXJ8vMpp
bF6R0nPSy74V2XVVxcu3FVUfylr/ip/ppYydNqVIWdHkldo9PpVH1O+BPyws
1guujz3q++RNrSjU2C28TlXLo3jZ0h8vbGlvfn/NcBxWlTHCpaPW/3+/Q2hU
Tfz3lNLjU0pvazw8yqio6jC2yTeM01uOnWw6le0bjVc/6FZ94Lnqf1B8yP/0
nPfPb2k8PSFcLycL/+PXdXPzHbj3H95rv87Gv6pfOCXLZ8zPDrjoF3/32fVw
jPJ5tPL5TY0rrYbohV/CCdHenvYJ+H/9Ihz7ReAtK57E3grAi5NmBF5T4ext
u5Z0tsHy74+bvs6u6FRewP19vLR3Tgb+q+O+wVnxOOKtQ7dmEThow4AuxYF4
pK8i+nUffMK21p6x9vh8R0X1ga0SSof6vrqhccEN9UvjiW2SD+w5jvfut5+U
E4s/p73a6LYAp6taXagbiH/8trfwwB1OPt21sj3W85+2W2mKbb497av8kq/x
hoirXsvLcajlpemWl/Aih+URHw9g76Yxg5vG4CFj6x9ZOBc3Sl27pG0gPmf6
eb9Ff+yY36vhAEdstW5M0llLnPXQcExoTfzYaItL4MvrGs+u9+h/0YX4QoH1
0BqZWD5/8LT9/6nWROPrgxd1ODgfr601ofrAZulbF28ago2mx9iP7oEXJKgO
jLLXOl/qA6cYUyw/fzjANGR8j8JrGm+eMdH64UHsXsMq7lUUHqV+4eofxuqf
SGzar+WTIBO8xbVG/ufneRoPqswaWJmF6/Z9rO+6A29/Mrv6wKNfGOZW+eCD
lWH9BnTEtxudyNNX4DaeD35q+DSXz4++ZSazsnDDEq/xHeJx5aeZX53n45O3
miZvHo6jCwYP7OuE5fmGrTa8t9zw/ir3S/28w1seXb5mdgTL8w+rf5ynY3ke
Ym+rMXo7HLA8H3GXtRuuxvxzRWN5XuK1N6bq7zmK5fmJTc+U/nFuFpbnKZ5y
c1aX5y5Ynq/4QPnrJaY1tP6++nmbo/EvcYueOV/C8vOPLYauNh+6GsvzGHve
HWUw1hfL8xkvu/jl+rBmWJ7XeMN2k+xOz7I1luc3bhVmHPLiCJbnOe7TUxU2
bwGW5zuuo1dj3wMvLM973FT9wvL7p/X1J02q/1zm80c9D2D/lfmBd49hmQ9w
4r47tYKWYJkX8MjRLkFJv2KZH/A/vh+c9rTCMk/ghYMrRvl8uqSxzBe4U1f/
/KM5WOYNnPKu897MbVjmD9x41vTqA8s8gvuof+GwzCd4T8G0NrnmWudXzys4
LnN4VvDrizxf1fMLbtfaqjz2IpZ5BhccM+sWvA3LfIP7j3PYdmEGlnkH60ea
fjzWH8v8g0MCvN0dW2KZh3CjKfuju/93QWOZj3CMtV+Da4VY5iV8PcT746PD
WOYn7LN037oFq7DMU/idfVXPLeOwzFd48IU/5nR0xzJvYePdb864NcMyf+Fs
4/27c//N4v2o5zE8smPz3LwiLPMZrtdx6iv341jmNWy4Pzv352gs85vW+f8z
cV4UimWew6a9B1cfWOY7PPaZl+eMjljmPdxmZoNChTGW3398KWrTOcXr83we
qOdBvPCYh23odSzzITZ1OdzQ5TCWeRG3cjK5GLQey/yI7cMUIa/DsMyTWh46
wKf4VyzzJV7c2SHDuhuWeRPvDP297llzLPMnPptVtSnt2zmep+p5FG8zbp9f
pwLLfIovNPBqezgLy7yKr/25uvWBJCzzK7Z/09nz6yos8yx+P6JVi23Tscy3
+OTzjAGrfbHMu/j0T+vG5blgmX/x3dUW5iNssczD+Ilql1kXAyzzcabGDYZX
mQyvwjIv41WBZnnZBVjmZ7xw8iDjRSexzNO40YOTCQvisczXWudv4jAmaxmW
eRv/4t3IZmCI1vnU8zc+ENw2w2IYlnkcj70ebN9WhWU+x1VtMvrNt8Myr2MT
9QvL/K71/VyeznnwOUNjmefxo49jI9/dxzLf485ZCgf3q1jmfZxpc3h53jEs
8w/2ne+2NWYHln0AN+91JHzTciz7AT5ZcUtZEIZlX8DFD1xr9vPHsj/gOF3L
qnf9sOwTeLzNz1bFnbHsF1jXIfLsW2ut61PvG3iPzjrdXoZYPv/wzsQrDutf
nNVY9hG8NXloqP55LPsJHrZH4XonFsu+gtdMelvXIgzL/oKnzU8MTvfCss/g
8IrmRWdbYNlvcM1hsW9/+u8Mzw/1voOrPyyHPCnEsv/g40XKzbVTsexDeOSU
QROjVmHZj7D7vJxZo8Zh2ZdwiyPjZ653w7I/YWv1C8s+hQvz3neq8eU0zzP1
foX7L6ya43wby76Fj7vfOHc5Fcv+hWu2tr6TsgbLPoa/5N6OvzcZy36G636Y
/DLIE8u+hjff2Zrgaodlf8NuSwcdGlMLyz6XrrHfjbmfbj/Est/hqwFGYZvP
Y9n3cC2v82aJu7Dsf3hNlGnZf4uw7IN4jKX5xfgALPsh7lpretGfPbHsi1rn
O2dbfWDZH/HHNUu3d9fFsk+e0viST7fp3+9j2S/xSuuq5FpZWPZNrNtr0hjv
BCz7J15qMTWtIgrLPoqjeq3LPTIey36K2y9wuXTJE8u+ipsbrcizbIdlf8WG
212NU+tj2Wex3aH49Kh/TvL91fstVsyLMIi9hWXfxemjzexepGH5/MeXkyuG
zd6KZR/Guc//LnRfiGU/xubH4x55BGLZl7HzpSMXV/TDsj9j1UanczXbYdmn
cdngCc1PmmDZr3Gf7qGOez+c0Fj2bewwbVy/q6VY9m9c41XHw3aZWPZxnNxu
XtapRCz7Od5VmFoSuQrLvo5nfrs/MCIUy/6O56w9Nf/4MCz7PJ7rMCfHSoll
v8cfBt6LTmuJZd/Hl9faukcpsDz/cLc1Fa5Rb9P4++o8ALsXWFX+XYIlH9Cy
devT5uew5AU4/kO09cFkLPkBLv/DedH0dVjyBNx9gsWwwNlY8gXcJCqg+sCS
N2DPJt5Otz2w5A+4WYa7o08nLHkE9psXHfndHEs+ofX+Xu/YW6iHJa/4W+NX
N49ZllViyS/wtEPGQYrbWPIMHH70qt74s1jyDdy//O68l0lY8g5cw03x2471
WPIPfHlWhc2cuVjyEHzlt5QR84Ox5CP4fPGELft+wZKX4Jc6NwJruGDJT7BX
e9eBC1piyVOw7vT4xy2Mta5fna/gogYbMt58Oc7nozpvwYmenUMePcKSv+D8
Ru1Xfr+OJY/BGT1Sk5TpWPIZ7DtnYkDCXix5DV525vdBHTdgyW+w9cEgo/L5
WPIcfKpde5ejE7HkO3iEuf2M/b5Y8h4caFvX77IblvwHzzxxd4VBByx5EFa6
/LdvggWWfEjrfE2NRr80wJIXHdM4q+tHr5h3WPIj3Mi/wsy/AkuehK/ktAvq
l4clX8K3702/P+QUlrwJN6yc3nVhEpb8Ca+sb1k/NwZLHqV1fc4RZs4RWPIp
nOle8vFiCJa8Cg+znhYY5o8lv8JLmiUaKvtjybPwizHvY+2dseRb+Kh7+cVO
dljyLlyz6h/Vb42w5F+4UOdM+g59LHnYUY13+9x4qfsWSz6GQ8+nr4qowJKX
4eumugNsr2PJz7D1J/MnpWew5Gm4pGFIwyMHsORrONjOd2XiVix5Gy7tbVjn
+Eos+RsONz3Yt2KO1vWr8zgtd+ilZzcRSz6HH67d/2m5H5a8Du8yjn9UywNL
fodV/xxetr0bljxP6/0scYv/xQ5LvoevFCx5ZdkES96H1wSGO+rVxvL8x98M
Kh30Ph3RWPJA/Prv4BTLp1jyQfwhsnvAoCIseSEOXr/YPO4ylvwQn7apGfc9
DUueiN8mDEyam4wlX8Qz3u6o3SAWS96Il054ufjsCiz5I07rWnE3MhxLHql1
vpS8hwGTseST2CvixEjfkVpfV+eVuOGYgdUHlvwSf+pccS1SiSXPxKWpE/3P
dMSSb2rd35dLVhg1x5J3at3v8ik2MxtiyT+1rs/o38o3+ljy0FSNfyzLkR+w
5KN48pPJo9s9xZKX4oaLa+x5UYwlP8Vdz2wcevYKljwVt43/4Jl0Gku+ihv5
hA9MPIQlb8V5hvU6n4jHkr9iy3fNcso3YMljsU3n1EeWUVjyWXyswmPYlD+w
5LV4p8Xbd/kTseS3eGSDHms8R2LJc/FY++7/3h6EJd/FyeYR9Wa5Ycl78ZCf
bON+/h+W/Bd7dEuY/aY1ljxY6/rdmiy4Yo4lH8ZJY78uSquHJS/GYSovvzQd
rfupzo8Pcz98ZpTlvMWSJ+N/+w9/8OoxlnwZrxzn26d1CZa8GWeUtb0bkosl
f8bnBphFXs3AkkdrXY/zURPno1jyabwx/MdAhCWvxibZ5/t7xmHJr3FZj5hD
lau1rl+dZ+OcqtLAnYux5NvYMsSrX9DvWPJuPDzy6/9cJmpdnzr/xrUOTjJs
7o8lD8efS2ftauqtdb/U+TgeYxpQatsHS16Ola0urXd2xpKf466jkxLHtseS
p+Os/qPfb22OJV/HUWGJIx830rrf6hc+2uzPM8q6WudT5+84ss3Cj0nf/+L9
qfN4vOy6+1Pbd1jyeZwz921IylMseT0+vF8n1O0OlvweL8p2uPosH0uejycq
4kfvvIgl38cmwaeMg09hyfu1vt9E5Rnnv7DkP1jV09XLOgFLH6B1/ljj6j9Y
+gHsljDhT5M1WPoCHGnsVts2Ekt/gKMNKqp6zMbSJ+CSbsW2k6Zi6RfwszsG
yxLGYukbcNalDfovh2HpH3DF1MrwXgOx9BH4Vq3sG0nuWPoJreuPaf3S3AlL
X4G7G/U/EtseS3+BR087a2DXAkufgeMfDsw/11Tr/qn7Da3398Lww8T6WPoO
/H5unxE2NbHMfzhlcttbF94f4vNe3YfgEWY76gdVYOlH8JrH9btY52LpS/AW
D7vGb9Kw9Cc4eLXR4jt7sPQp2CkgsM+DtVj6FdytT29H3Xla16PuW/AR896W
zhOw9C+47tap11b8iqWPwc3e9aw+tL6fup/BrbyO3JnZHktfg+/529+pb4Gl
v8G1m819nWmApc85qPHrgW+fr3yHpd/B9m1775xSgaXvwR3MYx4G52Hpf/AX
79BVs05h6YPwiK23J+9IwtIP4Ra6LYffjcHSF+En0XbtHCOw9Ed4eLuGJ3aG
YOmTsKvj3Fs/+WPpl7Te79RRfqe9tK5H3TfhaXkWllOcsPRPOKtv6PtOrbH0
UTglOfK0kRmWfgonht/sr6OHpa86oLHxvZ5zDd5g6a/wwhmGLVvcw9Jn4Ra9
L9v45mLpt3DNv0I8tp3C0nfhBsOHzP6cjKX/wu9aN105cbPW+dR9GN7Y9rzf
6ygs/Rjudyg5Y8VMLH0ZXtQqPM4pEEt/hq1cXS5+9cbSp2l9/WbP6gNLv4Yv
NHKed7Yjlr4NW8y3PX+mGZb+Dac97nM13whLH4fzdnv8/unbfq5H3c/hSRub
7OhUhaWvw3f6vmmxsAxLf4c7G4x6XH4FS5+HL9RxPudzCku/h7NWJ24qTcHS
9+G0mqZ9ZsZi6f/w666uB2xXYOkDccaM5gfKZ2PpB/GejAatUidg6QtxI4P4
TzF+WPpD7DgoqeYqDyx9ItZ/69E+2glLv6h1/4srhxy017o+dd+IT6S6Ditp
iqV/1LrfXe2tmhhi6SPx35MeRY77sk9j6Sfxo3uPp19+jqWvxMe+PLzoXIql
v8TzVEXBZ65g6TNx1fbPjkPSsfSb+PrJzOqJHEvfiRuonj47tA1L/4nNHMdu
nrUaSx+Ke3gG6/+yAEs/itOcxzRwCsHSl+IAC/29nQKw9Ke44qTjXldvLH0q
vvGt8Sdfdyz9KjbooViwyBFL34qL9iXbprfE0r/ikMOZF2o1xtLHYpth/oMD
amPpZ/G2Q5kpVz6naCx9Le7QNSit9wss/S2+2u/z6GtlWPpcXDsqcOX4PCz9
Ln7Q57y1SQaWvhdPMBynm30Yy/yPGz+7ZbV2N5Y+GBvWyRkWHIOlH8aPGjrE
eS3F0hfj3w+2yVXOxtIf4+9vFIVuk7D0ybjbE794n5FY+mWt76+bbTpzEJa+
Wet8e3pWH1j6Z637HV0aW9EZSx+NZyy9u6BdKyz9tJbjM1OXNsHSV+OwTz9b
vTbE0l9rvR+LV0nB35I1lj4br9pirHrxCku/jeusOnt13n0sfTd2a+bnZH0L
S/+NOzUbF3L1EpY+HC+K3DFi2Uks/Tg203v4dPABLH051ovtqWO/E0t/jv8P
xs2kcA==
       "]]}}, {}}, {{}, {{}, {}, 
     {RGBColor[0.24720000000000014`, 0.24, 0.6], Thickness[0.006], 
      LineBox[CompressedData["
1:eJxN2Qk0VQsbBmCZSYYMlZnKcJtMNxnqnCgZSpErfiVzpWTsqmgQabw00ICS
Qmi6SFEyFIkQqczlFJooRaVuw38631rn3ae91l3Pctv22XH2972vlk+ws7+g
gIBAlJCAwO//TlgV0bxwQjfrSMTPkI+F4mzrBjvNmY+6WLa6H0qLa8XZU+2O
TLE70sVaLlehr/pMnD0wsbokwamL9U3werDKiDhbo3Kb8Be5LlZvTVJ6kbgE
+9brJcFbWzpZV2bYq71RlWAre5eclzvWyVq40Tal2ECCnVrkzj06WU6mXTJa
CyTYwuN0N61W72S1pHmXTF7B/bp4b4p4bwfLqGSRdOU6CfaFvN+vDpbH+ZOl
X6Mk2BkuJzazwjpYYvKO5xr/kWB/VzguVWnewXK1kmtgp3PPl2J1Rl+4gzXJ
RHu9078S7Eazl2nhje0sv9kBTWMqJdgpJ3+/2llqobpBy5sl2O7H/LlHO0us
KK5uEUeCvUTnaK2fUTurpf9hfM+QBFuA92pnRWs/ddIQkGSb9B80821sY51N
iHwtIiPJbt93qo17sN6kHdc8pibJfi2U5xsc1MYylOqJc0+UYM8b7YmVmdfG
4izz2qBfJc7+vLNdKECmjaWxvyx0/g8xtp2MS+NGTiuru9r8a7utGNsqSmJw
6tVWluNhlSOJg6LsvXt+v2BVfeXniR5w+GDFSgsDxv//fFZYvAh8PajzWlDn
E7494qXbBvNhzWbJVKF9sJmmUdcFLzjhxRzuAUfz/kHhK563tn5685jv0Kwo
oboq+KO76QntdHjhZudD37fAf/FecF6Vi88fhnDbMk/rLePgZNabJNabR3wP
qC0XiqqBs5Kc7fWz4D9tY01sY+GT+1+mPPaGd+VE+D1gw7Wnzu421oTp3x+e
NFTLMeppwf3t37OwrgL+1+CCU1UGHDtsOEcjFvY/umR2ux+8ylUqacgGLtES
zfTVh+8YSHEPWC2rc4Xr+4d8tzzkvfgOnJZ7KfMafP6i/vq6FPhr8ftjVjvg
UrZO9Vg/+Pdv+xQ7eNaNV2cPzISFPIPPsRRgzR+vFrG+NfN9NLbeYV8PHKZa
E6paA8cY7ov9cgl2npTsNCkZXu4rU7gzGlYqOLR7uh98W+HrRZXFsEnzAvkl
JrDaYZ+cclW4qlfSJ0wE7pc+aeH3ronvLeP6/kxqhatb1FeMqYTp8wcOvviT
nZgENznFzLq8HT4kuo57wIqlabuOL4elQ5P1vebBO7LYl1brM85X8MIsWQGm
nz/YWyFk7bzWB3yfiAhU770MW49RS30fD6/mvWDuDyP3JxJWsJ360l8OPmk5
pvnrm0a+lw5UOQ5UwWMX9QtbpsOnX27hHrDXW8mGQRf48kC47RID+IlSSaOw
FDzN/sVk+VcN+PxY1CUXWQXLdzisnZUBD4xu+m6+Hb7xeFLuCQ84qcXJcZEZ
TM83WO3oJ9Wjn+pxv3jPO/hk370HioUwPf9g3o9zKEzPQ9hZzUco3RCm5yM8
+9DR+uSP9/mm5yV86OFG4cyrMD0/YYWyzs23I2F6nsJBjyJnv7GA6fkKX+oZ
2q0whvH3ec/bOr6Xpca8Nq+B6ecfVlmRoLwiAabnMWz/dLWYrytMz2d4791v
TW4aMD2v4aOn5WqNXtfyTc9vWCdcNuRtIUzPc9hmPjt82w6Ynu+whNCYCy8c
YHrew5N4L5h+/xhffzmR++cePn948wDseaDZ72kRTPMBnH2hW9R/N0zzArzK
y8I/5y+Y5gf4o+tns0wdmOYJeKcTZ7XLaA3fNF/ARqaezVfrYJo34LwR4/OV
p2CaP+AJkaHcA6Z5BLbh/cLBNJ/AmS3B0xqUGefnzStwaqVHVcDQXTxfefML
PENXrSflLkzzDNxSpDgn4BRM8w28eI3hqeoImOYdWDhO4UvRYpjmHzjE29na
ZCpM8xCsFHQxae7Par5pPoKT1d3HP2iFaV6Cm0Kcv/TlwzQ/wS57LhzecRCm
eQoe0R+cf3INTPMV7FS9eauBNUzzFix77kOZlQZM8xdcK3vxXMN/VXg/vHkM
XmWg3dDYBtN8Bo8z2Pje+hpM8xosebG24Y8kmOY3xvl/ypnHhME0z8EKC524
B0zzHez72sE+wgCmeQ+etml8q5QsTL//cE388dtSQ3fwecCbB+GdRXZaYU0w
zYewgkW+vEU+TPMirGMmd9f/CEzzI6wfLhUyFA7TPMnwiiUu7X/BNF/Cu4wN
K9TnwDRvwmfC/h5brgzT/AmXVw0eL/5xG89T3jwKn5Kd2SzBgWk+havHO0zP
r4JpXoUf/JOgeykHpvkV1v9gbP/9IEzzLPxppc6UU6EwzbfwjTcVSxJcYZp3
4VuTD69ptIBp/oWfJqgor9SCaR6GX7LPKs4Wg2k+ruR7vMegnMcgTPMyfNBP
sbG2Bab5Gd65YalszA2Y5mlY6cWNrB0ZMM3XjPNPNPSp2gvTvA0vc1bSdAxh
nI83f8OXAqZXqLjBNI/Dvk0B+tPZMM3n8OC0CtvtejDN67Ac7wXT/M74fhav
tr74WsE3zfNw3xffuJHnMM33sHGVlKF1PUzzPlypmb+vsQim+Qd23W6VlpwO
0z4Aay8ojDq+D6b9AL7BecxqCYdpX4DbX1iK2HrCtD/AqYKqgyO2MO0T8FrN
P9TajWHaL2BBw7jyYXXG9fH2DThT4LDgAkmYPv/gM9n3DY+8Leeb9hE4LXdF
mPAdmPYT2C1TyrI7BaZ9BU5cPzxWJRym/QUO3p4dUOoA0z4DR3G028qnwLTf
wCJuKcOTf5bh+cHbd2Duh+Xyl60w7T/wtTbWCfECmPYheFXQ0sD4gzDtR7D1
trrI1Wtg2pfgKYVrNx2xgml/gtV5L5j2Kbi18ZPRmG+38Dzj7Vfw4p2DW82f
wLRvwdesH96+VwDT/gWL6Kp35yXCtI/B3xqeZDzbANN+Bo/9vOGdvz1M+xp8
ojsty1IPpv0Nttqz9IqPKEz7XCnf7g+jR5/0wrTfwfXe0uEn7sC078GiDncU
s8/CtP/BifEKXT9jYNoHYR9V5bsZ3jDth7CpaGjbP/Nh2hcZ57utxT1g2h/h
L4l7Ts8VhGmfvMl3jcuc0F/PYdov4QPqg7miVTDtm7DggvU+zlkw7Z/wHpWN
xZx4mPZROH7B4YbCtTDtp/DMHRY1NfYw7auwtvT+RtUZMO2vsORpS9kCGZj2
WVjvSkZp/Mcb+P68/RaW2hYrlvIYpn0XLvVS1HtbDNPnP3wvl+O2JQ2mfRhu
eHO91XonTPsxrHwttc/OD6Z9GTavKby73xam/RlmHzO7LTIDpn0a7nJap31D
Dqb9GraZG2Zy/nMJ37Rvw4bBa2zrO2Hav+Ex7w3y9Sph2sfh3Bnbqm5mw7Sf
w2dbCzriDsK0r8Obfjx3jA2DaX+Htx66uf2aG0z7PBxtuLVOjQXTfg9/dnyW
VDwVpn0fvndIyzpeCqbnHzwnkWMZP1yMv8/LA2DrFrWB6x0w5QMMq+veUr4N
U14AZ3xOUr+cC1N+APdsNo8JPQxTngDPXafi5rcFpnwBnhjvzT1gyhtg+4nO
Zk/sYMofYI0KaxMXI5jyCNh9W1LcL2WY8gnG+xtKP98qBFNecZ3v94+KVLsG
YMov4OArsv5ST2DKM+Coq/VCa8thyjfgxT1Pt73LgSnvgMdYSf0v/QhM+Qd8
L5KjuTUapjwEvv+/vJXbA2DKR+A77etOXlgGU14CvxN46DfGAqb8BHaYaem4
YypMeQosGJrRP0WWcf28fAVuG3+04sO3a/h85OUtcLa9cUhfH0z5C9ysNPPA
ryaY8hi4Yl5BDqsUpnwGdt0a6J11Hqa8Bt5b9vdSg6Mw5Tew+mV/6Z7tMOU5
8M0ZMy2uBsKU78ArlfUjLrrClPfAflpj3e9ZwZT/wJtKnu4XmwVTHgSzLH5e
WKcCUz7EON8kaa93YjDlRUV8V5l+cUgegSk/gpU8OYqeHJjyJPh+3Qx/20aY
8iX4ybPQ58tvwpQ3wfIDoaY7c2DKn+ADMqoyDckw5VGM6zOPVTSPhSmfgiut
O77cDYEpr4Ld1IP9wj1hyq/g3RrZkqzFMOVZ8FufTyn65jDlW/BV6567Rnow
5V2wyOBH9v+UYMq/4FaBstJ0YZjysKt8n3N5+E5wGKZ8DA67U3owlgNTXgY3
KQgu0WqCKT+D1UeVX3aWwZSnwR3yIfKFl2DK1+AAPdcD2Wkw5W1w50JJiWsH
YMrf4CiFy4s4WxnXz8vjGJ61QEgvEKZ8Du49dHF0nztMeR18VjajT9QOpvwO
Zn/M33t6Dkx5HuP97LbKWKYHU74H32/Z/V51Ikx5H5zoF2UiJA7T8x/+ITZg
KDRayDflgfDQ9YA81Vcw5YPw57i53kvbYMoL4YAju5RT78GUH8K3NEVSfxXD
lCfCw1mOOdG5MOWLcMRwuvj4FJjyRnjPune7yvfDlD/Cxaacp3FRMOWRjPPl
NfZ6b4Apn4QdYktWua5ifJ2XV8LyPo7cA6b8Eh415jyIY8GUZ8KdBYGeZQYw
5ZuM+/tu935pbZjyTsb97gnS3CQPU/7JuD7p/wY+CMOUhxbw/XtZjvsMUz4K
b3i5wWvGK5jyUlh+15jMt+0w5aewadmxFeX3YcpT4ekZn+1zbsGUr8JKLlGO
2VdgylvhRslxxiUZMOWvsOqIRl3PUZjyWFjTuKBPNR6mfBYu4ti5BW2GKa+F
z6gMjzQHwpTfwqvGz0u0XwVTngv76s/978lSmPJdOFc5dlykFUx5L7x8slbq
H3/ClP/CdnOytnzQhSkPZly/1cQd95VhyofhHN/vMcXjYMqL4XC2g3uxAON+
8vLjfNwPl4iuumGY8mT4v8UeL973w5QvwwfWuNrodsCUN8MVXdOfhjTAlD/D
t5coxtVXwJRHM67H/Kqc+VWY8mn4WNTvgQimvBqWq72z2D4Vpvwa7pqXfGUg
gXH9vDwbrhvs9DuzC6Z8G1YNcbD1/xumvBv2iPv+p0Ug4/p4+Tcsenm9pLYn
THk4/LUz8uwkZ8b94uXjsI+Cd6eWDUx5OczSqTlibg5Tfg6beuVk+86EKU+H
qxZ7fUrThilfh+PDs1f1KzHuN+8FX9X4p4w1lnE+Xv4Ox03b+SXn1794f7w8
Ht7bZP1KawSmfB6uix4OyXsFU14P518UCLPqhim/h2NqDetfN8OU58OBUhle
Z+7ClO/DcgE3ZQNuwpT3M75fIKvM/F+Y8h+YPd/SQT0Lpj6Acf4UWe4fmPoB
2Cpr3T9yiTD1BXCcrJW4VhxM/QGcJMYZnLcFpj4B7pjTrrV+I0z9Avy6W2xv
li9MfQNcVXNU+J0bTP0DzNk4ELXAEaY+An4sWvswxxqmfoJx/cm675TNYOor
4LnSiwtTZsLUX8BeweVielNg6jPgjF7H5tuTGPeP128w3t9byc+BMjD1HfCn
aJuVmiIwzX9w3obpj6s/XcHnPa8PgVcqpsv4c2DqR+DEfpnZ6g0w9SXwSTu9
CR+KYepP4IAE6V3dmTD1KbCZt5/Ni0Mw9SvwHJuFJoLbGNfD61vgQuWFqubr
YOpf4LFpGx/s/wumPgbWGJnPPRjfj9fPwDoOhd2bZsLU18DPPPW7ZVRg6m9g
cY3ooUoxmPqcy3wPOQ6/OTACU78D609feCaIA1PfA89STu4NaISp/4G/OYcd
jLwJUx8Er0x7siE9B6Z+CJ4iONXjaTJMfRH8MklvhkksTP0R7DFDvuRMCEx9
EmxpEv14sidM/RLj/W5c7X7LgXE9vL4JDm5UUQ0yg6l/gqsWhX0y0oWpj4Lz
cuNuSSvC1E/B2VGPFgsIwdRXXeJb9tn8aLEPMPVX8M4IyalTnsHUZ8FTFt7T
dG2Aqd+CRf4NsTt1E6a+Cx7vsXzL11yY+i94RHfSgcATjPPx+jD42PQ77kPx
MPVjsO2V3Ir9m2Dqy+AYnahUMz+Y+jNYzdLi7ndnmPo0xtcfzeceMPVrcLWS
+bZyA5j6Nlhlu9adMg2Y+je4uN+mvlkapj4Objxn9/foj4u4Hl4/B68/NjHd
aBCmvg7uXvRhys4umPo72FhsdX/PfZj6PLhawvy2y02Y+j24KiH7eGceTH0f
XCyiYLMpBab+Dx4ytbyktR+mPhCuiNC+1LMFpn4QzqwYr1OwDqa+EFYSyxhN
doepP4RNluaIHLSDqU+EhYftZiaZwdQvMu5/+8Dyy/qM6+P1jXBJgaVbxySY
+kfG/TbVV5soCVMfCV9f3xe35tsFvqmfhPue9YfeewNTXwkXfeu9a94JU38J
b2O3BZTdh6nPhAdPfzVZXgpTvwk33ajkTuQw9Z3wePar11dOwdR/woomvici
E2DqQ+F59gHCy3bA1I/CxeY+481CYOpLYW8V4fNG3jD1pzDnhsl5S2eY+lT4
4Y8Jo67WMPWrsNg8qR0xJjD1rXDbhVyt0qkw9a9wSH5ltegEmPpYWNPN08lb
HKZ+Fj51pTLv/tc8vqmvhWeZ+hcvfAtTfwvX2371etAFU58Li8f7HVjbCFO/
C7+wuaMuVwFT3wuvk1wjWJsP0/wPT3j9WO3QOZj6YFhSos4tIBmmfhjukzdM
ddgDU18M/315WgNrC0z9Mfzrg1Sr1XqY+mR4zkv3DJdVMPXLjO8vWKuwaSlM
fTPjfJnzuQdM/TPjfid1pnCMYeqj4Yg9T3fM0IGpn2Y4o7Jgz0SY+mo4fPQP
tSFJmPprxvtReZ8T8COXb+qz4YMnZdlv38PUb8MSB8vrtz2Hqe+GrTTczdQf
w9R/w0Yaa0Lqa2Dqw+GYuPSVe2/A1I/DikK9r5wuwdSXw0Ip8wX0z8DUn8P/
B9xbveg=
       "]]}}, {}}, {{}, {{}, {}, 
     {RGBColor[0.24720000000000014`, 0.24, 0.6], Thickness[0.01], 
      LineBox[CompressedData["
1:eJwtmQc0le8DxwstlAoNRYWSlJAS4SuUWalEKkJRKYWmtERKe1hpaRD3Wvfi
ute8y957zzRkp6VU//v/3eftOafznuu8533e9Xy/n88S1xM73EQmTJjgJzph
wv//n+t4qmrT3DaoLsqP02H4GJqUWSxWr23FmwtD9RE3jxgutXiobPGwFZMr
DnxMOHHMsH9eHuvu9laISIS1WLocMlzEuSj2Y1Yrdk39djws7aBhdu+WE+dr
WnDpVYP8vmp3QzkX1ttZYS1IsT8oKxPsavgkzUEwWhB+3+ii7msXQ7HpKqf3
K7SAMUQ5N3XdfsMnU3sip/Y0Y6bUMbMkW0dDKuX/WzOsilK/+Z/ca/jSNuIc
fJqxxDrx0vdDjobjMuGSHL1mqEWN9O7R3m0oFmkcpSrWjMMtjb79R/cYlut+
fHqyvAmf/4hp7+m1NYx8/P+tCYH3QwPqi3YZOoS5CUYTDmgv2mrga2u4Zdmj
ooNaTTi3ZtaDJwHbDSf8tzVhKz5v+7B7h6H2h9u6B8obMcfEwWn9WhvDpuBn
jYKB3Ov7BwsVrAx7RSkHTng24gwjX+HSDhtDw5+dAVKGjajku9xeW2dm+P1K
k6i7VCMCLHffmdy/2dBCyrb8eFcDlnu6svp/bjY09ps2sDS1AYPnFHRub91k
eOP6/7cGHKq42V7I2mi4UFWu+97eBlhMFlljSDcyPDnA3rdBowGPuhpv9+St
M7zRvdonaFIDZir8aslnqxume7YwPFvq8fDvX8dpDUsM9wbNaByg1WP1odg8
Q/2ZhourxJ+IBtej/Io0zyXur4HuYq1WqnM9xtq1tCjfhwzuvlsvGPVIKPFv
WnS01eDCfze0HpUhwVcLluQbJDlln//2uQ68O1O70lexDbyj/USL+XWImJoi
/XdKjMEXB50IxRd1OLstdErnrmcGm87tuD/uW4fFtpPmn9p83WDXf1sd7lcY
a23ddc6Awrd1XaFZh9WG6qPJnkcNGm2cTHyn10FSY8GlyGBXg1B8DsHnWlgY
roqe2mlr0C+/U9SvoBbVnutHrFPMDaJDdliqRtfiFe3v0js2hgZrzQO0zQNq
wd0+zd4jV8fg8c2PkXUutei2t7m8y1Xd4GrsqYMVRrWwa/VZdbVQzaDo2atr
axbXQkf/8cAWi0UGwvtfi4Yr4l5PmPMM5g8XdWl11uA13XO2m9J0g/QP1zcV
s2tgvqmLwloz3SBZg7qd/7IG1jKr8+bvmmQQMKq5flFADX50nvNzkPur7/Zo
y7qmgzWY8la8pvrOL31HO8mQ4c01aLk56D/l5qg+a8nkNwdUa6CRff2tn9p3
fZ6GpGDUgCfyVHP+8kF9+egWe7uhatyZ4lP9RUTOoKb6vw02xStqutI+63uo
xSW8YVQjcdcl3Uuf3um/jVc9WhxZDfZBU1V91S79MeZQmPHlalw2ZU1rVuvU
zzJalidxsBrfZseG7qyfb/j/t13Zohr3hy7qPq/5itUZn17dUq+Gl1hGc3Vc
r76o04nXkKnGMu5AiIfLVyz+88kMv6rwOvjErnrxr3gUUGoV3FmF25WxyzaU
jcJnYYH3woIqKD3wN1p8ZxT+msEBPxKqcOAu912AxSh2zA/dPj+0Cn6+Y+Ja
IqPYeUAq5cqFKixMDf6+tPwL5tDvX1t5sAqD6rbyOQFfwJUZi19gXQWDqEKf
P85foF1lKr1FuwocaQPqdfkvkH/gGpu7sAofJHXSr/SNgN8j7uozqQrsGR5q
e+NG8GHG4w0HByuxpv/p3hrfEfhOf782pKESjmd/SsZuGkFejYL9RE4lauKs
k8IWjUD4/anEgPybzovvhnEi/q/RvZBKPFg+47Bx/DAqt/uvTrxUCdlb077N
eDiM+5OPCEYlJikMfjLyGYZs1tOr4Tsr4bc519Jq5TBmeIeqOhtWIrv5iGL+
qmFcjjZK2K9aCdHgNzVDyUOopL/TDZWphB5mv6j2G4Lw+avErys7t0aKDMFF
xuuwYUMF9vo7bfQoGkTEKQ+FnsQKoKXwhLzTIEwmyj8ZCqrA942WkXtkB7H/
v60CXRTfwb7iAQgeRsETWYG3YdJ/LKkDkDFf+tFtVgUu+itMHjQewGP9iVVj
n8sxP4xKde3vx7Z+/tZ+fjm0Q5PdshP7IWH2QUz/RTk484NPq+/vx/OPvoJR
jlgdnfMP1vbDuU+8bMC2HCmRw/GnGvqQ2H/SfItGOU65Oq08mduH+jmscjHJ
cmTs+TF63qwPapbvlKQ/lUFG7ac6Z0UfvM1aZ53ll8HX/qFTQMdnSDdbHV79
sgxiu0cqXzE+o//n6XG9S2Woivot/dTnMzLq5sdF7C3DNfU1ot6nPiOkZvtW
M90y3HvtOWz+vhfC9a0MkvONtnX39EL+0beFj76VQn5hjcme4F4I17tSRKSn
yUzT6cXj94UVsimlUHp4/uKqtb0Qrn+lSBlrVdpd+wn/Pc7epaC2b9rNjf4E
4XpYij+Jqst9bn/CDnlX0ReapdCprl/Ut+MThOtjKVRsHY/OFvmEdfcflYZ+
KUGJ28SKp+8+QrhelmD8+Tdvw2cfcb/6uNib1BKYyXag/slHCNfPEgTwTnp9
tfoImZyWc9yzJbi5vGG12rqPEK6nJXgduUvm988P8Kw9u+7zhhK0D+k83sr7
AOH6WoLsHzqDr8I/IKFz+JrMxBKwtnpNTz79AcL1thjpie0HV+t9gM0T/169
gmKIBQSMltI/kOe/GCtU5/ttrXuPBfZ35ezvFuPARpMVFcPvIVyPi7Hgp429
bPJ7WLbvn3LArhiapY8WG95/D+H6XIy3/bMcXY3f40b+r8rdi4rhX5OxX3b5
ewjX62LIW0686dLdg0fPZxVp9RaB71r37duE9xCu34L9U5rUSfQeLDs506sv
pQg/SiLyKy71QLieFyF/lHfEckcPNm80OnnxchGeH62ZvkOrB8L1vQiG1sqJ
dxV7ME10IvWdVRE86bJj+v/eQbjeFyFz9Ht3tWgP5v+3FUG6dbn/7tfvyPtX
hE8tLVMqo95h/sd5gn+FkDjsxpSIfwdhHijETo6EnKb/OzjdqjrYnlYIGwWO
p6P+OwjzQSFMS0q/2I93I4baNtntWiE0Yo47G//qhjAvFKKh4VaGXF43HJ03
uMXuKkQkt+L0lJRuCPNDIZQjXr7xpXXji9133TfLCrE9yNq84Vg3hHmiEJlD
3HDrqG5c2d613/ZnAZoTmyW2b+uGMF8U4M/l7BnvLbuhpeNUlVpcANOlgfR2
9W4I80YBrEuaVPat7gbl65q3nGcFyEz2uBOg2Q1h/iiA4ZWZp83zuzD3rLdg
FMA8MYmWcacLwjxSgHne83DxdRc2//fCFYA9+dnY1INdEOaTAjT57/4Z59qF
NzUn1MrkCvBVC+lz7LogzCsFcJBXWaX+uxNPOHv57sP5eDV/jfWP5k4I80s+
fOgb7TOVurBKRb4zMj8fYZfevE5M7YQwz+TDZFhxeUdlJ2rSZNe7P8tHxfnz
exTDOiHMN/mwHL2U7evcCetDms/yTuWjXMfv5hb3TgjzTj5SDKwXR23vhFig
zI8063w47ivjLdfthDD/5EM73vCQ1NxOeLnsMNFemg9Z7Z/i46MdEOahfEQo
vqxRVerEHM/4EIO/eehbn7Q54VMHhPkoD0rhW8p3H+9AqILD7IqGPBwPNfsT
uaADwryUh7mDstS1VzpQ6bXjx3taHigHJh171N8OYX7KQ1vHTg3x2HbYXqc+
uHw7D8+ORY0lCo4nzFN5cHDoGFHmtuOr6sDGx4fycJdxqNriXjuE+SoPKt6a
cx8ot2N73rnzGiZ5uHynQrEioR3CvJWH4rE7b8zU2zHz9UiO8aI8KJdRVfQf
t0GYv/Lwel9w8a+cNhTNjH9d9psPz8HYMNqTNgjzGB9npRxufD3fDkcNxbLy
Rj7uyOTMEZ/YDmE+4+NUcKOel3EbpmscHzJh8NFTLrYKZa0Q5jU+aPul78gk
tEE8vqhsRQgf3D1em1t2t0KY3/iIHVbvSGC1wvHvLD1/Hz7c968MUTnWCmGe
46P+69OLtTKtkNm0XTD4UEz6lXtBvhXCfMfH9CqJoy2XWnGg18rylAYfuTM7
n+e3tkCY9/hIXTi9aZqgp6idnt0gOVPwO/dn8EfLFvL+8zE0Q+Vr1LYWFASF
cyWHeRjYSLvgfacFwjzIw60VGbd7jFtwJc1iiU8lD2OD4h1TJFogzIc8SNiv
KFZ53AyZDTTpDTQe4kP8Zv9obIYwL/JQy1ba9VejBct0Z+W7PeRBRc3jsndi
M4T5kYei8J6kteuaoXpS0mv4JA8j13p226g1Q5gneTg++cN62ngT3Oy32Dbt
4iGvNG9yM68JwnzJw3hQ4A371iZcXaPJVljPgyX985b8yiYI8yYPitwFt1xe
NCHK54xErhwPG+wlxz/SmiDMnzxETzZy6tdpQi5/IJz5h4vZ1MMeS1SbIMyj
XOwOHVN52NyIZzPVq6Z1cbHu0PR7q3iNEOZTLlrvy2+P5TQib7bVShqfi8yJ
TMurxY0Q5lUu8hbcivx+sREVd+6qJMQKjjeu9z58XyOE+ZWLc9tsdnlVNEJ1
ZI3l+G0uyuwvfz18pxHCPMvFyh9z29ZxG/Ft3zLlZ95c9BpWaHa4NUKYb7lw
HsoZdtRrRMZn9pa7dlz84Y75Fg80QJh3uWiZpjuc/qoB2UoPDpVv4CJSrkpn
LqWB5F8u3q8rPpPt3Yj2uwvk9i3hQunuFK1bgQ0Q5mEuWHJst6HoBnw0eiW7
bgoX/yY+Z0yUaSD5mIMTVucd1+k3YPbegVl7BzhI4qZVR32vJ3mZgx+Fq355
izfg9kHZ8qIaDjpEnvnNqKwn+ZmD2tN68z4IetqVY9tm+mdw8GXar6P0wnqS
pzl45rDyyXhVPea8y4i+/JKDQdfPjxxO15N8zUG1lXzF8fF63J6n6cq/wUH6
rJeLDY7Uk7zNQcme5SY3Uuths2PO4q1eHFxxT0koN6on+ZuDZVIzj1mZCXqg
+0r2gt0cLN54eWmDoCcK8zgHK8yDTM3a6nCg0l11pREHrm0t1HupdSSfc2Dv
cXnL3Yd1GFBjm19aLphfocjnkqn1JK9zsGVkW9sLuXrM+m/jgD6Juf5dYh3J
7xxYN21Zc/FpHbgbPp1/N8bGV7Nth2/NrSd5ng2NDc9Cp/2ow/sfBwK/drNx
I330rc+OOpLv2Xi5x78j8GQd1vAlNU1K2Xj0Za3FbbE6kvfZkNBPuDcnsxac
xbTg8jQ2jCXPLE5YUUfyDxs8C1rM7FFBT7xk/DT0BRss2yd/biTVkj7Axk/n
B6d+COaraJriFx7Mxu9TC37mvK0l/YANlRufV5q61iKjqw41J9kwmiN/tcGt
lvQFNnZOfbHPz6sWTe/0J5k7sbGM8uE0fV4t6Q9s2BSoUBZdrMUTkYUDX83Z
GLtZ0vjhdw3pE2y03ZWXv1pag8OLV8g3rWFDfd9Fz9z+GtIv2GjeXpal0lsD
Ec3A3FEFNtzfyFh6itSSvsFGr/mdgtX3avBmwgMRU3E2FuicurS3tYZ8/9iC
9enfl98atYiKKdF82JeLQ0rNsz8vqyV9JBf205DrpFuLp3H2PmK8XFSKbfS+
L1ND+kku3ETZ3+T21WD3G0n9tshcyK72unrPvob0lVzYlk5+tmxeDe4dHZVY
cDIXjrxfPj3/qkl/yUX8R8rK8b5qnLgU455llQuPoDWaP5xrSJ/JRa1t8Ope
QW/261JszFXOxZwusw38Z9Wk3+Ti22iagltBNSbtjhxV+puDHve0w+ujqknf
yQEjskn7091qCD6WOz825IA1kKDrxK0m/ScHcR81LCZvqQajERFT6TkoDxDN
jDWsJn0oB3udkrnHblTD0XObR9DtHOyyiV0hJjiesB/lYNaJn0PXfaphcrH4
7P5DOeCWx+yz6KgmfSkHCWOlC0s2VEM55fDph8Y5mKnIWv7sbDXpTzk4XL6j
1GdrNRT+23Jwvsdh7rqIKtKncsBpbs1e41KNhvJvWhN/ZWMXv3Xuq4dVpF9l
Q3mf7Y/s29WwvjJwXq8+G0azL1tF1FaRvpUNF2+pv43OVWCYVHML6dnoHrnZ
87ywivSvbHyvZVYsr6nCJBWFNsq9bLxcMlMl6HEV6WPZOD2pv9NrfxV+ldW/
7DiWjXUleav37qgi/Sxb8F7Pu5e0pQoS348Nullmw9h1anqVZRXpa9kofH/5
QiWqENH2NFp/eTb2Rd2ysV1bRfpbNjocmVuKFKpgfH1bkuvkbOyJjnAJ/lhJ
+lwWLrpdOnb0byUcqi/8rO/JguqVyUFSnytJv8tCh2H0mXFB7y91mXEygpcF
AzHxicxZVaTvZcHjRu6bWb6VmGzFk415lYXQL5+HOt0qSf/LQt3jq5znBytx
L0im9a9/FmKqmA4mwZWkD2Zh1cqrbgaCfdeFcvkvXbJgJnH7allXJemHWRC7
urnBt7gSOpO9G+9szILSsYXnvgjOX9gXBfumVqf85lZhIXeJYGQh18Cm4JpK
FemPWbAt8j5huqoSP+5df24gkgWjHN8/tGuVpE9monOc3s6oqUCB7Xrvf92Z
+KeSGxn9pIL0y0yMT50z42VQJW4pDMRN5mdiRpXG8fGVlaRvZkI2/v3hffKV
EDE96rojOhN1Oe3X/u6oJP0zE4sGW23PqFXg+oLjzK6gTMy1PLxnB62C9NFM
eB/PVbFeUIEg0wdlKYczkfXdoWbmwQrSTzPxlzG/4M+Xcqhf3lBQYJmJtWva
std8rSB9NRNlr7ZUsdZWQnHGzfKFqzJxRGk078DvctJfM+FlOVktSa8S4s/1
Z9KlMtFnrh4doVxJ+mwmdvb8Cbf2KcfypJdZQV8y8FrdOq7XvZz02wws3ceq
/7WlApIXA6ZE1mVgwW492bPHy0nfzcCVfx9NQ3eWI8tZdnkfMwMJbhyWWV05
+f5noHx1lEFzXwUK47p2+z7NwHjFLeqAYTnpwxmY4HDSRFKjEmWf0xtMrmRA
bB7H/btLBenHGainfPwZqlYOOcaT9xYHM5Bznysn86+U9OUM2Inleku8LoNe
QUr+TfMM1NHODCiplJP+nAEO/46PmkwZjMJ0uZNWZcApgCqesaiM9OkMaJSM
fayILEPr9iOKGbMywLL5pWOxrZz06wxEKOuWTOOUYrOBj/bb7yycsz6b8Pxq
GenbLHjFSkldCimD5olD5qUtLBj+s1gwT6GM9G8Wyt2rJBf9KsXEIQ3acg4L
QctzlWPlSkkfZ0Hq1vLBS8WliFt1kZ8Zw0Ji21ndtC+lpJ+zBLlR9XT3zxK8
aqA3B95mwepwUXQdvZT0dRZe1oRmcK6W4vSf7q0BPixMkjdw/t5QQvo7C5qS
mt9cW0tw/n7mJcZuFrzrDBoDg0pIn2ehejTEgbKvFBc0zxfLgwXR8LtOS1gl
pN+zUFOiYfV5uBTft3aEMJeycOaW+X2rUyWk77Pw3uKqgumkMhTeX2ISJMnC
vgOOpv7sErL+sXDxmGLQmQNlWH+vSz9olInXO+dJlkeWEB7ARGEExngzS2BS
I9+f3szE8JHSX5KvSwgfYOIm74nHOXvBvoJKthyXCdeKQ+OHJEoIL2Diu4Rx
sk5NMV5+D1FIjGPir9WX0eqkYsIPmNgsIuXlGV6MznN6/t4PmKi/1dG87k4x
4QlM5BSVmtTPKYHBkQW7D/oy4SB61ERbvoTwBSaoop7bn/gXY16Qi2AwcTkx
/vZ0s2LCG5jIEFdae/VSMSzn7dCtt2DiQourZ3d5MeEPTFjseeGR1VuMRWwT
bVstJq7U+2RcO1lCeAQTK577KuVXFcHhYkjgPzkm5seI5ZbdLiZ8gole5bad
ftsE8xt+8bZBlAm6/fuWUd9iwivSEcBRWurxrwhDtWkLW/vTITVh6KbzrSLC
L9LxwO7LXa97RTiRNNNNsj4ddh0xOS/TiwjPSMentM3n5m0thl9qqejh3HRY
qBzoXPWziPCNdNgcXTLVW7cI1p3tFwdj03Fkmc1Y2cUiwjvSUeg3i670uwgT
jSX3vHiYjn1nlJSWTSoi/CMdi79dnMw5X4TCs12Lz19Ix0nHWFqh4PyEPCQd
zdIT9/avKhLkaMq+S+7p2HOdqvu1pYjwkXTE0Dstf60rBq/pyGOqTTpq/ko7
PnQtJLwkHZ3PZ61LCinE4ITqgxM3pCMwTu/HfK9iwk/SQdcJnaZbXwgrdf2t
l5emo+Cf+ec5R4sIT0lHn4jTvGW6hRDxfvlBeWY6HEykjFMKCwlfSUfXHIML
h5QK0Tj7EXvkFwOfmtIeSNQVEt7CwLmvcpefmBUixnKN1/v3DNh+zwydZFRI
+AsDBzVNfS3sClE1R/3Wv0oGOnx9uM77CwmPYUAj/LhY2PNCsA3pschioGmy
trENrYDwGQbcJS+kxgnma3fewyX6LQN/4zebT8kqJLyGgbFfDKkAtuB655zZ
pvGIgbZZk2ZdiC8g/IaB0AMWAx9NC6GQ6Daj8xIDftJjX21VCwnPYUBEMVg8
/W8hMlepb0j1YGCf+HL6odcFhO8wcN9hfX+legH2yameirdj4JGBQfcKagHh
PQw8mDF9+nF+IQ4ukXAoNGagOkUxQaqngPAfBuKO5kgHVObjNKv95pTVDOjd
OGNQf66A8CAGtEM+pVStKwQ2/KUeWcBAxMsI8UbXAsKHGMjzvN42JUhwvPkz
nAenMBCs6SW51KGA8KI0aG3/ZB/jWAi+zg+r0K9pUH8Y6LSSkU/4URpsYl6P
KB0W/L1Tl6xTl+B35eB6h/v5hCelYdW5EYZ/Zj5Kile5mZenQR+K26epFBC+
lAbO/HvO6/cVoL7Du3tnZhq2/Z1txx3NJ7wpDa2mAYd03fIh3e+tcyU2DVc8
nc+teZdP+FMangWP+1Vx8nFLaqFUWWgaorebeeluyic8Kg2PfzlZh3nkY45e
gKxeQBosqY56ppvzCZ9Kg7v27M+RP/PAMWn+ke+VhrmGNet3NuYTXpWGexo7
ffTN8rFb4cTBk05puPlj/NaTyHzCr9LguDdCzfFVHq4tihGHdRoe3M3dW788
n/CsNPwJcnWzc8tDn+u3SFW9NOydPWuKtOD8hHwrDdOUU/sawvKQatKZr7Vc
cH2GHLTOhuYT3pUGte2G68aYBZg08MVoz5w0BCVMPH1HOY/wrzSskK+Lmbgh
Hw0TcrJeiKWh+fP4QmWXPMLDUlHf9r1aVTQPr22rB0VGU9Et6vivdWUe4WOp
iG6lTS33zYMPL+t2QFcq+k4deyGmkUd4WSpaLGZ9s1ich0oZkS1LKlMxGm64
dxEzn/CzVMgU6YyKHsiDwk+5jy05qSj7/Xzhcu08wtNSIf5q6UTWrDzBd8hL
OiUhFR4SC7WmDPAJX0tFf9RhOsUzD+7L7W7FPE0FLcXhU71CHuFtqVDJ3vW3
qY+Plk3i0xi3UqH1fN7o2J18wt9ScdG+u/nCkTz4ySSadZ1PxePjh+Y4xfAJ
j0tF5M4XE17/E+yvNhVd7pGKVbHzm3Y28QmfS0V4/v35/c/46Lkf/zPYIRUh
QTL7vIf4hNelwsUz5YBKAR+vZr58P9kiFTOkvqg9EdxvIb9LhVp8ichVkTwY
faHdeL4+FSeZMYvElPmE56XCuenHWbdwwXyuGb+0WZ6K2meFIhPO5RG+lwrz
NzJjrw7xUVJzbWjhvFQodm3UybPiE96XitcxJmfCOvNw76CftujUVJisTZxz
7C6frP+p8B86b/Egloc/U/o1RX+m4PbQJX71Ix7hgSnYERD1cakvH8Pp7pSF
n1Iw/Hhjhvl9PuGDKTi/3nfG2p08fA80cNnWmAK5fUW5K/bzCC9MEZxP19Bb
Ix7cH16Ve1KYAvOIzqsPTXiEH6agL6Pd9r0LD9mLJz35x0xB5nYaTXkin/DE
FFDvjq347cnDaPTW2AtxKShQDJ2SLconfDEFf855tX45w8ep0RdTZ0emQPmA
9LKp3XzCG1Pw3S1wQuM6Hq4fGbyaezMFG7MP3624yyP8MQWnysLOefvzwNTp
ag/0SwG9Wf6vrOD8hDwyBSKTugud9HhYRinvcTmWgnfxinuYwzzCJ1OQVUf9
9V1wPlYBLEc7xxTMeu7tujaaR3hlClTDbvxRc8+DtOtWwUhBh3zDFhNrHuGX
KVjU3N4QYs/DzzVdFYFIQRBLYXBpLZ/wTMHxe8fPmE7moYXu4ZSjkYKLYR/z
PflcwjdTYPshLN23kg/3wWs3ZyimwEO0ZktoJI/wTsH5F/CMZ+Zykd7pufi0
dAq4Z3jHX8bwCP9MQf1DkcnucTxIz/jdPyImOD9lzr5lYXzCQ+lwf2PTcTWU
h/+X5cDvdIQfn+4o1sIjfJQOeZtU98tzuDj28Zjzqk90DF2vV25PzSO8lI6P
Y9IMZy0upK9OfNPXRAflS0zeVw0u4ad00KaKNuprcqGTE2afW0KH3dmE6vPS
XMJT6RijXbgs5crFypffLWOz6bi18s6dKH0e4at0GIaK2NJ/czHH1m9rTBId
w5/bfJDAI7xVcLwnP1191vBQLj59DeslHVXS2eln73EJf6XjTuZCJVF5LhZ+
XVTc+Ujw9/FKWjmLuITH0mFtMtMnOZWDxWvo7xcG0RERY5t704xP+CwdSRJP
lZTjOUjrstjteY6OBTfW77pcwiG8lg6lA3znvFoOohaMfq3yoCNh/EXeFMH1
EPJbOqa/+fCuj86B42zDe5aOdIQ96CtzSuAQnkvH/VP0BslvHBxQNfhdv40O
5Rl+lbPTOYTv0mFzwc1OP5iDOLmA6WeN6SjUKRm0VeMS3kuHvvl+tvQ8LnYq
LXmyYi0dKReYP+TCOIT/CuYndydhlTUHFuujfUdU6JjpGGvWuZRLeDAdHY9v
RAwVCs7feN7lEjk61htEyeoe4xA+TIf4O5nAkT42Yg+M+zOn02G0oyujgsIl
vJiOc7yJ7QaC63fSyMqBOYGOua7To79rcAg/pmGFrLNUWyUbWbanWotHaajd
5Welt5RDeDIN5xZoO0Ux2Phtvffd0AcahjedTQ4/xCF8mYZ95vxPx0bZuHXI
brNKMw1KyXs2uzxjE95MQ5LGTtsBRQ7YrSvbvcpoqM76ctNYhEP4Mw3rFzNc
OI844G6RDSxl0+B+sdhTQvC7kEfTsFziV7vfPzZm66XO0kulgfbG+vCGfWzC
p2konNV35CKXjTC//wciGj51GrrbZ7IJr6ahS+H8WqSyMauIZ235hAbrtsgN
T93YhF/T8PJ8VfDvcDZaDUOT+u/SsCTYNyTk/+f/H8+mQeeeYphMIBvFAy0H
o67SMMrRdVG6ySZ8m4ZXnDB6xmEOFnpZmbudoeHXT1etAFk24d00bCzROHKS
xcbewPG1GzxogvtitWL8BpvwbxqaTvqv613JweTEo+KKTjRcecd1NPZlEx5O
g/RK1w3TStkYazn7av4OGkIn35558iyb8HEalqrkt8jrs+Eq49KyZDMNG+Ze
5hVvYBNeToNDfoflSl02sKzgoZ4eDR9u1O9SO8km/JyG1TZfSr5fZUPHOTbm
gDoNxxdIaJteZxOeToNaT/oGkSts8K2dvz1VpGHP0a2RM1zZhK/TcMFh4eFt
vbkIOhnj+GEODTPONfrY/8glvJ2Gel6gyZAEG6mL7uRAgoaz7fSDEtPZhL/T
kHp3ROFoTS4C1a78iP2XDDcl22KV9bmExyfDpX63RdvZXNyoNPm05Gsyjkp6
/NTm5xI+nwxDr7w0BjcXxRdGvSifkjF3Y1C4YkUu4fXJOLBuYXjwsVzQ4if4
GLclg6NOX7W+IJfw+2REfpZfs64oF/5FmqW9VcnQ5ev8Ph+WQ3h+Mhzu3Xrs
GcGGh+RL56j8ZIy/2fOCL5iPkO8n48LXxTNPTxI8X+6ZM90zk7GkIu3BPXs2
4f3JiA7PSbl0iw1fD+ToJSdj2+2I7kcyOYT/JENbvGfDivs5MNqob6UQnYyU
UfvNA4L7L/QByXhqIPGJFyO4npEzBf+SUb2ur7fQIZf4gWRomtJ+mejnwDj6
yJ1Z95KxqOyKhExJDvEFyehb6Px0+EM2AmcaT10SmAyxr1H/yk/lEH+QDOcF
GxdHIBchU7oGDH2Todzx8uume2ziE5KhJq1qOy2cg+b1TUuOHk/GNIuzG8/t
4RC/kIxjt3at7qfmordtyo3oA8n4Y/GNJSW4/kLfkIyOGHv2ouAc8AseiQ3u
TsaO+nN1mRPZxD8kY9fKNQwx4xx0He/3M92ajIOONLVUhxziI5Kh4znvfIxg
fnWTi6pjTZKR9+yBXt/sXOInknFix/Cv1VbZCAlVGZTTTcbEBvXkj2s5xFck
Y7XdvD0qImwYzLBOiVQX3M/14b+KpXOIv0hGxbkmtQvzcuB8InfKcmXBfN/3
ietcySY+Ixmvt/hOm2eZjZc9W6u485Nht7ZrtYfgeEK/kYylczXXyW3MBb9P
/LuHVDJE7g1p5K3MJr4jGfv9Xr9eLfi+fLuwed/iSYK/P3J8j15zFsl/yTh+
0GJLTkcOKMdW1uV9S8K0yd8sHuXkEh+ShGeWe0bWjWVjn+wLKbeuJOR9UpHR
fJND/EgS5Jf6t1WpsXHvg9Q6hbIkzH7dEn2bnUV8SRL2LmNrWZRl47HF8rkj
zCS47WNvvraMQ/xJEtZ0BhRbCd4397szrra9SUJsfLDydqcs4lOSMGC35MY2
wfuu63Jw87v7SaB68kbuyLCJX0nCAldZ9jKxLKzfvElb5GIS5hz2ofe9yCa+
JQnu728Nj5VlIkVu00K9I0no1ImfdKgvl/iXJMi17g5YKp0FiafHK27uSsLv
lsGZ+eVZxMck4TjXLixxTzYWfd0oGEmwsJeW8b+QSfxMEsaOfNm9h5aFZVYp
bafVk7CUn171ZGkW8TWC65nsaXFacD4dTqptUguSYDcxpPHWSBbxN0mYYW1N
e9SfiamLLgxzpiRBcThklG6SRXxOInZcPecxRTwLw1tHP9/6mgjl2TT5Go0c
4ncScdzpi+SVVblQXbkpyrMrESOdw30209jE9yRimGNivyI7C6vlQnvcyxMx
O/O8VqRDFvE/idjzjScadTUTv3b43D6bmYitX0vuKdzLJD4oEZ8b7izgTBLc
/6f1x17EJmL+nCtTpcpyiB9KhMmo/aKCZZlQFlm6tz00EczR0RV712USX5SI
7JPbyhYYZOFjyPJV2gGJeKd/b+bT9GzijxIRtm2jxYmSbOxdJc2K8krEedoG
2oYHGcQnJSKg9NRcq3mZ0Ne+UKfklIhZX8tT1p3OIX4pER8T38mq3chAyPH9
DtlWiZAYNuf6z8slvikRU8rLcVpe8L0qX7DQUzcRu45GpmZZZhH/lIgtp0uy
N+Zkgm/m801LJRG/lZy2tllnEB+ViAeVUkbrwjJBiQvMniGbCN/LW+pVhjOI
n0pEh+/CN9vFMxHjV2s9QTQRp7s8nsSYZhNflYBjXXc7qwXzmdmx8cKUkQQ8
i4qWOhqcQfxVAuKMdg3gWwaunBJfqtyRgD8V37knPTOIz0rAkneMI+LPWFDe
VLjYriwBdoPHF223zCB+KwHXqJmuC/ayMCnZy+JZZgLCXvf1nk9iEd+VgL4N
/xTPdbMEeWqn71hcAjYdX5IsGsMi/isBtJ/SFrSdLHxVmX/LIyIB9d+iFvet
ySA+LAFt2hqKds4ZCFvJcxgOSsDW84vv2p3MIH4sATr1RYHiD9kwT4pj3zyd
gJrv9vkigyziyxLQav74bWgaC/7L/J7oHhT83jxrMV+GRfxZAv452p/tVmZB
Xn9D/vgOwfWx+ZFc9IVJfFoCRsua/mg9Ffxeu1EwEiBjNDPLZpRJ/FoCplxY
fu/fCBN5c/Qu5mokoHHz/DbTYSbxbQkwjgrUvFGQiQWXlvByFiXA/tpGow/B
LOLfElB+9MrRij4WmB82l1bNSMCHtIyIZ1oZxMcJrl/S8zlU3wyUv7Y48/NP
PDJemOp9Y2cQPxePQYW1b7ymZuJo2LwXWgPx2LkqLHijTSbxdfEIbgxi6kdk
os1sRPlKazyYvYvmP/NmEn8XjwOiPx4GD7OwZsr+D50l8XhJi2BwX7GIz4uH
9KXjpkM0FvKm6XFtM+Oxflw6pHGARfxePOoOVmWp7meCfzcmvIUiON7Nke3q
KUzi++KRGh+55V+gYH6TZDafjowH5XPI1shwFvF/8dCINgtyO8XEsI5+wpKb
8Vh5cLerjXom8YHxOLg0OkauhAn2KcWETt94JK0uHp6/Jov4wXg03TdldIkz
8YY9exn9SDy2uYv1mQmun9AXxiN7x4PzvuoZmDPl5c9Qh3jsn/x2uvpYBvGH
8VAvuusyKyYD2ttiJ922iEeL0f3NhWZZxCfGo/rFGd29k7IgNmqhHqIbD5eC
tdZ2FzKIX4xHuY9XRaFLOo429e9MVI2Hlu1U2fBRFvGN8Ri4amrnfyADLLr+
7ub58TizOtfsPpjEP8aDvunsl5wLWSjVUZWfJx6PNZKWp5JWZhIfGY9KpYsv
NHWZSD/6PvDQLypKuWc+alqwiJ+kYtmJUCURUxbed3zwLvxMhfEnP2XtCBbx
lVRsq6ui/lrFRNqvnny9FirWnYlIPiXDJP6SCpnYO7dl/Zm4aNTonlNChZrK
Wr/7m1nEZ1Kxq2/f/MAoJgaej2nvzKJi8KpoVuSEdOI3qaBqqt9OpbBQmcER
JHIqVr9FRJ3g+RH6Tio64uqMf0QK3n+jT71Jz6gwYi6hiVtkE/9JRfX3y71P
wtMhq30g4uxdKkZbpmm8up9OfCgVyuN/vn89lw5DS3cxm8tUmJm2P7cTXG+h
H6XiRXZ20aVRBph6rrN1vahwjp6e8vYlk/hSKuaItPykSbLgskDsrZYLFV/W
mHk7C66f0J9S8crH19JJl4WuDO23+juo4GilSg3uSCc+lYpK73+bz25joPrP
3J92JlTclS5565zPIH6VioPMrtpew3RMMZS87K9NRe80xbeRs9OJb6WiuV8q
3radgUZq3JKspVQ8zwpkVBcziH+lok/XqVcqIB1eNE7e5LlU6Fw4erLreDrx
sVSUPFT4MEM2HYt3O213mUrFlYf9RZK1TOJnqXjT0lHMzmXiWRKHUjJGwY+a
QtmbVCbxtRSEe/Y7+gwwsVrHjbmpjwKTrpQFUe1M4m8pCDzTcte4mIlS8zHn
ilYK/LblSfy5ziA+l4Lbmoqr+8cZmBp08NbhcgqsP4WnxI0wiN+lIMHEcP6Z
Dwy828xTmMWmYF6bffipaAbxvRR4q98p9pBLxxHxQyJFNAp038TJ5Zqlk/xP
wZxNn0wbFNIxt7dO/v5rCmrX03fpfWcQH0zBxYqbxdPOMCA+rXi3eygFO945
HeaapRE/TMEmbxnL4Io0vJfWfGJ1nYK0M7WnWnlpxBdTMH3OmoeTxtJxJlGt
DL4U6Hm0W+w+m0b8MQUFIzOOXspj4t+IZIPxUQqu+3ZJ7lzPID5ZMJ861/7Q
cAbWf3R4aetIwYf337RCjNKIX6bALjYuOEWTgfciRTKnt1EwQrkVul+ZQXyz
YP6vZPgu0wTHe7NRMCh4Zt4gIivBIP6Zgp36r4865qZBMqQlsmsNBavGRd/K
/UolPpqCuTk0k8zX6Th1vf3yqmUU1OiOLr86lkb8NAXDz189myHKwI2XHPr1
eRTMP2KQ3DKRQXw1Badomn2UCQyc/LlCflicgpaok0cu/Esj/pqCA6eD3Lf9
FcxnwVCs+584UChmOQ5JacRnx+G6+c2iT4lpuP14plHfUByOGD+bky+4HkK/
HYcNpiODWnFpmHY7t/Ridxzsf1kmmAv2hb47DlpfjQvPqTFgvMhBV6EuDncD
3neOrGQQ/x2HCvOX3RU8BrQWHfIqLYhDz9SzbRM8GMSHx+HwhFXHL1SnwT/w
xb4bGXG4ujt0+0cbBvHjcXh4iLlW9hUTsqI9n7YnxEF2peTKGAqT+PI4vApS
raVsSIVo5MYJqlFxcNyd++3MiTTiz+Nwa0PP3TbB/v8ABVMZFg==
       
       "]]}}, {}}, {{}, {{}, {}, 
     {RGBColor[0.24720000000000014`, 0.24, 0.6], Thickness[0.01], 
      Dashing[{0, Small}], LineBox[CompressedData["
1:eJw1WQlYDd//7t47c0tKpUKrIpQlbZYKn6MsJSJClihKZCuytFhSClEhoSRZ
Wu5tuUv7vu+7Ii1IkVREhaL8z+8785/meXreZ+6cOcvnnM/7eV/1Aye3OjJF
REQ8WSIi//s/3datYe30DhCWfrt047IEMq0xV9Nuagekk/IpiiuB5pjf0TC/
0w6LEpW1nY9LoP4ZJRmBVu1wPFQpJihWAs0suED8kmmHLytkr+Q8k0A5vZtO
erxsg/HaqxpZjyWQon1GjExoG7S3sDV64yVQeMoufLfB2elF7Hn3JBAhOe/M
ftU2eH6d6CVxe+Fi3WFi3a0QmNtuNztTAnE5/7taYe+2xtHV2RIoyvrBeTjV
Cv3G5PFUgQT6K3dfosCoFc7OUry5Mx+3F2byRItohZmPtiz63/drDXsena59
A3K9wTNvF0igsIf/u94AQyErUjNAAu0KdcT3G2jTSclcWCiBNs29W+Gg9wZe
lF6SMPGRQCL/XW9geeLPwrJiCWTw6abhwdoWWNMYcA9VSaA31yNa8A3xb3MG
dVIlUC+Lc/Dk8RbY4tbnq43Hu+r3ex+pVS0gwrNK8sa//3n5DeuQVAvYXrRK
06mVQOZS1rUnOl+DxLJNvz1eSSATz0kDc5JfQ132o273Fgl0zf9/12uYVmz8
/U6rBFLWUvwQtOc1TDSPnGgrlUCnB/L3Guu8Bt3rZ8QeVOPff1h8yo98DQ+U
sm9OHpRAacfbUo+3vQKZM4/n1oxLoD1+U1oG+K+gYDb/rPZ7CaTWIB7Ouv4K
kCm6rCEuiQzV9Nq5dq9gjtVNtYU6kiiwazm+X8GlwY8bT0hKIq//FvQVNCQf
+Om+RRIl7cvxGPnSDF1nwpvm2Ugi1xeerMriZugPfhvw44Ak+rFr2YNZkc3w
kuhq6V8nidae3xr8170ZJrsuTte8Iom2/3c1w7iy9/kFnpKIU2x9YL5uM+yd
tVi3/o4katmyz9Rdshly1tWtVY2URPfgSwh8aYJH0mmzFZ9Jon6VbSzPsib4
bDgP3XKRRC9Ctm7QetEE7LDjkTK+kmiJmY+BmU8T+Hcsv7E6XhI9vNET1mzf
BBd8jsVLZ0iiK7FuDnWoCeZmapb2l0qiioinV/XVmmB6wNuAuZWS9Po3QR1a
KsyqlUQKgxWdeu9fgqtVK6sSfz/tk//ayvyXYCOfFzP4WhLxdLhWxVEvYSR/
YHF1myTyGdJdPtPnJcwsknYWS5ZEjnc3LX3j8BJSHGaPWfMlke0OiZDBdS/h
T+I6/SVdkihDnf38oNZLkPFv/6wfK4mKdCTw/RIi/tR5S+RLIpUXbTt3fGuE
zqdeW5tfSqKXjf9dgFb4QWe2JHJeEJfwPLURYOcREbkaSRQTr3W0MqwRbq0O
Xz7llSQaTf8WanKpETJJte/2XyVRNppbMtmhEX6FpC0sUvoJ/9vtGuaNsMNt
3Q/Hcwy0OPPz0wDtRrD5zFOakSmJWPtOPgO5Rti7XYwXtWkE1MY/r4exBvA1
vhnt2DoMd32qLa6/b4D0qbcfFMYNwynlMlflsgaw7C2MDjo1DN66131+JTSA
f8L2RaUaw7BV4Z6Vwr0G2H7XIXTyyBBsOyglvOzVAMVPp+sqZg/BNEHw1YUO
DfDi6Mi+yGtDUCg3Gq+0EbdXlfs50HgIDBrWyG4yaIBedjApyR4CldsHYvOU
G8DveqFBaeEPKO4WP3CKbICMI+982mN+wKcpD40dvtaD+GiffartD3CX/Lgk
5HU9ZCvOudus9gNKXqruZBTUQ+KknpPzJ74Ddf7Ug62T6Ca5nGE4GT+BgkLq
oWfr6ufN/UNQb+W9OPFiPT6/Kp2N0kYgmH0E3/WQc2rD3yGvEZDPfnTl/rZ6
GO5f+Hipxk+Y4npPy25VPfzuLzRsEv8Jl16ghP1a9VD940nalVm/oF7QZXhP
rh6KYu9vuyr8BVT81UPaY3HJBbd+gb2cy+FVr+ugI6MgVHf0Fzxwc1btTqyD
HCtud2zgLzBlqIR/86uDY/vaTx6WGoX9/1114PneXdZlyyjgYMQRWQfutyQX
Xbo4CnJmc3ocZerg6Gk5/j6HUXi4gtEw+qUWoHwXa/OmUdjcX2zZX1wLsUez
djIyxmDy+k/EishaWLHVttXv8xg87nHHdy0s+BS67s6TMbDrE68ZsK4FnQcH
ik1+jkFi/2mzTTq1cPYi+dPu5h94NS2jlpCoBaMnKb1vFv+BBRu6Zst+roH8
KNZdxad/wHV9u8y54hpYvVOvbsb+PyDbanF4cVQNrLENcnVV/gv9v8/8NbpY
Ax1XTfVWwl/IbFaIe7CnBpIkMmVlA/9CyEsry/WGNSD1ZWB98I6/QOW3GnjQ
7nJ/d+RfULk7onx3pBr418zI1EN/gcp31cD5NKi9RnwcHn4sr5MXVoNkb6ZF
s+k4UPmvGsxzHHwHIsfhv3B2rYbKiZGD0s/HgcqH1bBZ9r7u9LPjsFXlACtS
txpUrz9f9RRjKj9WQ/k9O83GqnFYGny3+t6PKqjTczmREzUOVL6sgtG29jUH
P41DcOMJ4nlyFSh2DJaPTh4HKn9WgV+3s6dG3zjI5badLzxXBd3rF5ctIieA
yqdV4J1118n97AQcbzq39ItxFbgl63zNlZ8AKr9WgbaVQeKtrROQ8H7wqhyj
CtZaKTjuasTv/5dvK0F8kuWrEc4EbAn37jUqqwSjls5tMqsn6PivBNaureP8
eROgtDNQcWdgJRyJORF9BL9P5eNKMBQrF1U0+Acb3u4XPbijEiRqQgml3f+A
ys+VEDBxRMXw8j+4VjpWbzOzEvKDNN3lv/4DKl9Xwqrb839Cxz+4+1imQq+3
AlpDj2/ZyRSh83cFOHuwLrvOE0FzT0u79AkrgOFzaavPMhE6n1dAg/wSc92T
ImjdanT6wqUKUI+QCJIe/wdUfq+AnCuRp+smi6BJLAa3ywK31x2fobFBhM73
FbCA9XKlj6UIUvjvqoCgyZyB/bdF6PO/At6WB7VybfHznhn4rxwuhbzd6Ggj
QvOBctCUN+Nz/UTQvoAGh7cp5ZCX3GYT7CBC84Ny+OXzvuirvQiK5nawHa+W
g96Tlp6UThGaL5SDcriym4avCLK1M3aM3V4OD1Ku5/dliND8oRxUjVl/v/mL
oB87fho+n1sOCvpVeTddRWg+UQ63fZKNua9E0GWrzv3Wv8sg5GYTKzhfhOYX
ZSC5BxlbSTKQ3rJ9DcmVZTB7uvv9B8UiNN8og2kThw7vmsNAnGH9mIKIMnja
pBQw1iNC848yeMbRPvDztQiafs4V32WgOm1th9CKQfORMsgzk9hDmjLQuv82
XBm0xnbcfX+EQfOTMlCf7jl1txMDPX95ckGNYhns+dJavh33h+IrZTBa/y9r
zQwGCi/YU3xosBTUcxWmbLdh0PylFA5OyZnud4KBFs1TeR9WWgpbFryr3rGF
QfOZUnitkxhjuoSBXqbILz8UUQp9UV0oazWD5jf490EyS6vuMtBGJ92IErdS
YHbGy67ex6D5TikkR6OQyTwGInzlfqVsLIUTSvs97fBziv+UQihxJEu7gIFc
7LeaGswphWeLA0WvujFoPlQKIeWKKosKGWja8fiQlRMl4HPxiNreVwyaH5XA
bL6oKecFA91T3TW17nUJiEtfWvTMi0HzpRJIKTQYmhTKQPUuW3995JeAXHu3
g2kQg+ZPJVA/wvU6fpqBrP25ty/dLIHJ2vucR3D7FJ8qAc5J2U2D5Qw0rDWw
+qFTCXhZXLjRJcek+VUJBKf3H4xIYiCrkvMeOqYlEL5+1ujLYAbNt0rAUf9W
yXWCiaSffc81mVkCsp9/9vdFMmj+VQL9rap/bnUwUIV0/LOaP8XQUyzzd+8X
Bs3HimG+BGNjZAMD2erMqqltKQYHkXT7eWwmzc+KoWalFz+okYEkdU58M00t
Bt0TN8ocMab4WjHI7SeP2IkykXh8Rc38EPz7x9/7AusZNH8rBs4Kjx7zAdz+
hIyR96li2Bszd9rkKUyazxXDio/MasZcJpJba4Vv/H1p2+IoGybN74qhS9dM
dfY8JjrYa7HBTacYiLugGSnDpPleMcSoh5y2tGeiBWemvpaQLoZodf+n5l8Z
9P4vhlqYOj94EhOV+d0vlBgsgoLj3G9dG5g0HyyCPbZihj0Xmehyirn6qfoi
QHp948XXmDQ/LIJIjb6g7664f8Z8WWN+EWjX1dpWuTNpvlgER5qe/jQPYKK5
hjKljneKYJtojLuGP5Pmj0WQo1Ub4oTb0zot4TJ4ugg+cT05mbeZNJ8sApG5
MVmHqzDeucn6zfYikA5zkp3OZ9L8sgjuq7oLpdPxfOjr5qsuL4LBaT1S5iVM
mm8WwWQ9C7HThUz05NTZyXmKRZBbIaNqW8Ok+WcRjC59s1r9ExPlFQ/cTx8v
BIPTDXbbMKb4aCGUXX7VqT7KRBHS2g2TOguh+rFaoqYHk+anhaD+ZejusstM
VDLVYiG/uBA+yGYtFLnKpPlqIWheLg+PxrjuVuC8hNhCaN9R+uilH5Pmr/h9
/p8LHrfw+L/rb/h7sxDcNE/X9QcxaT5bCM1C5lKjB0w0sneuRoRrIZh/2+Ca
+JhJ89tCKNyplGv8hIkyv+RvCtxRCEFPPMp+PWIiiu8WwgoT6LCMZaKc2bed
ao0LIdzRQeppJJPmv4XAjHOpdBMw0dtAJcW96oWQcstkYxaXSfPhQkjijb0M
wPPbg57KLxUthJaTAW52WUxE8eMCYG6X/vcgk4mm7hmQ2TNQABxwlx3B80/x
5QIgcsJNdfKY6KaDfG3FywJQPr0l8Reef4o/F8Cd5OxHR0xY6PKxzdLemQWg
RyxSNH/HRBSfLoCCBpHAEwQLTevKfHEpqgDsFPKDu21ZiOLXBTDcO9fq6WQW
ujlD90DxtQIQHbmq5tvBRBTfLoCLk95X63xgoi1bp6lZuuDvNe5LPNPFRBT/
LoDufYl2N9qZKOHQwnwlmwLYMT5xcBNef4qPF8CjrMi5EkN4f9Uf0lqICiBt
cwl36DcTUfy8AD6OTM58P42FBhbkm13ULIB38pGdK2awEMXXC4DckPBHbzEL
yfx3FUDyHdtlUpIsRPH3AugR+6j5cRILFRp/9ugazYe2MwzB01ksRPH5fJhn
Ux47tpmFPv466Dv8IR9iH8TX/l3EQhS/z4ewlbP337zAQvrFErqm1fmg8n1l
1WQXFqL4fj54yxR5a99noQI1/vXalHw4eaHnzhYxFq0/5MMcrUHzMWUW2nHR
5NG9yHwYNYl4ZmbNQlQ9kA+pd68qp+H2Z60Ret6/ng9Dh7NTMhxYiKoP8iHp
SPDesT0slNmJa+HT+bByo6H5XlkWouqFfLiopf37dxwLvelaQZrty4crTzY9
lMHjoeqHfKgUz139x5+FwpnKA8Nm+WC5buhg6wkWouqJfHBQsNWddp2FDqvN
V3mjnw9vFAQBpYUsRNUX+TCYpbZtaTYLMXV984ZU82HT0Ph1I3vcv//qjXyw
vqteXoXxc5HbzDXi+fA6fmd3C+4vdf7lg0lR7JxVhiz0JLpK905fHlg3dq4f
zmEhqh7Jg6KOhQapN1joUdzOU0RRHtjFOIZ4WbIQVZ/kQdj8dPX4tSxk81xi
RUdYHnhYa59cjcdH1St5cPjT6NR6UxYKOjo0Wel0Huy/GzFjcxQLUfVLHuyp
enb2jB+e74vRh7It8kD1t+7Ki2UsRNUzeaCuv2jL9nwW8uyc1ZKnkQefxiZM
Mv6wEFXf5IHWnYGzrjUsRNqEDc2eyIWHe3QSzVtYiKp3cqHz6kbZ8LMshA/L
bT2vc0FqZf3+0S8sRNU/uXBM3E/v3C4WSm2BB2KCXHw+Neto/GYhqh7KBV7r
QstrV1nI9vhmZ7+bubDRK8NRikEgqj7CeP7HKH4IHu+FynP7nXJhYUQtJ3+I
hah6KRdsZ6ZUOokTSEN4+Mwdk1zwYp3ovxnEQlT9lAvM3Mis8QAWUv3vyoWt
1s+z6hpZiKqnckG0+aTd83Us9Lp2RI8xlgNE2sMjEnUsRNVXOVCz1n3fiQ8s
tPHygIfRqxxQqHPl/uhkIareyoF7q5z1N/Tj8Zk2FpYLckCw/kXghh4Wouqv
HMjua1cZTsfzN0+1gxOUA2tCi2PrxliIqsdyILNrWdtLvF5jNa+i3h3LgUn5
d7tij+J4/68+ywHd+WFx8u54vn4e++q4IQfWvhD9F4HjjarXcuD49ZTwVcYE
etDx6MUKzRxoHnvqVhLKQlT9lgMDsalfT+H1M/HfnHSAnQM3ftz4+s6KQFQ9
lw1oZRl7piGBdjV6/X7VnQ2P7007dt2WoPXMbHi2ZR3PKIaFqu2nnH5QlA3Q
ot0vLUIgqt7Lhp7Z3EtVhwnEtiiSj36aDXO/JuYt3kLQ+mc2tA9KpwYRBAry
k2uf8M6GpnetC/aUsBBVD2YDp/P50MUIFjqgrFgaZZ8NXVeWpE5xJGi9NBt2
Fx0T7J1DoGVs15Zbq7Ohc+WESKY6gah6MRtWid/anWtGIOVCdXxng49DS/Rg
KYvWV7OB72H89/AbFvoV5P94JTMbFG7Lmp3WIxBVT2aB0lNpDX4vC5VZL3f9
9yELQnv/rRdVImg9NguW15U8K19JoADVgTh2cRa8aZndPjaBz5//6s0sSP2z
d221BIGYa44e2PoiC2ZuPr0qRYqg9dss0Pz71oY0IJC/0on0Tr8siO58dHgK
Xn+qHs2C1/2L5r+6TSC/NbdrhIezQMXHZcR0B0HrvVkwsD1kOqFPIO1LxmVl
G7Lg2srilghEIKpezYIkduwIdyGBZk25Uau8KAt2bIy1c8bzQ9WvWTD7p5ii
oQ+BxB+vkBZIZcGQUo95JRCIqmezwCri2NIaIwJpJkVl+/3IhHNS785d1CJo
PTkTXP3jfzDw/Epc8BENa86Exa1hrQZ4fah6NxPUSxeIG+wkULadvGZfeiY4
eZ1cnnODoM//TLhx7tqSGZYEKo/rtHF/lAnZljMXTZwmEFUPZ4Jn1DJnV9yf
mi9pr00vZ4LJ+bNvT+P3qfo4E45aBL78FYnnMzX8o7lDJuj4d4x5HSEQVS9n
gsybAwsDrhHIqExYesMsE1rdbh5jnSNofTsTGvJGb33yJhAKNSwkF2WC7vMP
PS8uE4iqpzNBdLnKPb+HBGq3OjIrUyYTspIanGY9JWg9PBOs96UUNLsRaN3K
UwYxPzOgQsbT2yaOQFS9nQHexuaXftwikO5JJ7PqtgxQLnNPrygi6Po7AxZ9
JSqm4flifNPhaxZkwNdjFoF9dwi6Hs8Ak/Vf3L7j9Y9bdKE4KzoDfr2L3jqC
MVWfZ0CmzO+lM10I9PS1oNX3JsZOvzXauQRdr2eAaOuUpa+iCXRm/IOlz6kM
MH89fuH+HoLW5zNgmfGm9W14f3sEZ11MtcmAt7UH5k8rIeh6PgPufxxxGMDz
6aXrUakCGXCoOKtv4BRB1/cZ0C8qb+QSRaCflu9C0udkwNnqTdxbuwi63s8A
m/Qy3cpneH2D1U39JDLg4IvyCuMkgs5/GXDkHCm84kCg5UGdK/yG0uHSpk3/
PFMIWg9IB03mcnvNJnzevFTpT2tNh73r9zVa5xK0PpAO4tkzs2SyMFadl6NY
mA7xNuI/tlcQtF6QDoMf9AzLQnC8/AxRTYxLB0vt4w8D8fco/SAdQqJWOx3E
++n9eSNv19vp4OEzwnU5T9B6Qjqw1hxbMrCfQCuPKNk4uKfDSQPt6qbHBK0v
pENvWoiz3lECzfCzx3c6VFZbBO3F7VN6QzrsUvdLv7kbx+OMrYavzNPBIkL7
jKodQesP6TD7cNN2eTxfM/NNDaz10oFZLb34ujNB6xHpgOa89WzB8bHrQojv
P8V0cNZoEE8NJmh9Ih2kH0m97z+GxzcYGfOalQ6Py1I2ZuF4pfSKNLBe0yT6
D7f3rSlFub0/De7w7pxv8iBo/SINKuYdFnPA++1kkrSjxCuMI9U6pa4StJ6R
Bs+Ve/a9v04gz+Rq1uG8NLDtE121IYCg9Y00+HVY9dXARQJtfP/2wtfYNMje
P/zvmjtB6x1p8FTvxyRzvJ8YJhK7I++kwSqdGm5IGEHrH2lQtGJK1MgLHB/n
OtU8vNJg3bnBW/04vig9JA0OdVhJc/D3qnZz9l48lAYPPfM3znAiaH0kDbTn
Gi5/eoZARW+OPORuSYM6j1Pv7vAJWi9Jg3+rO65z8P77KtLowDBOg6hAbe+4
swStn6QBW+ZBcVQQgSy0V1hempMGI3vt1FISCFpPScP76fif/VokYrpGfdKQ
ToNe1m7LHC+C1lfS4EzQ+I2++SRqmXo3//tYKizfZal06AFB6y2p8Kd14z5V
FRJFb9B3+fgxFeTi5+V1Y0zpL6ng4Ot5KHwxiRqmaQf8q0+FM29WpG8FktZj
UsFrWNzeqJRA+asEsZCdCkktqV2RK0lan0mFPher7HP/CLTDw9n+RUwqzM2J
DsieTNJ6TSpgmh9BfMf9zT27WeduKmjabb1foknS+k0qxGzsD++bRCLVRMcp
7y+mwnmXkr/aHQSt5+DxLDqcO/MXgbIWaRsnO6fCngaFIg8hQes7qfBYb1p6
ApNEexW13OJ3pIJHdLmHYSZB6z2pYHf+itfbdgI5qE/eVW6SCgm/Dr/XFyNp
/ScVbBd/fOfbhs+njLc3RBenQs7d580evQStB6VC7ubgAucPBALjCe4RpVRY
0t7anY/ng9KHUkH4cofIebzegQpT7L6KpsIK6W5v7zSC1otSYOfe55cX1RCo
eNkvi3vDKXCp4+Z7mwyC1o9SQFty5dtGfH5N29cpv68zBapU5pr44/Wg9KQU
GKy4em+VAMdf5SJHs9oUiDqb0BS/h6T1pRQoTU3x2lFGoFfvXD9sy0qBxqDm
iRVyJK03pUCRLyPFJp9Asv2uyy7HpoDDhx1hz5eTtP6UAmY1xJAIm0QBUspS
NfdSQMsoW63FgKT1qBTY/YbptMeSRNOMfOSNfFKgfbuFoH4qSetTKSAxqFC/
bjOJCkxbf5W6pECiVcSi9TtJWq/C7WsIYnetIJGN6kmH0/tSAO8RMYl9JK1f
pUC4vsr8cHsSXZ0ZLQ4bU8Dp6k7LhU4krWelwNYOGzMdNxL1HRgJ0zJKgddm
N3ZV4ueUvpUC7uiS6xjGyabvS/U0U2DPmE5esTNJ610pIHR3VL+B148c+IF2
T0sB/yOBUqonSVr/SoF3q3kZ5eYkei2Smx1JpIC6UaPVjnMkrYclw3OJd25a
F0j0zLrxK3MoGWzva2/xdydpfSwZHppH6sB+Ep0qyr7p05kM3orXAkZvkLRe
lgwhSlJrda7i9ZBjblKvT4ZVp99OdTMkaf0sGUo8bp+X9MPx/1uxpy03GWbV
azOJ3wStpyXDm6ITQVPx+FplXWSFCcnASPylIs8iaX0tGarTBhZazyPRIc0d
AdGPkqEut+NGAG6f0tuSYbXKoU1sHA9ta8UnpQYkQ1SnX/m4MUnrb8mgrG/q
txVjT7nE9Z0eyaCj1NviP4Ok9bhkeCCQmZG0C+PFa1iazslwr03x0fm/BK3P
JUOE0dMtevj33cHxv6/vSoYzIe/4Hvh8ofS6ZOhbVi7tNYH5gXTUR7Z5Muxv
ONkUp07S+l0yrLeTDc7E5wn6wb/2eHkyXE7+FtYgSdJ6XjKg4GhyFp4P8asm
UVs0k0FW+nWWtxRJ63vJMHWbysCdmSSqenn1m/IM3L/V7TXj3QSt9yXDuV61
jYGjmN87eBqwxJJh0pllFhvG/j//J8Mpa7K1W5ZE46L9uqzfQsiHz0zCk6T1
QCHsnrXGa8MXAg2mHeIofxZCqcEiidmIpPVBITBZcjevc0j003el/eYWIXx1
sshZNUjQeqEQ1kTV7Q7i4fW5c0UxvFwIrxfIl7kmk7R+KAQVA6apnoBEOWpk
+L90IczYUxf0DveX0hOFcOyEcNwAz9/QC8tYrzghRD5TjK38Q9D6ohBmT86U
+o7PR7ehSLGpYULQDLuXfmCYoPVGIcibtc2siyGR/5GvV/JuCGHwwgbGwE+C
1h+FcCl/xDtRlETpyzrf+noKwVSUXbKsn6D1SCGctY1ZrYjxXE5tt/0xIRx/
cmRxLZ4PSp8UgpZgzsFuvJ8sfDJsd9ji9u6/uCkdTtJ6pRD6bxwcXYefyx6w
xLcQYu37Mub4kLR+icdr3z9i9pREv/U763xBCGMXBZVfcLxReqYQIs6E7W3E
8d8mcN6XqyMElx3nxWTx+Cl9Uwj6oxL6nhfx/H69emPKLDy//pIma9JJWu8U
Qs7iJ5xKvB/T3h9XOyMrBAWz8nc7A0la/xRCeGD20TtJuH9T/vR/J4Twocf7
hswZktZDBRC2dMrxGXh//q9Y9v0pgFv5UqEdt0laHxWA0HL5lHNXSHSs55jd
os8CYDf8/SK5gaT1UgH0vCh6nXkEt3+F8bzvjQDuqqzXNz9N0vqpAMjsCON9
/iRalhu6M69KAISM28mqIJLWUwUwoDbg/wjH48KonxticwSwxZ1rvMeLpPVV
Aaxd5S3sxefTNGtPy+gkATgfmaTscJSk9VYBaHplTB3A46kVl9TPiBLAnVJe
j5QNSeuvAqiOlHOcive/8vDMyvd3BfCuLGoHA8cfpccKYFx+/S55nI/U9AUf
lf0EEPpBaqwkmaD1WQF8Wcvbve8giVI6zW2OnxdAZIeh1dKlJK3XCiDTrmaX
mBJeD6Wh4QZnAaS0n7t7S5Wk9VsBvFXes0wFn1+2U1cFbbDF83l/eDQP53NK
zxWAq3uMQpQiPg+0Vv55tVkAZx4tfjlLjaT1XQF8nb3WH+mQKE7RR/KciQDi
bmQMW2P+Qem9Ahisn2I3Fbe/bbZ6+PwlArjhErxs6jSS1n8FED7ZTmxgCPPR
5S/cv88TwDozpdITeH9TerAAvJ3Terw1cP9NZlyqUhTAHunpwQH4/KL0YQFI
Vz/baSBNotiDf73TJQVwPAe6TPVIWi8WwNEtX2Iy8PdPI4td6SICmCq1PHa+
Nknrx3xo/spfNB3/Ptvarb1yiA+p3x1nqeHziNKT+bB4xeZDOUMk+rNxT9e3
T3z4GJgzTwr3n9KX+VABC8PuLsH522nHunmtfJDvt3klj/kVpTfzoSbL59LC
KSTKb1/41qWGD/6ZMVaG+H1Kf+bDVxn3z2vw/BZukvetzudD6PonvW1VJK1H
8+GbQh/6huNjqlGyjFEyH2RFdQzfYf5A6dN8sA98/aOqg0Shnv8jRHyYFzD9
X+UgSevVfNioxe7r/koimYqijRvC+XC81/HG7QGS1q/5oP6+qzG1j0Ttq+4l
9Qfyodf+gDX5haT1bD7kflgYaoX5Q+VAm8OTK3xwjMhPrcOY0rf50MCslzmM
+aqyi4WZ41k+LHLX8KnH+YTSu/kgKR124izeX3t8/y4xduZDwDC/PQGvL6V/
8wGkWuueN5KInXhUfNY+/HuH+Eg53F9KD+dD5rGu1/6YD422nXuqsJUP/POf
xL+Pk7Q+zoefD98WJP8j0QE5+zb1dXyIkgs8NYoxpZfj+Vj6+bKiCBvB3LI7
RkZ82KYoH7J3gqT1cz4kC2/xn/zF+98uNvqgNh86O/JviWNM6el8uJis9agL
4+KNdiOPZvGhaM1GqY0YU/o6H+rFS/qe/CGR3+lo20/T+MD7+Jb7fJSk9XY+
JEz2u2WE+5s881YuTOaDzOusnboYU/o7H24+6d/bg9/3XXD5V+w/Hqj81X4t
ZLBpPZ4HP483ft/CZKNr9aaf1Yd58Atqi2InsWl9ngfmL1z+fsO40mvIhfOZ
B3LvhZ9Vxdm0Xs8DKcunM/Tw9/jxIqdMOnggHSh1z6mXpPV7HjyN/rxUfzIb
eVfoVvc28ODxv7MVhWUkrefzoGWmtEFGIT7vJKLsnpTyYK+vwDRnhKT1fR58
Xr8Akn/i8R7Kkj6UxYOinaPyf/NJWu/nwfRbnDPpOJ7cnSHXiMcDT017/ySc
jyn9hwekhLiZjRDzj9UrLFRf8MDu4KVj03E+pvwAHqyyGngW87/4DZPGfzw4
I+rW7Y0x5Q/wQNtHdc1XHM8mL47ckgniQXXp+yunvpG0X8CDrdNd/ONk2MhX
2kRM3ZcHky7P63OXZtP+AQ9ipjwdiMbzHSLaObDKnQd/du0y8U8kaT+BByNj
BlObcH9bl79RP3qCB6W3zJ3EMKb8BR6cW6tpl4fzV2+H6LUXB3kQr9mnyU0l
ab+BBy63JBT/5uH1LrtLfLXhgbf5Fv5QBkn7D3i+l2oprc0mUeeJfs81ljwI
9s1UEsP5lPIjeBCmN2FxH/OVZnZFY6wpD9bEjG3aEUHS/gQPZFaI/LmC82PI
vXlfFQ15ULG5yj4f53/Kr+BBo9rOLTWY/66cslEYps0DjYGHAR3BJO1f8CD6
VEr/apz/7U7miWpq8EBvhkVp+nOS9jN4oH6+XPLnMxJFdVs2FCrg9Si+//AZ
zm+Uv8EDr6s1sSEOeHx94j+dpXjwYlOYX+xekvY7eDBuomhtgfP/iNe6vWok
D0w9JiuYYr5G8T8eHOqxfeeM+T7n2MLmkpEksNXabt5+jaT9kCSYtF08VwvX
N3vlI6UcO5Og+ujC/kZ8nlD+SBJc6gsu9bQlUdAnqaWqNUkwhRlra7WRpP2S
JFgy/JwXsZVED801p39PTwKdCyYKX7xJ2j9JAtX2nAUuDzB/CZxypeN5EhgW
B0X24vxC+SlJcKiyPMxvDYkM7R3WdQUnQXBXwjt3fJ5T/koSfBBKTV2F+cHy
dWsNmBeS4KoLP7oV8yvKb0mC2jti8X2XSSRUXKtsdCQJvpc28wcxpvyXJBBx
rZ+92JVEkx+dqLuxPQmiC6TVszGfoPyYJLjj+2mlGR7/zOHV+E6Cw1PCiq/i
+pPyZ5Jgx4LzyYcxH5lrIew4o50E24IGO9IxH6L8miQYu+a3ONqFRO/2aXVI
KSWBrtq3bSN4fSj/Jgke1gy67sTzIzbTa7BANAl+vALbMQ+S9nMSYdvAb57W
IhINWg59CRhOhE7iZut1XZL2dxJhv3NKrvluEmktXPvkeGcihDq9ElPA8UH5
PYnwgazNM96G873ive5DtYlw4ptvpSPmP5T/kwhOm9N/zNIn0djWUzfPZSVC
WKr/Dx+MKT8oEfbomzx2xflm76NXxyJjE+HondPXhWYk7Q8lQoCZ/sSDwyTS
YM7Z8/ZeIiiF//F+jzHlFyXCQ8eqJ3InMB8I0Vxk4JMIIvsNxbdg/kj5R4kg
jOVeu4zxnkWyGU9cEoETWKZ/6D5J+0mJkL9A1+8OxisMvJpn70uExTW3HYi7
JO0vJUJaemvbARw/ISf278qxSIS2UqPbR6JI2m9KBP0aqX3hGJ+sVVI+bpgI
XMaXMxovSNp/SoSDOyYejDzE+2f9qRG9eRjPjgwRhpG0H5UIuYq1AeV4v3Pi
fHOmyCfC/BWP6/pDSdqfSoRyaXHhw0ckivZs2ijCSoSy9749Io9J2q9KgFsc
Vali3L70u9Veot8TIGnzUGMoPh8o/yoBdltOensN48tu4nM03iVAHaPD4ine
75SflQAz37/RNMLng8bacrUdNQlwkOMoZTaNTftbCRDqWqgka8dGJM/FPCIr
AY5PbN4avZhN+10JsO1phVWzGBvzqW3uo3EJYNCg4xWE8xXlfyXA/Cv7E5ox
Hp6nEOD8IAEU4l1MGVPYtB+WAHmhnXaHMQ5dWLRr0C8BZC7Xia1Yz6b9sQTI
7h1fqfaDRGZJcfk3ziQAusYsXDGHTftlCcBlXe/dj7H3XM9wQ4cE2N7pM/DL
kU37ZwlwQ6lvb+UBNlJZYVz6d2sCBCm/td3pxKb9tATgPZ4zYqiPnzetxncC
5PpuPJl7iE37awlg63J/CQ//vmSa0YU8nQQY451RD8WY8tsSYLD9rniOKBsp
XVQvyp2ZAFFMi77tK9m0/5YATrbzmtZgnP5pXXXDlARgNa6WMsKY8uMSIG15
sdIijGufmZ/9PR4P7ch+TAVjyp+Lh2cPvydJYHw0dEak3kA8eBLnlo6uYNN+
XTzYdLyP7MK4Y/13jcvt8dAVERO9A2PKv4uHg5aPZUqXs5G+6P5P76viodl6
r6L+Rjbt58WDc+zlzigdPL5JRoXWWfHw3pkhZ6rLpv29ePBL/GffOJONigOj
77dx4mG3tO7nSyps2u+LB53JLgfbp+LxkXLrzoTFgxqz3+USxpT/Fw+rDifl
nj/ORoPLViSo34iH7knqktfrSdoPjIcD7RVH2z5g/uw2K+G9ezxM8noT6lBM
0v5gPPgUZeUNxOJ8kz91ruBIPBRLzIxNzyRpvzAe/omc3J2J8TTRqN/3dsWD
tYhIegHGlH8YDzkxTmWfMTbYHEveNMffSxRYZdaQtJ8YD0Ypc8IjekhEDJlr
hxjGQ57nqrsXMF+m/MV4iJTyinepJtHRN/3bErXi4crb2x77+0nab4yHeYlu
M5/g/J4hWGHTqhAPDr0E82oWSfuP8UBqzZccbiNR9TItlRni8XApTeAx2EnS
fmQ8xBtd7U3Gz9OOfvR1GuNiPqmh/wj3h/InuXBv2vqdg5hvfXz3ybX8CxcM
q6plXuH5ofxKLrhFT6xtLsD14Vh3qVEbF4prX31Lx5jyL7lwMm0++yDmdxdQ
y6HcKi48+up3dLiIpP1MLvS+SrtnVIL58ONRg23ZXPixeZ2kTilJ+5tc6J4X
8HwWfl6fWYAZORcY3vYLpmJM+Z1cuF1svJOB8VT0uTcpggtXbM2NmvH7lP/J
BZOSXU8/5mI+ZHDwwblALjjtT+zKx5jyQ7mw3q3wYzjGqzYcIrZc4kKkl0rM
WYwpf5QLawyqPl6rJVG60YGphi5cuPVG5fALjCm/lAtNd0/Vx2Bsr0TE6Nlz
YZLfyeg4jCn/lAvV9Zt7ORh3ZhrErNjKhbGMguQHePyUn8qFCztGvp3D8dE4
Pv33DlMuBN1zPPQHY8pf5YJIpZbYBbyeoqskLnkbcMFxv3nLX4wpv5ULJ/iS
L9TqSNTCjVPPnsMF70n1p/rw9yj/lQulHn63+3G8u/ALStjTudDm87Q9G2PK
j+XCsiaFBHYFrldt9lnZi3Gh7Od963VvSNqf5ULE0IT9/3BEUgGnapQDm/Mt
K9ZgTPm1HKiR3zW8DOPFyxzT1/ZxYN1y35//w5R/y4Hh3Py4/+Fqs1G7unYO
OPvZzxC2krSfy4Gut1otB9sxP/BzCDhcywHoGq7Xw5jydzkQ/3iWugjGXeuK
VGXyOXD7Qo3bKH6f8ns5EM45Nf02fn5E3IlZwefA5+rG6xPv/p//c+BX5N+1
TRhP721WCX7GgfsBozJxGFN+MAeeP2tYddCPjcQnVdocuseBJTmyfvFNJO0P
c+BKVsUb9W4c/7K64Rb+HNBMtNKRxZjyiznwpr9r+uKXJDqbuKAG3Dmwm/W8
MD6dpP1j3D97lvSTNBL9+y7x2uQoB4K3rw/7gZ9TfjIH5ASnZb9gvLxnV5S1
LQdkF4p1FeP9TPnLHHDIlPU8dw7XW8wKuTObOfDo8OU1uhhTfjMHtpn6f14c
zEaKz1fjmwNX13a3iGFM+c8c+BGgdX7xMTaSCGkL69TnQOCnM8u34P1O+dG4
fe+xMD88Xjf/t5cWzcXzk6UuHY/rAcqf5kDIWNA/wh/Xh1EFAv8ZHJg/IPcA
YUz51RzITtF45Inx6d/zVQbFOUA0SLNTMab8aw4o5oUqDGK8Qelb7KHxOPh1
4uxJQSib9rPjgFx9dWURxjcfSqO+b3Fwb7aJ6B58XlP+dhzcDFIVnfOAjSbd
zKu+8CEODrPFq2dhTPndcVC/5Gw/j43z2cxdhqrNcWB9K2xJHsaU/x0HCpnV
kzg4v+jNdHKpLouDK8fzzrVj/kD54XEwZZ/OKgNFnL99I/dey4yDugCnCj2c
Xyh/PA62Sl3I08D5XJ7V/dkqIQ6uOmt6ejmwab88DlrbfCpNFrARK2y1iNYT
3H8PwQuFcDbtn8fBAw2LlVoY/x9MtuSG
       "]]}}, {}}, {{}, {{}, {}, 
     {RGBColor[1, 0, 0], LineBox[CompressedData["
1:eJxFmgd4jef7x5FYESTEiohRK60tLUI9R1Jqq1HlZxNRO1bVXjGKooSaJa2V
s3dOkrNnds7JXsiRZSSE2EX/4XzP/T/e63JdEee8532f9/7c9+f7dF+6fsby
Rg0aNNjh0aDBp787LNjsGNvhDmvw+dWTE5Y+oduAnBI2MOHB38cG9OD0mnC6
54TTJYzH/fTqxqnuaIk/Mb2ETas2T602B3K6GnZ5vvYtYa7fC+BoHk5Zvz27
GL/vz/FfEn/L91wx3r8T55Jibv1RzI4c/vTqwPFs2WfLosBidqJseP3RnnOp
WfnFZuVFrOCHhWHbWrbjuN6nCP/fjxMz6/yvbGMRMw3yrj/act77/eltCCnC
+bbheF4MvRbkWcTaS08d7Bfuy8kYUXV5U0YhzseHc/HCp1ch3s+HM/fc8vqj
EN+nFWdK7zPJ4UMKWduiST8PjGnJcf1eIb6fNye48viIZRkFzPW9WnAKf7tS
UH/g/b04Dz24y9avLWCuz23OGf2m9EDr0QX4vOacV3sLPSJaFzDXz5txJrSe
lbHOmY/r0ZQTuqN5TS95PotbW6xcW9yE4/p5Pq5PE05AkP/9k/Py2fO5w873
uNqYs6lGP3/koHxcr8acI/cHbjzUOJ99Pf5A8PgDnhzX++Th8z058w61KqiR
5LEDdYOHdz3gwenm8Lrk8VserqcHZ0S3ISW8xXnsFj9odcrFRhzX5+bh+jbi
7Pz8xfPYxgDbhgBbQ45ooWb7y0e5uN4NORtu7PBIMecyc7nX0o2NG3Jc55mL
69OAM/bXGafeb8tl7dSX9/85swHnx8+vXJxfAw7XPGvpl4Nz2aLPr//wvXJx
fz6ys+xRNHuUw4TVm8ZPGfSRVXeZ6bHDloP79YHdiJ4xMehGDnOt6w+4Djm4
f+/ZhaNVF3OX5DDXun3P9t/eHJ7JycH9/JclX/n74NBuOcy1Lv/FeeXg/N+x
TrXJziGl2cy17t6xuMrDY1P02bjfb5l4EG+6OSabudbVW1znbLzPW7b8zJRv
CsOzmWvdvGELZntH147Lxnp4w+K7N7m+LCibudbFa9yXbKyP16zLjeKfZj/N
Yq77/pplZ31+Yb28Yqu+ihVcV2Yx1319hfuYhfXzir1VPT0XuieLue7bS6bm
9La0CM/CenrJPl2lnhOymOu+vMR9z8J9eMk8Fq7/h/ll4bq/YN0+PPievXPg
Or9gZw6kTfqt1IHr+gLrxIHv/4LtG/zbgdcCB65bHZvR6ez0TmcduE51bOay
1rK9Ox24LnVYVw5chzpm9HvL7zzZge/9nAU7vms7JdiB7/mcdflj6W1dgAPf
6znWoQPf4zmrbHVhZPgTO877GdvWsuLr6Hw7zvMZs2QH/tTQYMd5PcN9t+M8
nrH1/I+ck9F2fO4zZp++b6Bwtx2f84ydarKy/rDjfWuxzu14n1rWasPZoMWj
7fh/tWzPDY5gUZAdv1fL7NKyEWf97Ph5La6bHX/XsiV+kT+Pzs9k5zevCiwX
PsXfmXhenrKwhl0uPT2UyfzG96pa7vsUP8/E8/OEfbrIg4dnsr+qttUfT/B7
mXienrALoxo63j7KYF9NLPui7YMa/L8MPF81rMX3lZ6jrmawhNxOsefn1eB9
MvC81bDFj73Sa2ZlMBdHqvG+GXj+qlle+/gMT+8M5uJINT4nHc9jNdvwfYnv
VnM6c3HkMT43Hc/nY1b9Zsv7kN3pzMWRxziPdDyvj1l09vSp34+o//fPHHmE
80rH9X/Eupx5GXDmZRpzceQRzjMNz/MjdqEiKbOdLI25OPII552G5/sh+7xM
NqQxF0ce4nuk4Xl/yGZ0WepxdXAac3HkIb5XGu7fQ/bNqTNpZ5+nMhdHHuB7
pqIePGCnstZ5XpenMhdHHuB7p6I+PGB+2uJfjVtTmYsjD3AdUlEvqtjanK3f
PBqZylwcqcJ1SUX9qGKC0tqDfg1TmYsjVbhOKagnVeyHS/sehthSmIsjVbhu
KagvlazzTyf8fzqRwlwcqcR1TEG9qWQT7y5qumx2CnNxpBLXNQX1p5Idsb6z
z+mawlwcqcR1TkE9qmBn/vJNHvIwmbk4UoHrnoz6VMF6b/KJfCxLZi6OVOA+
JKNeVbBxYzibdu1JZi6OVOC+JKN+VbDmHg15ZZOSwZFy3Kdk1LNy1unzKxkc
Kcd9S0Z9q//3qo71f5LAkXLcxyTUu3K28Jgj/K4iCRwpx31NwvuUs5u8O02W
H0wCR8pwn5NQD8vYgsUjl9/+MQkcKcN9T0J9LGPPZ78acb13EjhShnWQhHpZ
xvZOdy6a9cYGjpRhXdhQP8vYkGELHfIUGzhyH+vEhnp6n3FfDL1luGIDR+5j
3dhQX++zDls31B82cOQ+1pEN9fY+G/f5gbOBI/exrmyov/fZ9ez1X6X728CR
+1hnNtRjJ7tkmGeOqLWCI06sOyvqs5P179Ol9KLVCo44sQ6tqNdOlq1oNzzi
ihUccWJdWlG/nWzyisFXLJut4IgT69SKeu5knlF+rxWTreCIE+vWivruZJFL
ZoQF97KCI6VYx1bU+1LWfi0/+tuPFnCkFOvagueolJ0NnNsmM98CjpRinVvA
g1Jmj5zxukJiAUdKse4t4EMpm3WY98ee4xZwpBTPgQW8KGUvgmrGXFhhAUdK
8VxYsP5K2XTLr9sHhVnAkXt4TizgyD3m888zbWhXCzhyD8+NBRy5x5J9+P+k
/2sGR+7hOTKDI/fYgkE90jMKzODIXTxXZnDkLms5aN3TMKUZHLmL58wMjtxl
Xvzk9C+jzeDIXTx3ZnDkLlvw0Tdk30YzOHIXz6EZHLnD/MZOrz/M4MgdPJdm
cOQOW/Zw0sTNg8zgyB08p2Zw5A77akubfG8fMzjinovMzD0n2Q79afSuNYEj
JXiOTcw9N+1VTOi+0W4CR0rwXJuYe47yGylpO1JiAkdK8JybmHuu6j3C17r8
tAkcKcFzb2LuOStok3dk7SYTOFKMOmBi7rlr+U9TZhX+aAJHilEXTMw9h+0f
OlgfONwEjhSjTpiYey67tvGXFjp/EzhSjLphYu45TWeu+VP1wQiOFKOOGJl7
brviM8DR3GkER4pQV4zMPcdZ2kzqJzEbwZEi1Bkjc891mb+f6CO4bQRHilB3
jMw95wU9Gzrx/XEjOFKEOmRk7rnv5fzePa9sMIIjhahLRuaeAxMe6aecmG0E
RwpRp4zMPRdqvvhjRcZIIzhSiLplZO458e6Jzv7zuxvBkULUMSNzz41VnL/b
fdPUCI4Uoq4ZmHuObDOvxndejQEcKUCdMzD3XHk8vF1GcrYBHClA3TMw95y5
d800n30JBnCkAHXQwNxzZ/uyhBt7YgzgSAHqooG559DjHQcvNR8xgCMFqJMG
5p5Lf5jRvtvUSAM4ko+6aWDuOVUQ0U/feY4BHMlHHTUw99y6zB4R1I9jAEfy
UVcNzD3H1nylH7+7rwEcyUedNTD3XOv7+WUAR/JRdw3MPecaRz7YXvZWD47k
ow7rmXvurXi9LOrFfT04koe6rGfuOXio2XtwWJoeHMlDndYz91xs6Cb5LUOh
B0fysG71zD0nz94devnsVT04koc6rmfuubnHd7Idf/6mB0fyUNf1zD1HJzhz
WfYmPTiShzqvZ+65urBsVOPxC/XgiHtO1jP3nH2pUUDNi/F6cCQXHNAz99z9
c7cvuxQO1YMjueCCnrnn8EaDo3R1gXpwJBec0DP3XH69wR+NvvPSgyPuuVzP
3HP6tZupg08/1oEjueCIjrnn9suxP230NOnAkVxwRUdz/Jzr3qPuXNSBIzng
jI7m+pOr61p03qQDR3LAHR3N+et334xQT9KBIzngkI7m/h3OHgW6njpwJAdc
0pEHaDznYt0XH7XgSA44pSUvUF8sZ1bla8GRHHBLS55AWcDON5NqwZEccExL
3mDB2mmrDh3XgiM54JqWPELYrpSti1ZowZFscE5LXqGn7Octp0O14Eg2uKcl
zxD4+aUFR7LBQS15h/yMl0MavtOAI9ngooY8xOS9NdtD8jTgSDY4qSEvoQzL
MiZJNeBINripIU/RuE/gHe5JDTiSDY5qyFu8S8+LubdGA45kg6sa8hgtXq15
snyiBhzJAmc15DXO37l8Y1RfDTiSBe5qyHOEHp4mWtpEA45kgcNq8h5zs3a+
yStXgyNZ4LKaPEjaklabzpvU4EgWOK0mL9Jkkqndzb/V4EgWuK0mT3LykF/J
x31qcCQLHFeTN1ka4G+NWaIGR7LAdTV5lGFNNhT8PkYNjmSB82ryKgHG7vWH
GhzJAvfV5Flenzz817eN1OCIA31AInkX26zhG/67nwiOONAXJJKHORZYE9vE
nAiOONAnJJKXafTd6qUzbiSCIw70DYnkaQ53XqdyHkoERxzoIxLJ2xz67o90
2c+J4IgDfUUieZwBe0babBMTwREH+oxE8jo9Wh3NCOifCI440Hckkufx+muU
j7R1IjjiQB+SSN6nryhGfeh5AjjiQF+SQB7Ie9eBphdzE8ARO/qUBPJC6sXt
+j5WJYAjbm+TQJ4oKdY5Z9vlBHDEjj4mgbxR+qO4/LC9CeCIHX1NAnkkf+Wl
ignhCeCIHX1OAnmlEJvMenR8AjhiR9+TQJ6Jc26EsXH/BHDEjj4ogbxTyfSV
PRJ8E8ARO/qiBPJQ477dGHzrVTw4YkefFE9eavD6FePTiuPBETv6pnjyVA2f
DpL0NcSDI3b0UfHkrWL77zIn3owHR+zoq+LJY/2dLy2KOh4PjmSiz4onr7Xl
w/2pBzbGgyOZ6LviyXNtP5W4WzknHhzJRB8WT95r5+DtKV1YPDiSib4snjzY
q6n3olW94sGRTPRp8eTFkk51DzvkHQ+OZOK848mTDT/pHHWoTgWOZKCPU5E3
C8vuUh1XpAJHMtDXqcijBQf20fgbVeBIBvo8FXm1mFfRgcJYFTiSgb5PRZ6t
9NeQfRv+UIEjGegDVeTdvl3ZeU74NhU4koG+UEUeruOhJfWHChzJQJ+oIi83
seOMEXkTVOBIOvpG1f97On1Y8KwhKnAkHX2kirzd3F3RUf/5q8CRdPSVKvJ4
MbVXb+V7qMCRdPSZceT1nuYoAkqq48CRdPSdceT51ot8lnvnxYEj6ehD48j7
7ZCnefysiwNH0tGXxpEHnFx6d9eT23HgSDr61Djygg1Dvf939XQcOJKGvjWO
PGHSVme37TvjwJE09LFx5A1T/8edvzsiDhxJQ18bRx7RVLjyAu+HOHAkDX1u
HHnFJw2ywhuOjANH0tD3xpFnnDRg1NQ9veLAkTT0wXHkHRttiKns6RMHjqSh
L44jD1nQ5oz+2TslOJKGPllJXvLmxKGRFRVKcCQVfbOSPKWj/YBj/9mV4Egq
+mgleUv9aOltplaCI6noq5XkMWdvX7Xkxi0lOJKKPltJXvOI9pdpg84owZFU
9N1K8pyBwuWtSncrwZFU9OFK8p6J/QeMlK9SgiOp6MuV5EHn+wdt5s9WgiOp
6NOV5EXDu7eYmxSqBEfc3lJJnnRL/N2jTQcqwZEU9PFK8qZs5Efeys5KcMTt
OZXkUU90arX4SVMlOJKCPl9BXtU87PWksy8U4IjbiyrIs7Zf6Gy30KkAR1Iw
ByjIu6am9F8+PkMBjqRgLlCQh827t+H+zEQFOJKCOUFBXrZt9YZhe28rwJEU
zA0K8rTHWge0Tj+rAEeSMUcoyNu2DznQLuSAAhxxe1oFeVxDWNFra6QCHEnG
nKEgrzsncH34poUKcMTtdRXkeQ92venFJivAkWTMIQryvo+XvrwYFKIAR9we
WEEeWB5Wah3SVwGOJGNOUZAXblzznPO/9gpwxO2NFeSJ8xto1Vc9FeBIMuYY
OXnjf2ZlPWlUJwdH3J5ZTh55o0l9/IBTDo4kYc6Rk1e2+zWa0t0uB0eSMPfI
yTMHvvGvKtbKwZEkzEFy8s5FbSPbygRycCQJc5GcPHRE39nHbl6WgyNJmJPk
5KWLx3o1Vx6TgyNJmJvk5Kl3+Am/d26XgyNJmKPk5K0XDPzOo+8qOTji9uRy
8tjlp/hvfpsrB0eSMGfJyWv/7RNT0WSCHBxxe3U5eW7Oc8mRv4bLwZEkzGFy
8t5eB0NjfugrB0dsmMvk5MFTsw8+DegoB0dsmNPk5MVPhu8I9mgmB0dsuG9y
8uQfmlYP9ngjA0dsmONk5M1r4yK4AQ9k4IgNc52MPPqrqG+XTCuQgSM2zHky
8uoRp/f7X0qSgSM2zH0y8uyabo0v/aeSgSM2zIEy8u51N6be3hkrA0dsmAtl
5OE3111t1uaiDByxYU6UkZc/vPLJft1RGThiw9woI0+vGua8G7VDBo5YMUfK
yNv35maUL1kjA0esmCtl5PEnHYhfMHuBDByxYs6Ukddvu3Rq/SEDR6yYO2Xk
+d8MdWZGMRk4YsUcKiPvXyxdtVA7SAaOWDGXyigHiHhy8GirHjJwxIo5VUa5
QFzp2m5b2srAESvmVhnlBG1b/Vv9zFMGjlgxx0opN/g0LEe9koIjVsy1UsoR
1lStWdz/gRQcsWLOlVKu0HZ/w+uPC6XgiBVzr5RyhmHacz/pUqXgiBVzsJRy
h34xrybe1kjBEQvmYinlEO1n7Zh6UyQFRyyYk6WUS2R4tRwaHyMFRyyYm6WU
UwS86JpSekYKjlgwR0spt+g2VFoRcEgKjlgwV0spx1A4J8xZ+6sUHLFgzpZS
rnGtc90LxyopOGLB3C2lnGNBm9EnJy6QgiMWzOFSyj2WBX37b940KThiwVwu
pRwk1v9Ay62hUnDEgjldSrnIzC+6X/ryayk4YsHcLqWcZMLwG9ue9ZGCIxbM
8VLKTa6FdtyT6i8FRyyY66WUo9xe9n6fqqUUHLFgzpdSrrKJM2muqoEUHDFj
7pdQzqKetbkkpU4CjpjhASSUu/w7eV7Z00oJOGKGF5BQDnNsxexxfYok4IgZ
nkBCuYy+pN/dyHQJOGKGN5BQTmOc0i4qTS8BR8zwCBLKbdqEyH1D5BJwxAyv
IKEc59yOTwtZAo6Y4RkklOv4JpsmT7wkAUfM8A4SynlKRp8VVZ+QgCNmeAgJ
5T4pNcXh1/ZLwBEzvISEcqCAyEnjl/8iAUfM8BQSyoXmRb3/euQqCThihreQ
UE7URLjaq8dCCThihseQUG70tnjr351mSMARM7yGhHKkpX5LiruPk4AjJngO
CeVKrLftdEiIBBwxwXtIKGcatvj2zWUDJOCICR5EQrmTefLil5d7SMARE7yI
hHKoQ5tuLqhsLwFHTPAkEsql5F1/17IWEnDEBG8ioZwq6qu9r2//JwZHTPAo
YsqtjtjDHnR/IQZHTPAqYsqxUnbWRXIfiMEREzyLmHItCb/BxtA7YnDEBO8i
ppxrX/LgtIcOMThigocRU+61yjtm8TWrGBwxwcuIKQfzjUj0iUgUgyMmeBox
5WLbVjFtiFgMjpjQt4spJ+OMGTUp8IYYHDHB44gpN/O96FP/RwyOmOB1xJSj
hd5Y+bvvSTE4YoLnEVOuFuUT2qx7lBgcMcL7iClni27qrBm9TQyOGOGBxJS7
FQ0v7L56nRgcMcILiSmHe3in6ZEby8TgiBGeSEy5nNl2xvPJHDE4YoQ3ElNO
51xXveO7qWJwxAiPJKbcLrdJctbtMDE4YoRXElOOF322zxP/EWJwxAjPJKZc
79tWk2UXB4jBESO8k5hyvsXrdU379hSDI0Z4KDHlfjHlUx3GTmJwxAgvJaYc
0PzY69Wq1mJwxAhPJaZc8OXOcfO7NRaDI0Y8t2LKCblr+uVaXorAESM8lohy
w/ntrrZe7hSBI0Z4LRHliCcrW38TmC4CR4zwXCLKFS9M6NvhmUoEjhjhvUSU
M0acaLX/znUROGKEBxNR7jhiSfi4slMicMQILyaiHHL4uLHBjXaJwBEDPJmI
ckmZ/9iAkJUicMQAbyainLLF5XWZR38UgSMGeDQR5ZZdX4ypP0TgiAFeTUQ5
Zu9JsjtbBojAEQM8m4hyzXsLg+607iwCRwzwbiLKOZt13VlraCoCRwzwcELK
PWun1j069kIIjhjg5YSUgwb1G3ttrVMIjhjg6YSUiw70P1sekSEERwzwdkLK
Sd/N2Hh8a6IQHDHA4wkpN51/OW/N1dtCcMQAryekHLVno17z7p4VgiMGeD4h
5apV0X37Bx8QgiMGeD8h5azz+reNvxYpBEcM8IBCyl1HBe/M/WKhEBwxwAsK
KYeNXrdormaSEBwxwBMKKZddn9E5YO0IIThigDcUUk5r/n7jyyF9hOCIAR5R
SLktNzZK06qdEBwxwCsKKce9uSNncgMPITiih2cUUK7rc2/MzqbPBOCIHt5R
QDnv3s1evXreE4AjenhIAeW+PccmdZudLgBH9PCSAsqBG4sjJ1xJFIAjenhK
AeXCbebN3PY2VgCO6OEtBZQTv+jT6diq8wJwRA+PKaDc+Fw/09zaQwJwRA+v
KaAcebwoVn90iwAc0cNzCihX3td7x6UR4QJwRA/vKaCcucuokdb3MwTgiB4e
VEC5c5ecMfWHABzRw4sKKIe2tA/ZpRskAEf08KQCyqU77+5u0nYVgCN6eFMB
5dSqynFpjlYCcEQPjyqg3Drjnwm/vPnAB0f08Kp8yrFXn+t4dUgNHxzRw7Py
Kde+8/2znntL+OCIHt6VTzn30KaLKktT+eCIHh6WT7m3pXmIcVYiHxzRw8vy
KQc3n7j5ZzGXD47o4Wn5lIurGvuN23KRD47o4W35lJPXDhsl6H6UD47o4XH5
lJvrN/cQlG7jgyN6eF0+5ejX9W16S1fywREdPC+fcvX2TWPenJ3LB0d08L58
ytmDp91ufHwCHxzRwQPzKXf3rJswIHoEHxzRwQvzKYdfXVg9UxjEB0d08MR8
yuXjpaPmFHXigyM6eGM+5fRpw4K6dPTigyM6eGQ+5fZxqyuiVrzjgSM6eGUe
5fgV9yo3JD3igSM6eGYe5fqKd+XWkGIeOKKDd+ZRzr+LUxChTeWBIzp4aB7l
/jV/vQ2eqeaBIzp4aR7tA7AnGOorKQ8c0cFT82hfQBvOg4eiKzxwRAtvzaN9
Au2Cl53feoIHjmjhsXm0b2D0xAjPH/bwwBEtvDaP9hGoQpa2GRHJA0e08Nw8
2lewpLPnrSFLeOCIFt6bR/sMnAnBt0bN4IEjWnhwHu07yPrQ4c3sMB44ooUX
59E+hKajvffsC+aBI1p4ch7tSyjgxXZX9+KBI1p4cx7tU4iUGCxNOvDAES08
Oo/2LXSbs3D6kmY8cEQLr86jfQxXRAZu6lsuOKKFZ+fSvoaBw5arxj7mgiNa
eHcu7XNIG/92cWYJFxzRwsNzad9Ds0Phx37O4IIjGnh5Lu2DKBtnCvTVc8ER
DTw9l/ZFrPRa0ShZwgVHNKjbXNon0eFhbpdT/3DBEQ08Ppf2TXg1T5kTcZYL
jmjg9bm0j6Ki7eBLkw5zwRENPD+X9lX8IvwqnW3jgiMaeH8u7bP475l3fuhq
LjiiQQ7ApX0Xw6vmxsxawAVHNMgFuLQPo6JRst+WaVxwRIOcgEv7Mvyvj6k/
uOCIBrkBl/ZpeEcXX3QO5YIjGuQIXNq3sfnw3T39e3PBEQ1yBS7t4zgSY5Ae
7sgFRzTIGbi0r2PTmy+71HpxwRE1cgcu7fOY2Pnp7YgPseCIGjlELO37OH7B
h/P4aSw4okYuEUv7QJof16Xtuh8LjqiRU8TSvpDQrnNHBObGgiNq5BaxtE9k
SNcVkWm2WHBEjRwjlvaN7Iu6Ov9IQiw4okauEUv7SNp5lD+YLogFR9TIOWJp
X4nHxTENgq7FgiNq5B6xtM/k/wA22I6y
       "]]}}, {}}},
  AspectRatio->NCache[GoldenRatio^(-1), 0.6180339887498948],
  Axes->True,
  AxesLabel->{None, None},
  AxesOrigin->{0, -0.15},
  LabelStyle->(FontSize -> 14),
  Method->{},
  PlotRange->{{0, 0.45454545454545453`}, {-0.15, 7}},
  PlotRangeClipping->True,
  PlotRangePadding->{{0.00909090909090909, 0.00909090909090909}, {0., 
   0.}}]], "Output",
 CellChangeTimes->{3.668730119499201*^9, 3.6747465455672092`*^9}]
}, Open  ]]
}, Closed]],

Cell[CellGroupData[{

Cell["Figure 4", "Section",
 CellChangeTimes->{{3.685801016762361*^9, 3.68580101899889*^9}, {
  3.690881595539564*^9, 3.6908815956195707`*^9}}],

Cell[BoxData[{
 RowBox[{
  RowBox[{"r1", "=", "15"}], ";"}], "\[IndentingNewLine]", 
 RowBox[{
  RowBox[{"r2", "=", "10"}], ";"}], "\[IndentingNewLine]", 
 RowBox[{
  RowBox[{"a1", "=", "1"}], ";"}], "\[IndentingNewLine]", 
 RowBox[{
  RowBox[{"a2", "=", "1"}], ";"}], "\[IndentingNewLine]", 
 RowBox[{
  RowBox[{"\[CurlyEpsilon]1", "=", 
   RowBox[{"1", "/", "2"}]}], ";"}], "\[IndentingNewLine]", 
 RowBox[{
  RowBox[{"\[CurlyEpsilon]2", "=", 
   RowBox[{"1", "/", "2"}]}], ";"}], "\[IndentingNewLine]", 
 RowBox[{
  RowBox[{
   RowBox[{"h1", "=", "1"}], ";"}], "\[IndentingNewLine]", 
  RowBox[{"(*", 
   RowBox[{
    RowBox[{"h2", "=", 
     RowBox[{"190", "/", "100"}]}], ";"}], "*)"}]}], "\[IndentingNewLine]", 
 RowBox[{
  RowBox[{"\[Alpha]12", "=", 
   RowBox[{"1", "/", "10"}]}], ";"}], "\[IndentingNewLine]", 
 RowBox[{
  RowBox[{"\[Alpha]21", "=", 
   RowBox[{"2", "/", "5"}]}], ";"}], "\[IndentingNewLine]", 
 RowBox[{
  RowBox[{"b", "=", "1"}], ";"}], "\[IndentingNewLine]", 
 RowBox[{
  RowBox[{"d", "=", 
   RowBox[{"1", "/", "4"}]}], ";"}], "\[IndentingNewLine]", 
 RowBox[{
  RowBox[{"k1", "=", "4"}], ";"}], "\[IndentingNewLine]", 
 RowBox[{
  RowBox[{"k2", "=", "4"}], ";"}], "\[IndentingNewLine]", 
 RowBox[{
  RowBox[{
   RowBox[{"q1", "=", "1"}], ";"}], "\[IndentingNewLine]", 
  RowBox[{"(*", 
   RowBox[{
    RowBox[{"f1", "=", 
     RowBox[{"50", "/", "100"}]}], ";", "\[IndentingNewLine]", 
    RowBox[{"f2", "=", 
     RowBox[{"50", "/", "100"}]}], ";"}], "*)"}]}], "\[IndentingNewLine]", 
 RowBox[{
  RowBox[{"F1", "=", "1"}], ";"}], "\[IndentingNewLine]", 
 RowBox[{
  RowBox[{"F2", "=", "1"}], ";"}], "\[IndentingNewLine]", 
 RowBox[{
  RowBox[{"g", "=", "3"}], ";"}], "\[IndentingNewLine]", 
 RowBox[{
  RowBox[{"steps", "=", 
   RowBox[{"4", "/", "100"}]}], ";"}], "\[IndentingNewLine]", 
 RowBox[{
  RowBox[{"length", "=", "100"}], ";"}], "\[IndentingNewLine]", 
 RowBox[{
  RowBox[{"Fig2PS", "=", 
   RowBox[{"ParallelTable", "[", "\[IndentingNewLine]", 
    RowBox[{
     RowBox[{
      RowBox[{"pvPS", "=", 
       RowBox[{"NDSolve", "[", 
        RowBox[{
         RowBox[{"{", "\[IndentingNewLine]", 
          RowBox[{
           RowBox[{
            RowBox[{
             RowBox[{"R1", "'"}], "[", "t", "]"}], "\[Equal]", 
            RowBox[{"Piecewise", "[", 
             RowBox[{"{", "\[IndentingNewLine]", 
              RowBox[{
               RowBox[{"{", 
                RowBox[{
                 RowBox[{
                  RowBox[{"r1", " ", 
                   RowBox[{"(", 
                    FractionBox[
                    RowBox[{"k1", "-", 
                    RowBox[{"R1", "[", "t", "]"}], "-", 
                    RowBox[{"\[Alpha]12", " ", 
                    RowBox[{"R2", "[", "t", "]"}]}]}], "k1"], ")"}], " ", 
                   RowBox[{"R1", "[", "t", "]"}]}], "-", 
                  RowBox[{
                   RowBox[{"(", 
                    FractionBox[
                    RowBox[{"q1", " ", "a1", " ", 
                    RowBox[{"R1", "[", "t", "]"}]}], 
                    RowBox[{"1", "+", 
                    RowBox[{"q1", " ", "h1", " ", "a1", " ", 
                    RowBox[{"R1", "[", "t", "]"}]}], "+", 
                    RowBox[{
                    RowBox[{"q2", "[", "t", "]"}], " ", "h2", " ", "a2", " ", 
                    
                    RowBox[{"R2", "[", "t", "]"}]}]}]], ")"}], 
                   RowBox[{"c", "[", "t", "]"}], " ", 
                   RowBox[{"(", 
                    RowBox[{
                    FractionBox["g", 
                    RowBox[{"c", "[", "t", "]"}]], "+", 
                    FractionBox[
                    RowBox[{
                    RowBox[{"q1", " ", "a1", " ", 
                    RowBox[{"R1", "[", "t", "]"}], " ", "f1"}], "+", 
                    RowBox[{
                    RowBox[{"q2", "[", "t", "]"}], " ", "a2", " ", 
                    RowBox[{"R2", "[", "t", "]"}], " ", "f2"}]}], 
                    RowBox[{
                    RowBox[{"q1", " ", "a1", " ", 
                    RowBox[{"R1", "[", "t", "]"}], " ", "F1"}], "+", 
                    RowBox[{
                    RowBox[{"q2", "[", "t", "]"}], " ", "a2", " ", 
                    RowBox[{"R2", "[", "t", "]"}], " ", "F2"}]}]]}], 
                    ")"}]}]}], ",", 
                 RowBox[{
                  RowBox[{
                   FractionBox["g", 
                    RowBox[{"c", "[", "t", "]"}]], "+", 
                   FractionBox[
                    RowBox[{
                    RowBox[{"q1", " ", "a1", " ", 
                    RowBox[{"R1", "[", "t", "]"}], " ", "f1"}], "+", 
                    RowBox[{
                    RowBox[{"q2", "[", "t", "]"}], " ", "a2", " ", 
                    RowBox[{"R2", "[", "t", "]"}], " ", "f2"}]}], 
                    RowBox[{
                    RowBox[{"q1", " ", "a1", " ", 
                    RowBox[{"R1", "[", "t", "]"}], " ", "F1"}], "+", 
                    RowBox[{
                    RowBox[{"q2", "[", "t", "]"}], " ", "a2", " ", 
                    RowBox[{"R2", "[", "t", "]"}], " ", "F2"}]}]]}], 
                  "\[LessEqual]", "1"}]}], "}"}], ",", "\[IndentingNewLine]", 
               
               RowBox[{"{", 
                RowBox[{
                 RowBox[{
                  RowBox[{"r1", " ", 
                   RowBox[{"(", 
                    FractionBox[
                    RowBox[{"k1", "-", 
                    RowBox[{"R1", "[", "t", "]"}], "-", 
                    RowBox[{"\[Alpha]12", " ", 
                    RowBox[{"R2", "[", "t", "]"}]}]}], "k1"], ")"}], " ", 
                   RowBox[{"R1", "[", "t", "]"}]}], "-", 
                  RowBox[{
                   RowBox[{"(", 
                    FractionBox[
                    RowBox[{"q1", " ", "a1", " ", 
                    RowBox[{"R1", "[", "t", "]"}]}], 
                    RowBox[{"1", "+", 
                    RowBox[{"q1", " ", "h1", " ", "a1", " ", 
                    RowBox[{"R1", "[", "t", "]"}]}], "+", 
                    RowBox[{
                    RowBox[{"q2", "[", "t", "]"}], " ", "h2", " ", "a2", " ", 
                    
                    RowBox[{"R2", "[", "t", "]"}]}]}]], ")"}], 
                   RowBox[{"c", "[", "t", "]"}]}]}], ",", 
                 RowBox[{
                  RowBox[{
                   FractionBox["g", 
                    RowBox[{"c", "[", "t", "]"}]], "+", 
                   FractionBox[
                    RowBox[{
                    RowBox[{"q1", " ", "a1", " ", 
                    RowBox[{"R1", "[", "t", "]"}], " ", "f1"}], "+", 
                    RowBox[{
                    RowBox[{"q2", "[", "t", "]"}], " ", "a2", " ", 
                    RowBox[{"R2", "[", "t", "]"}], " ", "f2"}]}], 
                    RowBox[{
                    RowBox[{"q1", " ", "a1", " ", 
                    RowBox[{"R1", "[", "t", "]"}], " ", "F1"}], "+", 
                    RowBox[{
                    RowBox[{"q2", "[", "t", "]"}], " ", "a2", " ", 
                    RowBox[{"R2", "[", "t", "]"}], " ", "F2"}]}]]}], ">", 
                  "1"}]}], "}"}]}], "}"}], "]"}]}], ",", 
           "\[IndentingNewLine]", 
           RowBox[{
            RowBox[{
             RowBox[{"R2", "'"}], "[", "t", "]"}], "\[Equal]", 
            RowBox[{"Piecewise", "[", 
             RowBox[{"{", "\[IndentingNewLine]", 
              RowBox[{
               RowBox[{"{", 
                RowBox[{
                 RowBox[{
                  RowBox[{"r2", " ", 
                   RowBox[{"(", 
                    FractionBox[
                    RowBox[{"k2", "-", 
                    RowBox[{"R2", "[", "t", "]"}], "-", 
                    RowBox[{"\[Alpha]21", " ", 
                    RowBox[{"R1", "[", "t", "]"}]}]}], "k2"], ")"}], " ", 
                   RowBox[{"R2", "[", "t", "]"}]}], "-", 
                  RowBox[{
                   RowBox[{"(", 
                    FractionBox[
                    RowBox[{
                    RowBox[{"q2", "[", "t", "]"}], " ", "a2", " ", 
                    RowBox[{"R2", "[", "t", "]"}]}], 
                    RowBox[{"1", "+", 
                    RowBox[{"q1", " ", "h1", " ", "a1", " ", 
                    RowBox[{"R1", "[", "t", "]"}]}], "+", 
                    RowBox[{
                    RowBox[{"q2", "[", "t", "]"}], " ", "h2", " ", "a2", " ", 
                    
                    RowBox[{"R2", "[", "t", "]"}]}]}]], ")"}], 
                   RowBox[{"c", "[", "t", "]"}], " ", 
                   RowBox[{"(", 
                    RowBox[{
                    FractionBox["g", 
                    RowBox[{"c", "[", "t", "]"}]], "+", 
                    FractionBox[
                    RowBox[{
                    RowBox[{"q1", " ", "a1", " ", 
                    RowBox[{"R1", "[", "t", "]"}], " ", "f1"}], "+", 
                    RowBox[{
                    RowBox[{"q2", "[", "t", "]"}], " ", "a2", " ", 
                    RowBox[{"R2", "[", "t", "]"}], " ", "f2"}]}], 
                    RowBox[{
                    RowBox[{"q1", " ", "a1", " ", 
                    RowBox[{"R1", "[", "t", "]"}], " ", "F1"}], "+", 
                    RowBox[{
                    RowBox[{"q2", "[", "t", "]"}], " ", "a2", " ", 
                    RowBox[{"R2", "[", "t", "]"}], " ", "F2"}]}]]}], 
                    ")"}]}]}], ",", 
                 RowBox[{
                  RowBox[{
                   FractionBox["g", 
                    RowBox[{"c", "[", "t", "]"}]], "+", 
                   FractionBox[
                    RowBox[{
                    RowBox[{"q1", " ", "a1", " ", 
                    RowBox[{"R1", "[", "t", "]"}], " ", "f1"}], "+", 
                    RowBox[{
                    RowBox[{"q2", "[", "t", "]"}], " ", "a2", " ", 
                    RowBox[{"R2", "[", "t", "]"}], " ", "f2"}]}], 
                    RowBox[{
                    RowBox[{"q1", " ", "a1", " ", 
                    RowBox[{"R1", "[", "t", "]"}], " ", "F1"}], "+", 
                    RowBox[{
                    RowBox[{"q2", "[", "t", "]"}], " ", "a2", " ", 
                    RowBox[{"R2", "[", "t", "]"}], " ", "F2"}]}]]}], 
                  "\[LessEqual]", "1"}]}], "}"}], ",", "\[IndentingNewLine]", 
               
               RowBox[{"{", 
                RowBox[{
                 RowBox[{
                  RowBox[{"r2", " ", 
                   RowBox[{"(", 
                    FractionBox[
                    RowBox[{"k2", "-", 
                    RowBox[{"R2", "[", "t", "]"}], "-", 
                    RowBox[{"\[Alpha]21", " ", 
                    RowBox[{"R1", "[", "t", "]"}]}]}], "k2"], ")"}], " ", 
                   RowBox[{"R2", "[", "t", "]"}]}], "-", 
                  RowBox[{
                   RowBox[{"(", 
                    FractionBox[
                    RowBox[{
                    RowBox[{"q2", "[", "t", "]"}], " ", "a2", " ", 
                    RowBox[{"R2", "[", "t", "]"}]}], 
                    RowBox[{"1", "+", 
                    RowBox[{"q1", " ", "h1", " ", "a1", " ", 
                    RowBox[{"R1", "[", "t", "]"}]}], "+", 
                    RowBox[{
                    RowBox[{"q2", "[", "t", "]"}], " ", "h2", " ", "a2", " ", 
                    
                    RowBox[{"R2", "[", "t", "]"}]}]}]], ")"}], 
                   RowBox[{"c", "[", "t", "]"}]}]}], ",", 
                 RowBox[{
                  RowBox[{
                   FractionBox["g", 
                    RowBox[{"c", "[", "t", "]"}]], "+", 
                   FractionBox[
                    RowBox[{
                    RowBox[{"q1", " ", "a1", " ", 
                    RowBox[{"R1", "[", "t", "]"}], " ", "f1"}], "+", 
                    RowBox[{
                    RowBox[{"q2", "[", "t", "]"}], " ", "a2", " ", 
                    RowBox[{"R2", "[", "t", "]"}], " ", "f2"}]}], 
                    RowBox[{
                    RowBox[{"q1", " ", "a1", " ", 
                    RowBox[{"R1", "[", "t", "]"}], " ", "F1"}], "+", 
                    RowBox[{
                    RowBox[{"q2", "[", "t", "]"}], " ", "a2", " ", 
                    RowBox[{"R2", "[", "t", "]"}], " ", "F2"}]}]]}], ">", 
                  "1"}]}], "}"}]}], "}"}], "]"}]}], ",", 
           "\[IndentingNewLine]", 
           RowBox[{
            RowBox[{
             RowBox[{"c", "'"}], "[", "t", "]"}], "\[Equal]", 
            RowBox[{"Piecewise", "[", 
             RowBox[{"{", "\[IndentingNewLine]", 
              RowBox[{
               RowBox[{"{", 
                RowBox[{
                 RowBox[{
                  RowBox[{"(", 
                   RowBox[{
                    RowBox[{"b", " ", 
                    RowBox[{"(", 
                    RowBox[{
                    FractionBox["g", 
                    RowBox[{"c", "[", "t", "]"}]], "+", 
                    FractionBox[
                    RowBox[{
                    RowBox[{"q1", " ", "a1", " ", 
                    RowBox[{"R1", "[", "t", "]"}], " ", "f1"}], "+", 
                    RowBox[{
                    RowBox[{"q2", "[", "t", "]"}], " ", "a2", " ", 
                    RowBox[{"R2", "[", "t", "]"}], " ", "f2"}]}], 
                    RowBox[{
                    RowBox[{"q1", " ", "a1", " ", 
                    RowBox[{"R1", "[", "t", "]"}], " ", "F1"}], "+", 
                    RowBox[{
                    RowBox[{"q2", "[", "t", "]"}], " ", "a2", " ", 
                    RowBox[{"R2", "[", "t", "]"}], " ", "F2"}]}]]}], ")"}], 
                    " ", 
                    RowBox[{"(", 
                    RowBox[{
                    FractionBox[
                    RowBox[{"\[CurlyEpsilon]1", " ", "q1", " ", "a1", " ", 
                    RowBox[{"R1", "[", "t", "]"}]}], 
                    RowBox[{"1", "+", 
                    RowBox[{"q1", " ", "h1", " ", "a1", " ", 
                    RowBox[{"R1", "[", "t", "]"}]}], "+", 
                    RowBox[{
                    RowBox[{"q2", "[", "t", "]"}], " ", "h2", " ", "a2", " ", 
                    
                    RowBox[{"R2", "[", "t", "]"}]}]}]], "+", 
                    FractionBox[
                    RowBox[{"\[CurlyEpsilon]2", " ", 
                    RowBox[{"q2", "[", "t", "]"}], " ", "a2", " ", 
                    RowBox[{"R2", "[", "t", "]"}]}], 
                    RowBox[{"1", "+", 
                    RowBox[{"q1", " ", "h1", " ", "a1", " ", 
                    RowBox[{"R1", "[", "t", "]"}]}], "+", 
                    RowBox[{
                    RowBox[{"q2", "[", "t", "]"}], " ", "h2", " ", "a2", " ", 
                    
                    RowBox[{"R2", "[", "t", "]"}]}]}]]}], ")"}]}], "-", "d"}],
                    ")"}], " ", 
                  RowBox[{"c", "[", "t", "]"}]}], ",", 
                 RowBox[{
                  RowBox[{
                   FractionBox["g", 
                    RowBox[{"c", "[", "t", "]"}]], "+", 
                   FractionBox[
                    RowBox[{
                    RowBox[{"q1", " ", "a1", " ", 
                    RowBox[{"R1", "[", "t", "]"}], " ", "f1"}], "+", 
                    RowBox[{
                    RowBox[{"q2", "[", "t", "]"}], " ", "a2", " ", 
                    RowBox[{"R2", "[", "t", "]"}], " ", "f2"}]}], 
                    RowBox[{
                    RowBox[{"q1", " ", "a1", " ", 
                    RowBox[{"R1", "[", "t", "]"}], " ", "F1"}], "+", 
                    RowBox[{
                    RowBox[{"q2", "[", "t", "]"}], " ", "a2", " ", 
                    RowBox[{"R2", "[", "t", "]"}], " ", "F2"}]}]]}], 
                  "\[LessEqual]", "1"}]}], "}"}], ",", "\[IndentingNewLine]", 
               
               RowBox[{"{", 
                RowBox[{
                 RowBox[{
                  RowBox[{"(", 
                   RowBox[{
                    RowBox[{"b", " ", 
                    RowBox[{"(", 
                    RowBox[{
                    FractionBox[
                    RowBox[{"\[CurlyEpsilon]1", " ", "q1", " ", "a1", " ", 
                    RowBox[{"R1", "[", "t", "]"}]}], 
                    RowBox[{"1", "+", 
                    RowBox[{"q1", " ", "h1", " ", "a1", " ", 
                    RowBox[{"R1", "[", "t", "]"}]}], "+", 
                    RowBox[{
                    RowBox[{"q2", "[", "t", "]"}], " ", "h2", " ", "a2", " ", 
                    
                    RowBox[{"R2", "[", "t", "]"}]}]}]], "+", 
                    FractionBox[
                    RowBox[{"\[CurlyEpsilon]2", " ", 
                    RowBox[{"q2", "[", "t", "]"}], " ", "a2", " ", 
                    RowBox[{"R2", "[", "t", "]"}]}], 
                    RowBox[{"1", "+", 
                    RowBox[{"q1", " ", "h1", " ", "a1", " ", 
                    RowBox[{"R1", "[", "t", "]"}]}], "+", 
                    RowBox[{
                    RowBox[{"q2", "[", "t", "]"}], " ", "h2", " ", "a2", " ", 
                    
                    RowBox[{"R2", "[", "t", "]"}]}]}]]}], ")"}]}], "-", "d"}],
                    ")"}], " ", 
                  RowBox[{"c", "[", "t", "]"}]}], ",", 
                 RowBox[{
                  RowBox[{
                   FractionBox["g", 
                    RowBox[{"c", "[", "t", "]"}]], "+", 
                   FractionBox[
                    RowBox[{
                    RowBox[{"q1", " ", "a1", " ", 
                    RowBox[{"R1", "[", "t", "]"}], " ", "f1"}], "+", 
                    RowBox[{
                    RowBox[{"q2", "[", "t", "]"}], " ", "a2", " ", 
                    RowBox[{"R2", "[", "t", "]"}], " ", "f2"}]}], 
                    RowBox[{
                    RowBox[{"q1", " ", "a1", " ", 
                    RowBox[{"R1", "[", "t", "]"}], " ", "F1"}], "+", 
                    RowBox[{
                    RowBox[{"q2", "[", "t", "]"}], " ", "a2", " ", 
                    RowBox[{"R2", "[", "t", "]"}], " ", "F2"}]}]]}], ">", 
                  "1"}]}], "}"}]}], "}"}], "]"}]}], ",", 
           "\[IndentingNewLine]", 
           RowBox[{
            RowBox[{
             RowBox[{"q2", "'"}], "[", "t", "]"}], "\[Equal]", "0"}], ",", 
           "\[IndentingNewLine]", 
           RowBox[{
            RowBox[{"R1", "[", "0", "]"}], "\[Equal]", "15"}], ",", 
           "\[IndentingNewLine]", 
           RowBox[{
            RowBox[{"R2", "[", "0", "]"}], "\[Equal]", "15"}], ",", 
           "\[IndentingNewLine]", 
           RowBox[{
            RowBox[{"c", "[", "0", "]"}], "\[Equal]", "15"}], ",", 
           "\[IndentingNewLine]", 
           RowBox[{
            RowBox[{"q2", "[", "0", "]"}], "\[Equal]", "0"}], ",", 
           "\[IndentingNewLine]", 
           RowBox[{"WhenEvent", "[", 
            RowBox[{
             RowBox[{
              RowBox[{"R1", "[", "t", "]"}], "<", 
              RowBox[{
               FractionBox["\[CurlyEpsilon]2", 
                RowBox[{"a1", " ", "h1", " ", "h2", " ", 
                 RowBox[{"(", 
                  RowBox[{
                   RowBox[{"\[CurlyEpsilon]1", "/", "h1"}], "-", 
                   RowBox[{"\[CurlyEpsilon]2", "/", "h2"}]}], ")"}]}]], "-", 
               RowBox[{"1", "/", "30"}]}]}], ",", 
             RowBox[{"{", 
              RowBox[{
               RowBox[{"q2", "[", "t", "]"}], "\[Rule]", "1"}], "}"}], ",", 
             RowBox[{
             "\"\<LocationMethod\>\"", "\[Rule]", "\"\<StepBegin\>\""}], ",", 
             
             RowBox[{
             "\"\<DetectionMethod\>\"", "\[Rule]", 
              "\"\<Interpolation\>\""}]}], "]"}], ",", "\[IndentingNewLine]", 
           
           RowBox[{"WhenEvent", "[", 
            RowBox[{
             RowBox[{
              RowBox[{"R1", "[", "t", "]"}], ">", 
              RowBox[{
               FractionBox["\[CurlyEpsilon]2", 
                RowBox[{"a1", " ", "h1", " ", "h2", " ", 
                 RowBox[{"(", 
                  RowBox[{
                   RowBox[{"\[CurlyEpsilon]1", "/", "h1"}], "-", 
                   RowBox[{"\[CurlyEpsilon]2", "/", "h2"}]}], ")"}]}]], "+", 
               RowBox[{"1", "/", "30"}]}]}], ",", 
             RowBox[{"{", 
              RowBox[{
               RowBox[{"q2", "[", "t", "]"}], "\[Rule]", "0"}], "}"}], ",", 
             RowBox[{
             "\"\<LocationMethod\>\"", "\[Rule]", "\"\<StepBegin\>\""}], ",", 
             
             RowBox[{
             "\"\<DetectionMethod\>\"", "\[Rule]", 
              "\"\<Interpolation\>\""}]}], "]"}]}], "\[IndentingNewLine]", 
          "}"}], ",", "\[IndentingNewLine]", 
         RowBox[{"{", 
          RowBox[{"R1", ",", "R2", ",", "c", ",", "q2"}], "}"}], ",", 
         "\[IndentingNewLine]", 
         RowBox[{"{", 
          RowBox[{"t", ",", "0", ",", "length"}], "}"}], ",", 
         "\[IndentingNewLine]", 
         RowBox[{"(*", 
          RowBox[{
           RowBox[{"Method", "\[Rule]", 
            RowBox[{"{", 
             RowBox[{
             "\"\<EquationSimplification\>\"", "\[Rule]", 
              "\"\<Residual\>\""}], "}"}]}], ","}], "*)"}], 
         "\[IndentingNewLine]", 
         RowBox[{"MaxSteps", "\[Rule]", "\[Infinity]"}], ",", 
         "\[IndentingNewLine]", 
         RowBox[{"WorkingPrecision", "\[Rule]", "70"}], ",", 
         RowBox[{"PrecisionGoal", "\[Rule]", "10"}]}], "]"}]}], ";", 
      "\[IndentingNewLine]", 
      RowBox[{"{", 
       RowBox[{
       "f1", ",", "\[IndentingNewLine]", "f2", ",", "\[IndentingNewLine]", 
        RowBox[{"\[CurlyEpsilon]2", "/", "h2"}], ",", "\[IndentingNewLine]", 
        RowBox[{"Max", "[", 
         RowBox[{"Flatten", "[", 
          RowBox[{"Table", "[", 
           RowBox[{
            RowBox[{"Evaluate", "[", 
             RowBox[{
              RowBox[{"R1", "[", "t", "]"}], "/.", "pvPS"}], "]"}], ",", 
            RowBox[{"{", 
             RowBox[{"t", ",", 
              RowBox[{"Ceiling", "[", 
               RowBox[{"2", " ", 
                RowBox[{"length", "/", "3"}]}], "]"}], ",", "length"}], 
             "}"}]}], "]"}], "]"}], "]"}], ",", "\[IndentingNewLine]", 
        RowBox[{"Min", "[", 
         RowBox[{"Flatten", "[", 
          RowBox[{"Table", "[", 
           RowBox[{
            RowBox[{"Evaluate", "[", 
             RowBox[{
              RowBox[{"R1", "[", "t", "]"}], "/.", "pvPS"}], "]"}], ",", 
            RowBox[{"{", 
             RowBox[{"t", ",", 
              RowBox[{"Ceiling", "[", 
               RowBox[{"2", " ", 
                RowBox[{"length", "/", "3"}]}], "]"}], ",", "length"}], 
             "}"}]}], "]"}], "]"}], "]"}], ",", "\[IndentingNewLine]", 
        RowBox[{
         RowBox[{"Max", "[", 
          RowBox[{"Flatten", "[", 
           RowBox[{"Table", "[", 
            RowBox[{
             RowBox[{"Evaluate", "[", 
              RowBox[{
               RowBox[{"R1", "[", "t", "]"}], "/.", "pvPS"}], "]"}], ",", 
             RowBox[{"{", 
              RowBox[{"t", ",", 
               RowBox[{"Ceiling", "[", 
                RowBox[{"2", " ", 
                 RowBox[{"length", "/", "3"}]}], "]"}], ",", "length"}], 
              "}"}]}], "]"}], "]"}], "]"}], "-", 
         RowBox[{"Min", "[", 
          RowBox[{"Flatten", "[", 
           RowBox[{"Table", "[", 
            RowBox[{
             RowBox[{"Evaluate", "[", 
              RowBox[{
               RowBox[{"R1", "[", "t", "]"}], "/.", "pvPS"}], "]"}], ",", 
             RowBox[{"{", 
              RowBox[{"t", ",", 
               RowBox[{"Ceiling", "[", 
                RowBox[{"2", " ", 
                 RowBox[{"length", "/", "3"}]}], "]"}], ",", "length"}], 
              "}"}]}], "]"}], "]"}], "]"}]}], ",", "\[IndentingNewLine]", 
        RowBox[{"Max", "[", 
         RowBox[{"Flatten", "[", 
          RowBox[{"Table", "[", 
           RowBox[{
            RowBox[{"Evaluate", "[", 
             RowBox[{
              RowBox[{"R2", "[", "t", "]"}], "/.", "pvPS"}], "]"}], ",", 
            RowBox[{"{", 
             RowBox[{"t", ",", 
              RowBox[{"Ceiling", "[", 
               RowBox[{"2", " ", 
                RowBox[{"length", "/", "3"}]}], "]"}], ",", "length"}], 
             "}"}]}], "]"}], "]"}], "]"}], ",", "\[IndentingNewLine]", 
        RowBox[{"Min", "[", 
         RowBox[{"Flatten", "[", 
          RowBox[{"Table", "[", 
           RowBox[{
            RowBox[{"Evaluate", "[", 
             RowBox[{
              RowBox[{"R2", "[", "t", "]"}], "/.", "pvPS"}], "]"}], ",", 
            RowBox[{"{", 
             RowBox[{"t", ",", 
              RowBox[{"Ceiling", "[", 
               RowBox[{"2", " ", 
                RowBox[{"length", "/", "3"}]}], "]"}], ",", "length"}], 
             "}"}]}], "]"}], "]"}], "]"}], ",", "\[IndentingNewLine]", 
        RowBox[{
         RowBox[{"Max", "[", 
          RowBox[{"Flatten", "[", 
           RowBox[{"Table", "[", 
            RowBox[{
             RowBox[{"Evaluate", "[", 
              RowBox[{
               RowBox[{"R2", "[", "t", "]"}], "/.", "pvPS"}], "]"}], ",", 
             RowBox[{"{", 
              RowBox[{"t", ",", 
               RowBox[{"Ceiling", "[", 
                RowBox[{"2", " ", 
                 RowBox[{"length", "/", "3"}]}], "]"}], ",", "length"}], 
              "}"}]}], "]"}], "]"}], "]"}], "-", 
         RowBox[{"Min", "[", 
          RowBox[{"Flatten", "[", 
           RowBox[{"Table", "[", 
            RowBox[{
             RowBox[{"Evaluate", "[", 
              RowBox[{
               RowBox[{"R2", "[", "t", "]"}], "/.", "pvPS"}], "]"}], ",", 
             RowBox[{"{", 
              RowBox[{"t", ",", 
               RowBox[{"Ceiling", "[", 
                RowBox[{"2", " ", 
                 RowBox[{"length", "/", "3"}]}], "]"}], ",", "length"}], 
              "}"}]}], "]"}], "]"}], "]"}]}], ",", "\[IndentingNewLine]", 
        RowBox[{"Max", "[", 
         RowBox[{"Flatten", "[", 
          RowBox[{"Table", "[", 
           RowBox[{
            RowBox[{"Evaluate", "[", 
             RowBox[{
              RowBox[{"c", "[", "t", "]"}], "/.", "pvPS"}], "]"}], ",", 
            RowBox[{"{", 
             RowBox[{"t", ",", 
              RowBox[{"Ceiling", "[", 
               RowBox[{"2", " ", 
                RowBox[{"length", "/", "3"}]}], "]"}], ",", "length"}], 
             "}"}]}], "]"}], "]"}], "]"}], ",", "\[IndentingNewLine]", 
        RowBox[{"Min", "[", 
         RowBox[{"Flatten", "[", 
          RowBox[{"Table", "[", 
           RowBox[{
            RowBox[{"Evaluate", "[", 
             RowBox[{
              RowBox[{"c", "[", "t", "]"}], "/.", "pvPS"}], "]"}], ",", 
            RowBox[{"{", 
             RowBox[{"t", ",", 
              RowBox[{"Ceiling", "[", 
               RowBox[{"2", " ", 
                RowBox[{"length", "/", "3"}]}], "]"}], ",", "length"}], 
             "}"}]}], "]"}], "]"}], "]"}], ",", "\[IndentingNewLine]", 
        RowBox[{
         RowBox[{"Max", "[", 
          RowBox[{"Flatten", "[", 
           RowBox[{"Table", "[", 
            RowBox[{
             RowBox[{"Evaluate", "[", 
              RowBox[{
               RowBox[{"c", "[", "t", "]"}], "/.", "pvPS"}], "]"}], ",", 
             RowBox[{"{", 
              RowBox[{"t", ",", 
               RowBox[{"Ceiling", "[", 
                RowBox[{"2", " ", 
                 RowBox[{"length", "/", "3"}]}], "]"}], ",", "length"}], 
              "}"}]}], "]"}], "]"}], "]"}], "-", 
         RowBox[{"Min", "[", 
          RowBox[{"Flatten", "[", 
           RowBox[{"Table", "[", 
            RowBox[{
             RowBox[{"Evaluate", "[", 
              RowBox[{
               RowBox[{"c", "[", "t", "]"}], "/.", "pvPS"}], "]"}], ",", 
             RowBox[{"{", 
              RowBox[{"t", ",", 
               RowBox[{"Ceiling", "[", 
                RowBox[{"2", " ", 
                 RowBox[{"length", "/", "3"}]}], "]"}], ",", "length"}], 
              "}"}]}], "]"}], "]"}], "]"}]}]}], "\[IndentingNewLine]", 
       "}"}]}], "\[IndentingNewLine]", ",", 
     RowBox[{"{", 
      RowBox[{"h2", ",", 
       RowBox[{"{", 
        RowBox[{
         RowBox[{"125", "/", "100"}], ",", 
         RowBox[{"220", "/", "100"}], ",", 
         RowBox[{"1000", "/", "100"}], ",", 
         RowBox[{"170", "/", "100"}]}], "}"}]}], "}"}], ",", 
     RowBox[{"{", 
      RowBox[{"f1", ",", 
       RowBox[{"1", "/", "100"}], ",", 
       RowBox[{"99", "/", "100"}], ",", "steps"}], "}"}], ",", 
     RowBox[{"{", 
      RowBox[{"f2", ",", 
       RowBox[{"1", "/", "100"}], ",", 
       RowBox[{"99", "/", "100"}], ",", "steps"}], "}"}]}], "]"}]}], 
  ";"}], "\[IndentingNewLine]"}], "Input",
 CellChangeTimes->{
  3.665748200989952*^9, {3.665749141981925*^9, 3.665749169368897*^9}, {
   3.665749231121469*^9, 3.665749439228891*^9}, {3.665749471382615*^9, 
   3.665749511420336*^9}, {3.665749557311653*^9, 3.665749709065398*^9}, {
   3.6657497692210503`*^9, 3.665749769605451*^9}, {3.665749809068892*^9, 
   3.66574996232498*^9}, {3.665750018864539*^9, 3.665750033887804*^9}, {
   3.665750093921857*^9, 3.665750310366633*^9}, {3.665750344781858*^9, 
   3.665750382289188*^9}, {3.6657504150485888`*^9, 3.665750450550214*^9}, {
   3.665750513146793*^9, 3.665750518489849*^9}, {3.6657505754479027`*^9, 
   3.6657506160999413`*^9}, {3.6657507090918922`*^9, 
   3.6657507310664387`*^9}, {3.665750761295642*^9, 3.665750765599201*^9}, {
   3.66575082637609*^9, 3.665750827165227*^9}, {3.6657508596792097`*^9, 
   3.665750897045582*^9}, {3.665750954355708*^9, 3.665750956526486*^9}, {
   3.665751197233637*^9, 3.665751226845396*^9}, 3.665751408791933*^9, {
   3.665751452863287*^9, 3.665751452924459*^9}, {3.665751482953144*^9, 
   3.665751565437055*^9}, {3.6657517958413687`*^9, 3.66575180247027*^9}, {
   3.665751863859714*^9, 3.665752142054337*^9}, {3.665752225338818*^9, 
   3.665752230015682*^9}, {3.665752636605377*^9, 3.665752638262335*^9}, 
   3.665752670954302*^9, {3.665752768026552*^9, 3.665752827210505*^9}, {
   3.665752867166915*^9, 3.665753056874587*^9}, {3.665753132737418*^9, 
   3.665753142814528*^9}, {3.665753254369665*^9, 3.665753331828824*^9}, {
   3.6657534169673347`*^9, 3.6657534803495283`*^9}, {3.665753540377844*^9, 
   3.665753632456524*^9}, {3.6657536750165453`*^9, 3.6657537740858517`*^9}, {
   3.665753813336851*^9, 3.665753827798399*^9}, {3.665753860467422*^9, 
   3.665753879445245*^9}, {3.665753917076564*^9, 3.6657539336815233`*^9}, {
   3.6657540997820463`*^9, 3.6657541012824*^9}, {3.6657541960407667`*^9, 
   3.665754271671577*^9}, {3.665754513848387*^9, 3.6657545144496393`*^9}, {
   3.665754654724119*^9, 3.665754685720274*^9}, {3.665754761439067*^9, 
   3.6657547615387774`*^9}, {3.665755065094746*^9, 3.665755094430263*^9}, {
   3.6657551659351997`*^9, 3.6657551661012087`*^9}, {3.6657552149338913`*^9, 
   3.665755272138906*^9}, {3.6657553513893127`*^9, 3.66575542047805*^9}, {
   3.665755533931533*^9, 3.6657555353641253`*^9}, {3.6657555794061947`*^9, 
   3.6657556096750603`*^9}, {3.665755646893292*^9, 3.665755648163313*^9}, {
   3.665755705915476*^9, 3.665755709189934*^9}, {3.66575581869468*^9, 
   3.665755820248625*^9}, {3.66575588734664*^9, 3.665755945319339*^9}, {
   3.665756028307939*^9, 3.66575602897781*^9}, {3.665756131086421*^9, 
   3.6657561331575527`*^9}, {3.665756204925744*^9, 3.665756205225973*^9}, {
   3.665756370738338*^9, 3.665756403923793*^9}, {3.665756455290132*^9, 
   3.665756493168943*^9}, {3.665756552062901*^9, 3.665756552137198*^9}, 
   3.665756589876594*^9, {3.66575663311158*^9, 3.665756635990073*^9}, {
   3.665756901925947*^9, 3.6657569221030197`*^9}, {3.665756958807926*^9, 
   3.6657569841912947`*^9}, 3.665757030550335*^9, {3.6657570994174347`*^9, 
   3.665757132652087*^9}, {3.665757213446711*^9, 3.665757213933915*^9}, {
   3.665757245540468*^9, 3.665757247850396*^9}, {3.665757646045821*^9, 
   3.6657576478304234`*^9}, {3.665758113718046*^9, 3.665758126715392*^9}, {
   3.665758171938386*^9, 3.665758173102498*^9}, {3.66575832487429*^9, 
   3.665758343891563*^9}, {3.6657584015755672`*^9, 3.665758456276155*^9}, {
   3.6657590345684757`*^9, 3.665759101700193*^9}, {3.665759402043531*^9, 
   3.665759447464226*^9}, {3.6657595040602694`*^9, 3.6657595743604507`*^9}, {
   3.665759646638316*^9, 3.665759654481456*^9}, {3.665759778426862*^9, 
   3.6657597990471783`*^9}, {3.6657599591747417`*^9, 3.665760005335638*^9}, {
   3.665760092597815*^9, 3.665760108492661*^9}, {3.665760191180979*^9, 
   3.665760234541788*^9}, {3.665760280726171*^9, 3.6657603082687683`*^9}, {
   3.665760346310461*^9, 3.665760409696474*^9}, {3.665760449914036*^9, 
   3.665760463698275*^9}, {3.6657605085718412`*^9, 3.665760572611223*^9}, {
   3.665760606857367*^9, 3.665760625804885*^9}, {3.665760705899251*^9, 
   3.665760718657709*^9}, {3.6657608530710077`*^9, 3.665760909901094*^9}, {
   3.665760960919715*^9, 3.665760970907282*^9}, {3.665761048516615*^9, 
   3.665761072160151*^9}, {3.665761235732236*^9, 3.665761322349633*^9}, {
   3.6657615173351707`*^9, 3.66576154886285*^9}, {3.665761721609037*^9, 
   3.66576174560783*^9}, {3.665761779406796*^9, 3.6657618886289473`*^9}, 
   3.6657619332543488`*^9, {3.6657619655661993`*^9, 3.665761984444291*^9}, {
   3.665762025634219*^9, 3.665762093339182*^9}, {3.665762124318015*^9, 
   3.665762125340498*^9}, {3.665762183527258*^9, 3.6657621836386147`*^9}, {
   3.6657622138972387`*^9, 3.665762243812314*^9}, {3.665762299923872*^9, 
   3.665762338462819*^9}, {3.665762571468895*^9, 3.66576262799827*^9}, {
   3.665762687306777*^9, 3.665762688005474*^9}, {3.665762806578796*^9, 
   3.665762847241634*^9}, {3.665762879938942*^9, 3.665762889402169*^9}, {
   3.665762922599069*^9, 3.6657629320871153`*^9}, {3.665763008862034*^9, 
   3.665763008965192*^9}, {3.665763119597892*^9, 3.665763149977529*^9}, {
   3.6657631805843763`*^9, 3.665763181974524*^9}, {3.665763217239731*^9, 
   3.665763219049835*^9}, {3.665763280261731*^9, 3.665763290433922*^9}, {
   3.665763704408464*^9, 3.665763704510783*^9}, {3.665763754318823*^9, 
   3.665763758590767*^9}, {3.665763796161529*^9, 3.66576379625504*^9}, {
   3.6657638556185083`*^9, 3.665763868239337*^9}, {3.665763911462188*^9, 
   3.665763920719034*^9}, {3.665765144616685*^9, 3.665765243656395*^9}, {
   3.665765394604411*^9, 3.665765427551922*^9}, {3.66576603525325*^9, 
   3.665766035603651*^9}, {3.665766073694591*^9, 3.665766092564754*^9}, {
   3.665766402767178*^9, 3.665766420606662*^9}, {3.665766529155107*^9, 
   3.665766541311386*^9}, {3.665766798805996*^9, 3.665766860556199*^9}, {
   3.665766897108205*^9, 3.66576693824787*^9}, {3.6657678789776278`*^9, 
   3.665767880232669*^9}, {3.665769157902391*^9, 3.665769255032556*^9}, {
   3.6657704829845247`*^9, 3.6657704832397957`*^9}, {3.665814364925145*^9, 
   3.665814417387535*^9}, {3.6658144491549377`*^9, 3.66581444923936*^9}, {
   3.665814503299328*^9, 3.665814531120167*^9}, {3.6658146433237534`*^9, 
   3.6658146746524153`*^9}, {3.6658147266115017`*^9, 3.665814810197144*^9}, {
   3.665815023986916*^9, 3.6658150501684217`*^9}, {3.665815081621488*^9, 
   3.665815110448016*^9}, {3.6658154380742273`*^9, 3.665815659764423*^9}, {
   3.665815715127769*^9, 3.665815777988532*^9}, {3.665816982412711*^9, 
   3.665816994886476*^9}, {3.665817061204508*^9, 3.665817123986011*^9}, {
   3.6658171670122766`*^9, 3.6658171686053753`*^9}, {3.665817253192107*^9, 
   3.665817372919148*^9}, {3.6658175383944063`*^9, 3.665817563183423*^9}, {
   3.6658175984525347`*^9, 3.665817644029965*^9}, {3.665817675606057*^9, 
   3.665817746872571*^9}, {3.665817856127563*^9, 3.665818054249411*^9}, {
   3.6658181010532007`*^9, 3.665818159081559*^9}, {3.665818193504033*^9, 
   3.665818195623467*^9}, {3.665818229660976*^9, 3.665818233886979*^9}, {
   3.665818350456917*^9, 3.665818353216853*^9}, {3.6658186807574863`*^9, 
   3.665818719179924*^9}, {3.665818788427951*^9, 3.6658187884951077`*^9}, {
   3.665818850822106*^9, 3.665818917728833*^9}, {3.665818979061764*^9, 
   3.665819048629451*^9}, {3.6658191339681807`*^9, 3.665819179583486*^9}, {
   3.665819478116276*^9, 3.6658195291433153`*^9}, {3.6658195593093033`*^9, 
   3.665819596690733*^9}, {3.665819922504321*^9, 3.665819922598488*^9}, {
   3.6658204346036882`*^9, 3.665820473071278*^9}, {3.6658205231408033`*^9, 
   3.665820529923238*^9}, 3.665820681214591*^9, {3.6658207438706827`*^9, 
   3.6658207656915627`*^9}, {3.6658209701466227`*^9, 3.665820970220585*^9}, {
   3.6658215222936983`*^9, 3.6658215251814117`*^9}, {3.665821556421105*^9, 
   3.665821556499321*^9}, {3.665822115101918*^9, 3.665822253918138*^9}, {
   3.665822762204379*^9, 3.6658227768393087`*^9}, {3.665823333382895*^9, 
   3.66582334034744*^9}, {3.6658234927885323`*^9, 3.665823499861331*^9}, {
   3.6658235375882683`*^9, 3.665823537685184*^9}, 3.6658251045954657`*^9, {
   3.665825148615844*^9, 3.6658252058206377`*^9}, {3.665825250026608*^9, 
   3.6658252672814617`*^9}, {3.665839557481864*^9, 3.665839578329546*^9}, {
   3.665839692058593*^9, 3.665839720547814*^9}, {3.665840170290944*^9, 
   3.665840171031608*^9}, {3.665840386551114*^9, 3.665840386673739*^9}, {
   3.665840542803504*^9, 3.665840547394925*^9}, {3.6658408352873573`*^9, 
   3.665840843745182*^9}, {3.6658466896167517`*^9, 3.665846693034459*^9}, {
   3.665847024717709*^9, 3.665847058835462*^9}, {3.665847198244647*^9, 
   3.665847199739752*^9}, {3.66584738028581*^9, 3.665847467703601*^9}, {
   3.6658475605638123`*^9, 3.6658477194259872`*^9}, {3.665847971620874*^9, 
   3.665847971739408*^9}, {3.665849050845009*^9, 3.665849052932754*^9}, {
   3.6658496554352293`*^9, 3.665849688660009*^9}, {3.6658513461389027`*^9, 
   3.665851349235002*^9}, {3.665909118670795*^9, 3.665909126141127*^9}, {
   3.6687489890074463`*^9, 3.668748997413374*^9}, {3.6687491060999727`*^9, 
   3.668749160231395*^9}, {3.668749253175948*^9, 3.668749262280286*^9}, {
   3.6687493012555523`*^9, 3.668749307261919*^9}, {3.6687495780958557`*^9, 
   3.668749578156991*^9}, {3.6687625615974894`*^9, 3.668762562364119*^9}, {
   3.674824375584608*^9, 3.674824375839711*^9}, {3.674824498917808*^9, 
   3.674824519365631*^9}, {3.67482461174286*^9, 3.67482461744563*^9}, {
   3.674982306626878*^9, 3.674982306695918*^9}, {3.675155565960268*^9, 
   3.6751555660313463`*^9}, {3.675155680629088*^9, 3.6751556841209307`*^9}, {
   3.6751558019747334`*^9, 3.675155807344882*^9}}],

Cell[CellGroupData[{

Cell[BoxData[
 RowBox[{"{", 
  RowBox[{
   RowBox[{"ListDensityPlot", "[", 
    RowBox[{
     RowBox[{"Transpose", "[", 
      RowBox[{"{", 
       RowBox[{
        RowBox[{
         RowBox[{
          RowBox[{"Transpose", "[", 
           RowBox[{"Flatten", "[", 
            RowBox[{"Fig2PS", ",", "2"}], "]"}], "]"}], "[", 
          RowBox[{"[", "1", "]"}], "]"}], "[", 
         RowBox[{"[", "positionInedible", "]"}], "]"}], ",", 
        RowBox[{
         RowBox[{
          RowBox[{"Transpose", "[", 
           RowBox[{"Flatten", "[", 
            RowBox[{"Fig2PS", ",", "2"}], "]"}], "]"}], "[", 
          RowBox[{"[", "2", "]"}], "]"}], "[", 
         RowBox[{"[", "positionInedible", "]"}], "]"}], ",", 
        RowBox[{
         RowBox[{
          RowBox[{"Transpose", "[", 
           RowBox[{"Flatten", "[", 
            RowBox[{"Fig2PS", ",", "2"}], "]"}], "]"}], "[", 
          RowBox[{"[", "6", "]"}], "]"}], "[", 
         RowBox[{"[", "positionInedible", "]"}], "]"}]}], 
       "\[IndentingNewLine]", "}"}], "]"}], ",", 
     RowBox[{"InterpolationOrder", "\[Rule]", "1"}], ",", 
     RowBox[{"ColorFunction", "\[Rule]", "\"\<SolarColors\>\""}], ",", 
     RowBox[{"PlotLegends", "\[Rule]", "Automatic"}], ",", 
     RowBox[{"MeshFunctions", "\[Rule]", 
      RowBox[{"{", 
       RowBox[{"Function", "[", 
        RowBox[{
         RowBox[{"{", 
          RowBox[{"x", ",", "y", ",", "z"}], "}"}], ",", "z"}], "]"}], 
       "}"}]}], ",", 
     RowBox[{"MeshStyle", "\[Rule]", 
      RowBox[{"Directive", "[", 
       RowBox[{"Dashed", ",", "Gray"}], "]"}]}], ",", 
     RowBox[{"PlotRange", "\[Rule]", "All"}], ",", 
     RowBox[{"LabelStyle", "\[Rule]", 
      RowBox[{"(", 
       RowBox[{"FontSize", "\[Rule]", "16"}], ")"}]}]}], "]"}], ",", 
   "\[IndentingNewLine]", 
   RowBox[{"ListDensityPlot", "[", 
    RowBox[{
     RowBox[{"Transpose", "[", 
      RowBox[{"{", 
       RowBox[{
        RowBox[{
         RowBox[{
          RowBox[{"Transpose", "[", 
           RowBox[{"Flatten", "[", 
            RowBox[{"Fig2PS", ",", "2"}], "]"}], "]"}], "[", 
          RowBox[{"[", "1", "]"}], "]"}], "[", 
         RowBox[{"[", "positionUnpalatable", "]"}], "]"}], ",", 
        RowBox[{
         RowBox[{
          RowBox[{"Transpose", "[", 
           RowBox[{"Flatten", "[", 
            RowBox[{"Fig2PS", ",", "2"}], "]"}], "]"}], "[", 
          RowBox[{"[", "2", "]"}], "]"}], "[", 
         RowBox[{"[", "positionUnpalatable", "]"}], "]"}], ",", 
        RowBox[{
         RowBox[{
          RowBox[{"Transpose", "[", 
           RowBox[{"Flatten", "[", 
            RowBox[{"Fig2PS", ",", "2"}], "]"}], "]"}], "[", 
          RowBox[{"[", "6", "]"}], "]"}], "[", 
         RowBox[{"[", "positionUnpalatable", "]"}], "]"}]}], 
       "\[IndentingNewLine]", "}"}], "]"}], ",", 
     RowBox[{"InterpolationOrder", "\[Rule]", "1"}], ",", 
     RowBox[{"ColorFunction", "\[Rule]", "\"\<SolarColors\>\""}], ",", 
     RowBox[{"PlotLegends", "\[Rule]", "Automatic"}], ",", 
     RowBox[{"MeshFunctions", "\[Rule]", 
      RowBox[{"{", 
       RowBox[{"Function", "[", 
        RowBox[{
         RowBox[{"{", 
          RowBox[{"x", ",", "y", ",", "z"}], "}"}], ",", "z"}], "]"}], 
       "}"}]}], ",", 
     RowBox[{"MeshStyle", "\[Rule]", 
      RowBox[{"Directive", "[", 
       RowBox[{"Dashed", ",", "Gray"}], "]"}]}], ",", 
     RowBox[{"PlotRange", "\[Rule]", "All"}], ",", 
     RowBox[{"LabelStyle", "\[Rule]", 
      RowBox[{"(", 
       RowBox[{"FontSize", "\[Rule]", "16"}], ")"}]}]}], "]"}], ",", 
   "\[IndentingNewLine]", 
   RowBox[{"ListDensityPlot", "[", 
    RowBox[{
     RowBox[{"Transpose", "[", 
      RowBox[{"{", 
       RowBox[{
        RowBox[{
         RowBox[{
          RowBox[{"Transpose", "[", 
           RowBox[{"Flatten", "[", 
            RowBox[{"Fig2PS", ",", "2"}], "]"}], "]"}], "[", 
          RowBox[{"[", "1", "]"}], "]"}], "[", 
         RowBox[{"[", "positionMildParatable", "]"}], "]"}], ",", 
        RowBox[{
         RowBox[{
          RowBox[{"Transpose", "[", 
           RowBox[{"Flatten", "[", 
            RowBox[{"Fig2PS", ",", "2"}], "]"}], "]"}], "[", 
          RowBox[{"[", "2", "]"}], "]"}], "[", 
         RowBox[{"[", "positionMildParatable", "]"}], "]"}], ",", 
        RowBox[{
         RowBox[{
          RowBox[{"Transpose", "[", 
           RowBox[{"Flatten", "[", 
            RowBox[{"Fig2PS", ",", "2"}], "]"}], "]"}], "[", 
          RowBox[{"[", "6", "]"}], "]"}], "[", 
         RowBox[{"[", "positionMildParatable", "]"}], "]"}]}], 
       "\[IndentingNewLine]", "}"}], "]"}], ",", 
     RowBox[{"InterpolationOrder", "\[Rule]", "1"}], ",", 
     RowBox[{"ColorFunction", "\[Rule]", "\"\<SolarColors\>\""}], ",", 
     RowBox[{"PlotLegends", "\[Rule]", "Automatic"}], ",", 
     RowBox[{"MeshFunctions", "\[Rule]", 
      RowBox[{"{", 
       RowBox[{"Function", "[", 
        RowBox[{
         RowBox[{"{", 
          RowBox[{"x", ",", "y", ",", "z"}], "}"}], ",", "z"}], "]"}], 
       "}"}]}], ",", 
     RowBox[{"MeshStyle", "\[Rule]", 
      RowBox[{"Directive", "[", 
       RowBox[{"Dashed", ",", "Gray"}], "]"}]}], ",", 
     RowBox[{"PlotRange", "\[Rule]", "All"}], ",", 
     RowBox[{"LabelStyle", "\[Rule]", 
      RowBox[{"(", 
       RowBox[{"FontSize", "\[Rule]", "16"}], ")"}]}]}], "]"}], ",", 
   "\[IndentingNewLine]", 
   RowBox[{"ListDensityPlot", "[", 
    RowBox[{
     RowBox[{"Transpose", "[", 
      RowBox[{"{", 
       RowBox[{
        RowBox[{
         RowBox[{
          RowBox[{"Transpose", "[", 
           RowBox[{"Flatten", "[", 
            RowBox[{"Fig2PS", ",", "2"}], "]"}], "]"}], "[", 
          RowBox[{"[", "1", "]"}], "]"}], "[", 
         RowBox[{"[", "positionPalatable", "]"}], "]"}], ",", 
        RowBox[{
         RowBox[{
          RowBox[{"Transpose", "[", 
           RowBox[{"Flatten", "[", 
            RowBox[{"Fig2PS", ",", "2"}], "]"}], "]"}], "[", 
          RowBox[{"[", "2", "]"}], "]"}], "[", 
         RowBox[{"[", "positionPalatable", "]"}], "]"}], ",", 
        RowBox[{
         RowBox[{
          RowBox[{"Transpose", "[", 
           RowBox[{"Flatten", "[", 
            RowBox[{"Fig2PS", ",", "2"}], "]"}], "]"}], "[", 
          RowBox[{"[", "6", "]"}], "]"}], "[", 
         RowBox[{"[", "positionPalatable", "]"}], "]"}]}], 
       "\[IndentingNewLine]", "}"}], "]"}], ",", 
     RowBox[{"InterpolationOrder", "\[Rule]", "4"}], ",", 
     RowBox[{"ColorFunction", "\[Rule]", "\"\<SolarColors\>\""}], ",", 
     RowBox[{"PlotLegends", "\[Rule]", "Automatic"}], ",", 
     RowBox[{"MeshFunctions", "\[Rule]", 
      RowBox[{"{", 
       RowBox[{"Function", "[", 
        RowBox[{
         RowBox[{"{", 
          RowBox[{"x", ",", "y", ",", "z"}], "}"}], ",", "z"}], "]"}], 
       "}"}]}], ",", 
     RowBox[{"MeshStyle", "\[Rule]", 
      RowBox[{"Directive", "[", 
       RowBox[{"Dashed", ",", "Gray"}], "]"}]}], ",", 
     RowBox[{"PlotRange", "\[Rule]", "All"}], ",", 
     RowBox[{"LabelStyle", "\[Rule]", 
      RowBox[{"(", 
       RowBox[{"FontSize", "\[Rule]", "16"}], ")"}]}]}], "]"}]}], 
  "\[IndentingNewLine]", "}"}]], "Input",
 CellChangeTimes->{{3.665901634712861*^9, 3.665901637472313*^9}, {
   3.665901745148858*^9, 3.665901751338356*^9}, {3.665901819828067*^9, 
   3.665901838285363*^9}, {3.665908509582965*^9, 3.6659085155174217`*^9}, 
   3.6659085627831163`*^9, {3.665908613305892*^9, 3.665908613976428*^9}, {
   3.6659086624372396`*^9, 3.6659086647283*^9}, {3.6659087529437838`*^9, 
   3.665908762069436*^9}, {3.665908793842276*^9, 3.665908815708197*^9}, {
[truncated: 250,321 more chars]
